# Supplementary material for: The conserved single-cleavage mechanism of animal DROSHA enzymes
Source: Commun Biol. 2021 Nov 25;4:1332. doi: 10.1038/s42003-021-02860-1 (PMC8616936; doi:10.1038/s42003-021-02860-1)
Supplement: Supplementary file 3 — Supplementary Data 1 [file 42003_2021_2860_MOESM3_ESM.xlsx]

## Sheet: Supplementary Data 1
Supplementary Data 1. Information of 9630 pri-miRNAs
Each IL was shown as a/b/x/y, in which a, b are the frist positions of IL in 5p- and 3p-strands of the lower stem of pri-miRNAs, respectively; and x, y are the numbers of mismatches on the 5p- and 3p- strands of IL, respectively.
	Mirbase ID	Species	Sequence	Structure	IL
Mml-Let-7-P1a_pri	mml-let-7a-2	Mml	GUGACUGCAUGCUCCCAGGCUGAGGUAGUAGGUUGUAUAGUUUAGAAUUACAUCAAGGGAGAUAACUGUACAGCCUCCUAGCUUUCCUUGGGUCUUGCACUAAACAA	mmiiimmmmiiiimmmmmmiimmmimmmimmmmmmmmmmmmmiiiiiiiiimmmllllllmmmmmmmmmmmmmmmmimmmimmmiimmmmmmiiimmmmiiiimmtt	-8/-6/4/3
Mml-Let-7-P1b_pri	mml-let-7e	Mml	GCCUGCCGCGCCCCCCGGGCUGAGGUAGGAGGUUGUAUAGUUGAGGAGGACACCCAAGGAGAUCACUAUACGGCCUCCUAGCUUUCCCCAGGCUGCGCCCUGCACGG	fmmmmmimmmmiimmimmmiimmmimmmmmmmmmmmmmmmmimmmmimllllmmmiiiiiiimmmmmmmmmmmmmmmmmmimmmiimmmimmiimmmmiiimmmimm	-8/-6/2/2
Mml-Let-7-P1c_pri	mml-let-7c	Mml	GAAGCUGUGUGCAUCCGGGUUGAGGUAGUAGGUUGUAUGGUUUAGAGUUACACCCUGGGAGUUAACUGUACAACCUUCUAGCUUUCCUUGGAGCACACUUGAGCCAU	fffmmmmmmmmmimmmmmmiimmmimmmimmmmmmmmmmmmmiimmimiimmlllmmiimimmmmmmmmmmmmmmmimmmimmmiimmmmmmmmmmmmiiimmmttt	none
Mml-Let-7-P2a1_pri	mml-let-7a-1	Mml	AUGUUCUCUUCACUGUGGGAUGAGGUAGUAGGUUGUAUAGUUUUAGGGUCACACCCACCACUGGGAGAUAACUAUACAAUCUACUGUCUUUCCUAACGUGAUAGAAAAGUCU	fffmmmmiimmmmiimmmmmimmmmmmmmmmmmmmmmmmmmmiiiiimmmiiimmmmllllmmmmimmmmmmmmmmmmmmmmmmmmmmmmmmmmmiimmmmimmmmtttttt	-6/-4/2/2
Mml-Let-7-P2a2_pri	mml-let-7a-3	Mml	AGACCAACUGCCCUUUGGGGUGAGGUAGUAGGUUGUAUAGUUUGGGGCUCUGCCCUGCUAUGGGAUAACUAUACAAUCUACUGUCUUUCCUGAAGUGGCUGUAAUAUCU	ffffffmmimmmmmmmmmmmimmmmmmmmmmmmmmmmmmmmmmmmmmmlllmmmmmmiiiiiiiiimmmmmmmmmmmmmmmmmmmmmmmmmmmmmimmmimmttttttt	none
Mml-Let-7-P2a3_pri	mml-let-7f-2	Mml	GACACUGGUGCUCUGUGGGAUGAGGUAGUAGAUUGUAUAGUUUUAGGGUCAUACCCCAUCUUGGAGAUAACUAUACAGUCUACUGUCUUUCCCACGGUGCUACACUUCUUC	fffffffmmmmimmmmmmmmimmmmmmmmmmmmmmmmmmmmmmmmmmmmllllllllmmmmmmmmiiiimmmmmmmmmmmmmmmmmmmmmmmmmmmmimmimmtttttttt	none
Mml-Let-7-P2b1_pri	mml-let-7f-1	Mml	AAAAGAUUGCUCUAUCAGAGUGAGGUAGUAGAUUGUAUAGUUGUGGGGUAGUGAUUUUACCCUGUUCAGGAGAUAACUAUACAAUCUAUUGCCUUCCCUGAGGAGUAGACUUGCUGC	ffmmmimmmmmmmimmmmimimmmmmmmmmmmmmmmmmmmmmmmmmmmmmmlllllmmmmmmmiiiiiiiiimmmmmmmmmmmmmmmmmmmmmmmimmmmmmmmmmmmimmmttttt	none
Mml-Let-7-P2b2_pri	mml-let-7b	Mml	UAAGGCCGGGCCUGGCGGGGUGAGGUAGUAGGUUGUGUGGUUUCAGGGCAGUGAUGUUGCCCCUCAGAAGAUAACUAUACAACCUACUGCCUUCCCUGAGGAGCCCAGUGACACG	ffffmmimmmmmmiimmmmmimmmmmmmmmmmmmmmmmmmmmmmimmmmmmlllllmmmmmmiiiiiiimmimmmmmmmmmmmmmmmmmmmmmmmmmmimmimmmmimmtttttt	-6/-4/2/1
Mml-Let-7-P2b3_pri	mml-mir-98	Mml	GGAUUGUGCUCAUGCCAGGGUGAGGUAGUAAGUUGUAUUGUUGUGGGGUAGGGAUAUUAGGCCCCAAUUAGAAGAUAACUAUACAACUUACUACUUUCCCUGGUGUGUGGCAUAUUCAC	fmmimmmmmmmmmmmmmmmmimmmmmmmmmmmmmmmmmimmmmmmmmmmlllllllllllmmmmmmiiiiiiiiimmmmimmmmmmmmmmmmmmmmmmmmmmmmmmmimmmmmmimmtt	none
Mml-Let-7-P2c1_pri	mml-let-7d	Mml	AAAAAAAUGGGUUCCUAGGAAGAGGUAGUAGGUUGCAUAGUUUUAGGGCAGGGAUUUUGCCCACAAGGAGGUAACUAUACGACCUGCUGCCUUUCUUAGGGCCUUAUUAUUCAAC	fffffmmmmmmimmmmmmmmimmmmmmmmmmmmmmimmmmmmiiimmmmmmlllllmmmmmmiiiiiiiiiimmmmmmimmmmmmmmmmmmmmmmmmmmmmimmmmmmttttttt	none
Mml-Let-7-P2c2_pri	mml-let-7i	Mml	CCCUACACCAUGGCCCUGGCUGAGGUAGUAGUUUGUGCUGUUGGUCGGGUUGUGACAUUGCCCGCUGUGGAGAUAACUGCGCAAGCUACUGCCUUGCUAGUGCUGGUGAUGCUCAGC	fffffmmmmmiimmimmmmmimmmmmmmmmmmmmmmmmimmmmmimmmmmlllllllllmmmmmmmiiiiiiiimmmimmmmmmmmmmmmmmmmmmmmmmimmmmmmmttttttttt	none
Mml-Let-7-P2c3_pri	mml-let-7g	Mml	CCUUUUGCCUGAUUCCAGGCUGAGGUAGUAGUUUGUACAGUUUGAGGGUCUAUGAUACCACCCGGUACAGGAGAUAACUGUACAGGCCACUGCCUUGCCAGGAACAGCGCGCCAGCUG	fffffmmmmmmimmmmimmmimmmmmmmmimmmmmmmmmmmmiiiiimmmmimmimmmmllllmmmmmmiimmmmmmmmmmmmmmmmimmmmmmmmmmmimmmmmmmimmmttttttt	none
Mml-Mir-1-P1_pri	mml-mir-1-1	Mml	ACUGACUGCCUGCUUGGGAAACAUACUUCUUUAUAUGCCCAUAUGGACCUGCUAAGCUAUGGAAUGUAAAGAAGUAUGUAUCUCAGGCCGGGAACUCUCUC	ffffffmimmimmmmmmmmimmmmmmmmmmmmmmmmiimmmmmmmmlllllmmmiiimmmmmimmmmmmmmmmmmmmmmimmmmmmmmimmimtttttttt	none
Mml-Mir-1-P2_pri	mml-mir-1-2	Mml	ACUUAAUACCUACUCAGAGUACAUACUUCUUUAUGUACCCAUAUGAACAUACAAUGCUAUGGAAUGUAAAGAAGUAUGUAUUUUUGGUAGGCAAUAGACCA	ffffffffmmmmmmimmmmmmmmmmmmmmmmmmmmmiimmmmmiimllllllllmiimmmmmimmmmmmmmmmmmmmmmmmmmmimmmmmmtttttttttt	none
Mml-Mir-1-P3_pri	mml-mir-206	Mml	UGACACUGCUUCCCGAGGCCACAUGCUUCUUUAUAUCCCCAUAUGGAUUACUUUGCUAUGGAAUGUAAGGAAGUGUGUGGUUUCGGCAAGUGACUCCUCG	fffffffmmmmimmmmmmmmmmmmmmmmmmmmmmmmiimmmmmimimllllllmimmmmmmimmmmmmmmmmmmmmmmmmmmmmmmimmmmttttttttt	none
Mml-Mir-7-P1_pri	mml-mir-7-1	Mml	GAUGUUGGCCUAGUUCUGUGUGGAAGACUAGUGAUUUUGUUGUUUUUAGAUAACUAAAUUGACAACAAAUCACAGUCUGCCAUAUGGCACAGGCCAUGCCUCUA	mmimmmmmmmmimmimmmmmmmmimmmmmimmmmmmmimmmmmmmmmmmllllmmmmmiimmmmmmmmmmmmmmmmmmimmmmmmmmimmmmmmmmimmimmtt	none
Mml-Mir-7-P2_pri	mml-mir-7-2	Mml	GUGAAGUGGCUGGCCCCGUCUGGAAGACUAGUGAUUUUGUUGUUGUCUUACUGCGCUCAACAACAAAUCCCAGUCUGCCGAAUGGUGCCAGCCAUUGCAGCG	mmiimmmmmmmmmmimmmmimmmimmmmmimimmmmmimmmmmmmllllllllllllmmmmmmmmmmmmmimmmmmimmmimmmmimmmmmmmmmmiiimmt	none
Mml-Mir-7-P3_pri	mml-mir-7-3	Mml	GGCUAUGGUCUAGUGCUGUGUGGAAGACUAGUGAUUUUGUUGUUCUGAUGUGCUACGACAACAAAUCACAGCCGGCCUCAUAGCGCAGACUCCCUUCGAC	ffffffmmmmmimmmmmmmmimmiimimmimmmmmmmimmmmmmimmllllllmmimmmmmmmmmmmmmmmimiimmimmmmmmmmmmmmmttttttttt	none
Mml-Mir-8-P1a_pri	mml-mir-200a	Mml	CCCUCCCGGGCCCCUGUGAGCAUCUUACCGGACAGUGCUGGAUUUCCCAGCUUGACUCUAACACUGUCUGGUAACGAUGUUCAAAGGUGACCCACCGCUCG	fffffffmmmmimmmimmmmmmmmmmmmmmmmmmmmmmmmmlllllmmmmmiiiiiiiiiiimmmmmmmmmmmmimmmmmmmmimmmimimmmtttttttt	none
Mml-Mir-8-P1b_pri	mml-mir-141	Mml	CUUUUGGCCGGCCCUGGGUCCAUCUUCCAGUACAGUGUUGGAUGGUCUAAUUGUGAAGCUCCUAACACUGUCUGGUAAAGAUGGCCCCCGGGUCGGUUUUUCGGC	fffffmmmmmmmmmimmmimmmmmmmmmmmimmmmmmmmmmmiiimmlllllllmmiiimmmimmmmmmmmmmmmiimmmmmmmimmmimmmmmmmmmttttttt	none
Mml-Mir-8-P2a_pri	None	Mml	CCAGCUCGGGCAGCCGUGGCCAUCUUACUGGGCAGCAUUGGAUGGAGUCAGGUCUCUAAUACUGCCUGGUAAUGAUGACGGCGGGGCCCUGCACGCAGC	fffmmiimmmmiimmmmimimmmmmmmmmmmmmmmimmmmmmiimmllllllmmmmmmmmimmmmmmmmmmmimmmmimimmmmimmmmimmttttttt	-8/-6/2/1
Mml-Mir-8-P2b_pri	mml-mir-200c	Mml	GCGGGCUGGGUGGGGGCCCUCGUCUUACCCAGCAGUGUUUGGGUGCGGUUGGGAGUCUCUAAUACUGCCGGGUAAUGAUGGAGGCCCCCGUCCCUGUGUCAG	fffmmmimmmmmmmmmmmimmmmmmmmmmmimmmmmmmmimmmimmllllllllmmmmmimmmmmmmmimmmmmmimmmmmimmmmmmmmimmmiiimmmtt	none
Mml-Mir-8-P3a_pri	mml-mir-429	Mml	ACCACCGCCGGCCGAUGAGCGUCUUACCAGACACGGUUAGACCUGGCUCUCUGUCUAAUACUGUCUGGUAAAACCGUCCAUCCGCGGCCUGAUCACC	ffffffmmmmimimmmmimmmiimmmmmmmmmmiimmmmmmmllllllllllmmmmmmmiimmmmmmmmmmiiimmmimmmmimmmmmttttttttt	none
Mml-Mir-9-P1_pri	mml-mir-9-1	Mml	GGAGGCGGGGUUGGUUGUUAUCUUUGGUUAUCUAGCUGUAUGAGUGGUGUGGAGUCUUCAUAAAGCUAGAUAACCGAAAGUAAAAAUAACCCCAUACACUG	ffffffmmmmmmmiiiimmmmimmmmmmmmmmmmmmmimmmmmmimimllllmimimmmmmmimmmmmmmmmmmmmmmimmmmiiimmmmmmmtttttttt	-4/-3/4/3
Mml-Mir-9-P2_pri	mml-mir-9-2	Mml	GUGUGGGAAGCGAGUUGUUAUCUUUGGUUAUCUAGCUGUAUGAGUGUAUUGGUCUUCAUAAAGCUAGAUAACCGAAAGUAAAAACUCCUUCAAGAUCGC	mmmiiimmmmimmmmmimmmmimmmmmmmmmmmmmmmimmmmmmimlllllllmmmmmmmimmmmmmmmmmmmmmmimmmmimmmmmmmmmiiiiimmm	none
Mml-Mir-9-P3_pri	mml-mir-9-3	Mml	CGAAGGGAGGCCCGUUUCUCUCUUUGGUUAUCUAGCUGUAUGAGUGCCACAGAGCCGUCAUAAAGCUAGAUAACCGAAAGUAGAAAUGACUCUCACAACUU	ffffmmmmmiiimmmmmmmmmimmmmmmmmmmmmmmmimmmmmiimmllllllmmiimmmmmimmmmmmmmmmmmmmmmmimmmmmmmimmmmmttttttt	-9/-8/3/1
Mml-Mir-10-P1a-v1_pri	mml-mir-10a	Mml	AUCUGUCUGUCUUCUGUAUAUACCCUGUAGAUCCGAAUUUGUGUAAGGAAUUUUGUGGUCACAAAUUCGUAUCUAGGGGAAUAUGUAGUUGACAUAAACACUC	fffmmmimmmmiimmmmmmmmimmmmimmmmmimmmmmmmmmmllllllllllllllllmmmmmmmmmmimmmmmmmmmimmmmmmmmiimmmmiiimmmttt	-8/-6/2/2
Mml-Mir-10-P1b-v1_pri	mml-mir-10b	Mml	GUUGUAACGUUGUCUAUAUAUACCCUGUAGAACCGAAUUUGUGUGGUAUCCAUAUAGUCACAGAUUCGAUUCUAGGGGAAUAUAUGGUCGAUGCAAAAACUU	mmmiiiimmmmmimmmmmmmmimmmmimmmmmimmmmmmmmmmimimmmllllmmmimmmmmmmmmmmimmmmmmmmmimmmmmmmmimmmmmiiiimmmtt	none
Mml-Mir-10-P2a_pri	mml-mir-100	Mml	UAUUGAGGCCUGUUGCCACAAACCCGUAGAUCCGAACUUGUGGUAUUAGUCCGCACAAGCUUGUGUCUAUAGGUAUGUGUCUUUUAGGCAAUCUCAC	fffmmmmmmmmmiiiimmmmimmmimmmmmmimmmimmmmmmlllllllllllmmmmmmimmmimmmmmmimmmimmmmiiiiimmmmmiiimmmmt	-5/-3/4/5
Mml-Mir-10-P2b_pri	mml-mir-99b	Mml	GACUCCUGGGUCCUGGCACCCACCCGUAGAACCGACCUUGCGGGGCCUUCGCCGCACACAAGCUCGUGUCUGUGGGUCCGUGUCGGGGGCUCACCAUCGC	ffffffmmmmmmmmmmmmmiimmmmmmmmmiimmmimmmmimimmmllllmmmimiiimmmmimmmiimmmmmmmmmiimmmmmimmmmmmmmttttttt	none
Mml-Mir-10-P2c_pri	mml-mir-99a	Mml	AGAUGUUGCCCAUUGGCAUAAACCCGUAGAUCCGAUCUUGUGGUGAAGUGGACCGCACAAGCUCGCUUCUAUGGGUCUGUGUCAGUGUGGUAAUCUGACA	ffffmmmmmmmmmmmmmmmmimmmmmmmmmiimmmimmmmmmimmllllllllmmmmmmmmimmmiimmmmmmmmmimmmmmmmmmmimmmmmmtttttt	none
Mml-Mir-10-P3a_pri	mml-mir-125b-1	Mml	CAUUGUUGCGCUCCUCUCAGUCCCUGAGACCCUAACUUGUGAUGUUUACCGUUUAAAUCCACGGGUUAGGCUCUUGGGAGCUGCGAGUCGUGCUUUUGCAUC	fffffffmmmmiimmmimmmmimmmmmmmimmmmmmmmmmmiimmmmmlllllmmmmmimmmmmmmmmmmimmmmmmmimmmmimmmiimmmmttttttttt	-8/-6/2/2
Mml-Mir-10-P3b_pri	mml-mir-125a	Mml	CCAUAUUGCCAGUCUCUGGGUCCCUGAGACCCUUUAACCUGUGAGGACAUCCAGGGUCACAGGUGAGGUUCUUGGGAGCCUGGCGUCUGGCCCAACCGCA	fffffffmmmmmimimmmmmmimmmmmmmimmmmiimmmmmmmmmmllllmmiiiimmmmmmmmmmmmimmmmmmmimmmmmmimimmmmmttttttttt	none
Mml-Mir-10-P3c_pri	mml-mir-125b-2	Mml	UCAAACCAGACUUUUCCUAGUCCCUGAGACCCUAACUUGUGAGGUAUUUUAGUAACAUCACAAGUCAGGCUCUUGGGACCUAGGCGGAGGGGAACCAGCAG	fffffmmiiimmmmimmmmmmmmmimmmmimmmimmmmmmmmimmlllllllllmmimmmmmmmmimmmimmmmmmmmimmmmmimmmmimmttttttttt	none
Mml-Mir-15-P1a_pri	mml-mir-15a	Mml	AACAAAACCUUGGAGUAAAGUAGCAGCACAUAAUGGUUUGUGGAUUUUGAAAAGGUGCAGGCCAUAUUGUGCUGCCUCAAAAAUACAAGGAUCUGAUCU	fffffffmmmmmiiiiiiimiimmmmmmmmiimmmmmmmmmmlllllllllllllmmmmmmmmmmiimmmmmmmmiimiiiiiiimmmmmttttttttt	none
Mml-Mir-15-P1b_pri	mml-mir-15b	Mml	UUUGAGGCCUUAAAGUACUGUAGCAGCACAUCAUGGUUUACAUACUACAGUCAAGAUGCGAAUCAUUAUUUGCUGCUCUAGAAAUUUAAGGAAAUUCAUU	ffmmmmimmmmmmmiiimmmimmmmmmmimmimmmmmmmimmmimmlllllllmmmmmimmmmmmmimmimmmmmmmimmmiiimmmmmmmiiimmmmtt	-4/-2/3/3
Mml-Mir-15-P1c_pri	mml-mir-497	Mml	CCCCGGUCCUGCUCCCGCCCCAGCAGCACACUGUGGUUUGUACGGCACUGUGGCCACGUCCAAACCACACUGUGGUGUUAGAGCGAGGGUGGGGGAGGCACC	ffffmmmmmmimmmmmmmmmmmmmmimmmmimmmmmmmmmimmmmmllllllmmmiimmimmmmmmmmmimmmmimmmmiiiiimimmmmmmmmmmmmimmm	none
Mml-Mir-15-P1d_pri	mml-mir-424	Mml	UCAUUGACUCCGAGGGGAUACAGCAGCAAUUCAUGUUUUGAAGUGUUCUAAAUGGUUCAAAACGUGAGGCGCUGCUAUACCCCCUCGUGGGGAAGGUAG	fffffffmmmmmmmmmmimmimmmmmmiimmmmmmmmmmmmmimmmmlllmmmmimmmmmmmmmmmmmiimmmmmmimmimmmmmmmimmmtttttttt	none
Mml-Mir-15-P2a_pri	mml-mir-16-1	Mml	UAACAAUGUCAGCAGUGCCUUAGCAGCACGUAAAUAUUGGCGUUAAGAUUCUAAAAUUAUCUCCAGUAUUAACUGUGCUGCUGAAGUAAGGUUGACCAUACUCUA	fffffffmmmmmmiimmmimmmmmmmmmmmmimmmmmmmmimimmmllllllllllmmmimimmmmmmmmimmimmmmmmmmmmimmmiimmmmmmttttttttt	-6/-4/2/2
Mml-Mir-15-P2b_pri	mml-mir-16-2	Mml	CUGACAUACUUGUUCCACUCUAGCAGCACGUAAAUAUUGGCGUAGUGAAAUAUGUAUUAAACACCAAUAUUACUGUGCUGCUUCAGUGUGACAGGGAUAUAGCAA	ffffffffmmmmmmimmmmiimmmmmmmmmiimmmmmmmmimmmmmmlllllllmmmmiimmimmmmmmmmiimmmmmmmmmiimmmmimmmmmmtttttttttt	none
Mml-Mir-15-P2c_pri	mml-mir-195	Mml	ACACCCAGCUUCCCUGGCUCUAGCAGCACAGAAAUAUUGGCACAGGGAAGCAAGUCUGCCAAUAUUGGCUGUGCUGCUCCAGGCAGGGUGGUGAAAACUAC	fffffffmmmimmmmmimmiimmmmmmmmmmimmmmmmmmmmiimmllllllllmmmmmmmmmmmmiimmmmmmmmmmiimmimmmmmimmmttttttttt	none
Mml-Mir-15-P2d_pri	mml-mir-503	Mml	GCCCGCGCUCAGCCGUGCCCUAGCAGCGGGAACAGUUCUGCAGUGAGUGAUCAGUACUCUGGAGUAUUGUUUCCGCUGCCAGGGUAAGUCUGGGACUGCCGUU	ffffmmmmmmmmimimmmmmmimmmmmmmmmmmmmmimmimmiimmmmmlllllmmmmmmmimmimmmmmmmmmmmmmmimmmmmmimimmmmmimimmtttt	none
Mml-Mir-17-P1a_pri	mml-mir-17	Mml	GUGACCAGUCAGAAUAAUGUCAAAGUGCUUACAGUGCAGGUAGUGAUAUGUGCAUCUACUGCAGUGAAGGCACUUGUAGCAUUAUGGUGACAGUUGCCUC	mmmmmiimmmmiimmmmmmmiimmmmmmmmimmimmmmmimmmmmlllllllmmimmmmmmmmimmimmmmmmmmiiimmmmmmmiimmmmimmmmmttt	-8/-6/2/2
Mml-Mir-17-P1b_pri	mml-mir-106a	Mml	GGAAUAGGCCUUGGCCAUGUAAAAGUGCUUACAGUGCAGGUAGCUUUUUGAGAUCUACUGCAAUGCAAGCACUUCUUACAUUACCAUGGUGAUUUAAUC	fmmmmiimmmimmmiimmmmmmmmmmmmmmimmimmmmmimmmimmmlllmmmimmmmmmmmimmimmmmmmmmimmmmmmiimmmimmmimmmmtttt	-5/-3/2/2
Mml-Mir-17-P1c_pri	mml-mir-93	Mml	GACCUCAGUCCUGGGGGCUCCAAAGUGCUGUUCGUGCAGGUAGUGUGAUUAACCGACCUACUGCUGAGCUAGCACUUCCCGAGCCCCCAGGACACGUUCUCU	fffffffmmmmmmmmmmmmmiimmmmmmmmmmmmimmmmimmmimmlllllllllmmmmmmmmmmmmmmimmmmmmmiiimmmmmmmmmmmmmttttttttt	none
Mml-Mir-17-P2a_pri	mml-mir-18a	Mml	CUGUUGAGUGCUUUUUGUUCUAAGGUGCAUCUAGUGCAGAUAGUGAAGUAGAUUAGCAUCUACUGCCCUAAGUGCUCCUUCUGGCAUAAGAAGUUAUGUAUUCA	ffffmmmmmmmmmmmmmmimmmmmmimmmmimmmimmmmimmmmmiimlllllmiimmimmmmmmmimmmimmmmimmmiimmmimmmmmmmmmiiiiimmmmm	none
Mml-Mir-17-P2b_pri	mml-mir-18b	Mml	UUAUAAUGUGUCUCUUGUGUUAAGGUGCAUCUAGUGCAGUUAGUGAAGCAGCUUAGAAUCUACUGCCCUAAAUGCCCCUUCUGGCACAGGCUGCCUAAUAUACAG	fmmmmimmimmiimmmmmmmmmmmmimmmmimmmimmmmmimmllllllllllllllllmmmmmmmimmmimmmmimmmiimmmmmmmmmiimmimmimmmmttt	-8/-6/2/2
Mml-Mir-17-P3a_pri	mml-mir-20a	Mml	UGUGACAGCUUCUGUAGCACUAAAGUGCUUAUAGUGCAGGUAGUGUUUAGUUAUCUACUGCAUUAUGAGCACUUAAAGUACUGCUAGCUGUAGAACUCC	ffffmmmmmmiiimmmmimmmimmmmmmmmmmmmmmmmmimmmlllllllllllmmmmmmmmmmmmmmmmmmmmiimmmimmmmimmmmmmtttttttt	-8/-6/3/1
Mml-Mir-17-P3b_pri	mml-mir-20b	Mml	AGAUUGGGUCCUAGUAGUACCAAAGUGCUCAUAGUGCAGGUAGUUUUGGCAUGACUCUACUGUAGUGUGGGCACUUCCAGUACUCUUGGAUAACAAAUCUC	mmmmmiimmmmimmimmmmmiimmmmmmmmmmmimmmmmiimmmmlllllllmmmmiiimmmmmimmmmmmmmmmmiiimmmmmmmimmmmiiiimmmmmt	none
Mml-Mir-17-P3c_pri	mml-mir-106b	Mml	CGCUCCAGCCCUGCUGGGGCUAAAGUGCUGACAGUGCAGAUAGUGGUCCUCUCCGUGCUACCGCACUGUGGGUACUUGCUGCUCCAGCAGGGCACGCACAG	fmmiiiimmmmmmmmmmmmmiimmmmmmmimmmmmmmimimmmmmmllllllmmiimmmmmimmmmmmmimmmmmmmiiimmmmmmmmmmmmmiimmtttt	none
Mml-Mir-19-P1_pri	mml-mir-19a	Mml	UUUGUUUGCAGUCCUCUGUUAGUUUUGCAUAGUUGCACUACAAGAAGAAUGUAGUUGUGCAAAUCUAUGCAAAACUGAUGGUGGCCUGCUAUUUCCUU	fffffffmmmmimmimmmmmmmmmmmmmmmmmmmmmmmmmmmlllllllmmmmiiimmmmmmiimmmmmmmmmmmmmmmmmimmimmmmttttttttt	none
Mml-Mir-19-P2a_pri	mml-mir-19b-1	Mml	CUGAACACUGUUCUAUGGUUAGUUUUGCAGGUUUGCAUCCAGCUGUGUGAUAUUCUGCUGUGCAAAUCCAUGCAAAACUGACUGUGGUAGUGAAAAGUCUG	fffffmmmmmiimmmmmmmmmmmmmmmmmmmmmmmmmiimmmmlllllllllllllmmmmmmmmmmimmimmmmmmmmmmmmmmmmmmmmmmttttttttt	none
Mml-Mir-19-P2b_pri	mml-mir-19b-2	Mml	AGACAUUGCUACUUACAAUUAGUUUUGCAGGUUUGCAUUUCAGCGUAUAUAUGUAUAUGUGGCUGUGCAAAUCCAUGCAAAACUGAUUGUGAUAAUGUGUGCUUCC	mimmmmmmiiiimmmmmmmmmmmmmmmmmmmmmmmmmmiiiimmmmmmmllllmmmmmmmiiiimmmmmmmimmimmmmmmmmmmmmmmmmmmmmmmmimtttttt	-9/-/4/0
Mml-Mir-21_pri	mml-mir-21	Mml	GGCUGUACCACCUUGUCGGGUAGCUUAUCAGACUGAUGUUGACUGUUGAAUCUCAUGGCAACACCAGUCGAUGGGCUGUCUGACAUUUUGGUAUCUUUCA	ffffmmmmmmiiimmmmmmmmmmmmmmmmimmmmmimmmmmimmmmimmlllmmmmmmmmmmmimmmmmmmmmmmmmmmmmmmmmiiimmmmmmtttttt	-8/-6/3/3
Mml-Mir-22-P1a_pri	mml-mir-22	Mml	UCACCUGGCUGAGCCGCAGUAGUUCUUCAGUGGCAAGCUUUAUGUCCUGACCCAGCUAAAGCUGCCAGUUGAAGAACUGUUGCCCUCUGCCCCUGGCUUC	fffmmimmmimmmiimmmmmmmmmmmmmmmmmmmmimmmmmmimmlllllllllmmmmmmmmmmmmmimmmmmmmmmmmmmmmimmmimmmiiimmtttt	-6/-4/2/1
Mml-Mir-23-P1_pri	mml-mir-23a	Mml	CCCCUGUGCCACGGCCGGCUGGGGUUCCUGGGGAUGGGAUUUGCUUCCUGUCACAAAUCACAUUGCCAGGGAUUUCCAACCGACCCUGAGCUCUGCCA	fffffmimmmmimmimmmimmmmmmmmmmmmimmmmimmmmmmllllllllllmmmmmmimmmmimmmmmmmimmmmmimmmimmimmimmimttttt	none
Mml-Mir-23-P2_pri	mml-mir-23b	Mml	UCUCAGGUGCUCUGGCUGCUUGGGUUCCUGGCAUGCUGAUUUGUGACUUAAGAUUAAAAUCACAUUGCCAGGGAUUACCACGCAACCACGACCUUGGCUGC	ffmmmmmimimmmmmimmmimmmmmmmmmmmmmmmimmmmmmllllllllllllllmmmmmmmmimmmmmmmmmmiimmmimmmimmmimmmmmmmmtttt	none
Mml-Mir-24-P1_pri	mml-mir-24-2	Mml	CUCCCUGGGCUCUGCCUCCCGUGCCUACUGAGCUGAAACACAGUUGGUUUGUGCACACUGGCUCAGUUCAGCAGGAACAGGAGUCAAGCCCCCUUGGAGC	mmmmiimmmmmimmimmmmimmimmmimmmmmmmmmiiiimmmmiimmllllmmiimmmmiimmmmmmmmmimmmimmimmmmimmmmmmmiiiimmmmt	none
Mml-Mir-24-P2_pri	mml-mir-24-1	Mml	UCGAUUGGACCCGCCCUCCGGUGCCUACUGAGCUGAUAUCAGUUCUCAUUUUACACACUGGCUCAGUUCAGCAGGAACAGGAGUCGAGCCCUUGAGCAAA	mmmmiimmimimmiimmmmimmimmmimmmmmmmmmiimmmmmlllllllllllllmmmmmimmmmmmmmmimmmimmimmmmimmimmmimmmmttttt	-6/-4/2/1
Mml-Mir-26-P1_pri	mml-mir-26b	Mml	CCACCCUGCCCGGGACCCAGUUCAAGUAAUUCAGGAUAGGUUGUGUGCUGUCCAGCCUGUUCUCCAUUACUUGGCUCGGGGACCGGUGCCCUGCAGC	fffffmmmmmmmmiimmmmmmimmmmmmmmiimmmmmmmmmmmimllllllmmmmmmmmmmmmiimmmmmmmmmmmimmmiimmmmiiiiiimmmmt	-6/-4/2/2
Mml-Mir-26-P2_pri	mml-mir-26a-2	Mml	CCAUAGAGGCUGUGGCUGGAUUCAAGUAAUCCAGGAUAGGCUGUUUCCAUCUGUGAGGCCUAUUCUUGAUUACUUGUUUCUGGAGGCAGCUGAUGGUCCG	mmmmiiimmmmmmiimmmmmiimmmmmmmmmimmmmmmmmmmllllllllllllllmmmmmmmmmmimmmmmmmmmiimmmmmiimmmmmmimmmmtttt	-6/-4/2/2
Mml-Mir-26-P3_pri	mml-mir-26a-1	Mml	UGGCGAAGGCCGUGGCCUCGUUCAAGUAAUCCAGGAUAGGCUGUGCAGGUCCCAAUGGGCCUAUUCUUGGUUACUUGCACGGGGACGCGGGCCUGGACGCC	fmmmmimmmmmmmmimmmmmmimmmmmmmmmimmmmmmmmmmlllllllllllllllmmmmmmmmmmimmmmmmmmmimmmmmmimmmimmmmmiiimmmm	none
Mml-Mir-27-P1_pri	mml-mir-27a	Mml	CUGUGCCUGGCCUGAGGAGCAGGGCUUAGCUGCUUGUGAGCAGGGUCCACACCAAGUCGUGUUCACAGUGGCUAAGUUCCGCCCCCCAGGCCCUCACCUCCU	ffmmmiiimmmmmmimmimmimmmmmmmmmmmmmimmmmmmmimmimllllllllmmmimmmmmmmmmmmmmmmmmmmmimmimmimmmmmmiimmmttttt	none
Mml-Mir-27-P2_pri	mml-mir-27b	Mml	UGACCUCUCUAACAAGGUGCAGAGCUUAGCUGAUUGGUGAACAGUGAUUGGUUUCCGCUUUGUUCACAGUGGCUAAGUUCUGCACCUGAAGAGAAGGUGAGAU	mimmmmmmmmiiiimmmmmmmmmmmmmmmmmimmmmimmmmmmmiiiimmmlllmmmiimmmmmmmmmmmmmmmmmmmmmmmmmmmmiimmmmimmmmimttt	-7/-5/4/2
Mml-Mir-28-P1_pri	mml-mir-28	Mml	UAAAAAUGGUCCUUGCCCUCAAGGAGCUCACAGUCUAUUGAGUUUCCUUUGUGACUUUCCCACUAGAUUGUGAGCUCCUGGAGGGCAGGCACUUUUGUUCAU	fffffffmmmimmmmmmmmmimmmmmmmmmmmmmmmmimmmmmmllllllllmmmmiiiimmimmmmmmmmmmmmmmmmimmmmmmmmmimmmttttttttt	none
Mml-Mir-28-P2_pri	mml-mir-151	Mml	CUAAAACACUUUUCCUGCCCUCGAGGAGCUCACAGUCUAGUAUGUCUCAUCCCCUACUAGACUGAAGCUCCUUGAGGACAGGGAUGGUCAUACUCACC	fffffffmmmimmmmmmimmmmmmmmmmmmiimmmmmmmmmmimllllllllmimmmmmmmmmmimmmmmmmmmmmmimmmmmmimmmtttttttttt	none
Mml-Mir-28-P3_pri	mml-mir-708	Mml	GUGAAAUGGUAACUGCCCUCAAGGAGCUUACAAUCUAGCUGGGGGUAAAUGACUUGCACAUGAACACAACUAGACUGUGAGCUUCUAGAGGGCAGGGACCUUACCCUAG	mmmmiiimmmiimmmmmmmmimmmmmmmmmmmimmmmmimmiiimmiimmmlllllllmmmiimmimmimmmmmimmmmmmmmmmmimmmmmmmmiimmmmmmmttttt	-9/-7/2/2
Mml-Mir-29-P1a_pri	mml-mir-29a	Mml	CUGUGACCCCUUAGAGGAUGACUGAUUUCUUUUGGUGUUCAGAGUCAAUAUAAUUUUCUAGCACCAUCUGAAAUCGGUUAUAAUGAUUGGGGAAGAGCAC	fmmmiimmmmiiiimiimmmmmmmmmmmmiiimmmmmmmimmmmlllllllllllmmmmmmmmmmmiiimmmmmmmmmmmmiimiiiimmmmiiiimmmt	-4/-2/2/2; -7/-5/4/4
Mml-Mir-29-P1b_pri	mml-mir-29c	Mml	CCCAUCUCUUACACAGGCUGACCGAUUUCUCCUGGUGUUCAGAGUCUGUUUUUGUCUAGCACCAUUUGAAAUCGGUUAUGAUGUAGGGGGAAAAGCAG	fffffmmmmmmmmmmiiimmmmmmmmmmmiiimmmmmmmimmmlllllllllllmmmmmmmmmmiiimmmmmmmmmmmmmimmmmmmmmttttttttt	-3/-/3/0
Mml-Mir-29-P2a_pri	mml-mir-29b-1	Mml	UCAUAAAGCUUCUUCAGGAAGCUGGUUUCAUAUGGUGGUUUAGAUUUAAAUAGUGAUUGUCUAGCACCAUUUGAAAUCAGUGUUCUUGGGGGAGACCAGCUGCG	ffffffffmmmmmmmmmmmmmmmmmmmmmmimmmmmmiimmmmmmlllllllllllllmmmmmmmmmmmmimmmmmmmmmmimmmmmmmmmmmmtttttttttt	none
Mml-Mir-29-P2b-v1_pri	mml-mir-29b-2	Mml	AGAUCCUCUUCUUCUGGAAGCUGGUUUCACAUGGUGGCUUAGAUUUUUCCAUCUUUGUAUCUAGCACCAUUUGAAAUCAGUGUUUUAGGAGUAAGAAUUGCAGC	ffffffmmmmmmmmmmmmmmmmmmmmmmmimmmmmmimmimmmmllllllllllllllmmmmmmmmmmmmimmmmmmmmmmimmmmmmmmmimmmmtttttttt	none
Mml-Mir-30-P1a_pri	mml-mir-30a	Mml	GGCUGUUGACAGUGAGCGACUGUAAACAUCCUCGACUGGAAGCUGUGAAGCCAUAGAUGGGCUUUCAGUCGGAUGUUUGCAGCUGCCUACUGCCUCGGACUUC	ffmmmiimimmmmmimmmimmmmmmmmmmmmiimmmmmmmmmmmmmmllllmmmiiiiimmmmmmmmmmmmmmmmmmmmmmmimmmimmmmmmiimmmttttt	none
Mml-Mir-30-P1b_pri	mml-mir-30e	Mml	UUCUGGGCAGUCUUCGCUACUGUAAACAUCCUUGACUGGAAGCUGUAAGGUGUUCAGAGGAGCUUUCAGUCGGAUGUUUACAGCGGCAGGCUGCCACGGUCGUC	ffmmmmmmmmmmmiimmmimmmmmmmmmmmmiimmmmmmmmmmmimiiimllllmiiimimmmmmmmmmmmmmmmmmmmmmmmimmmmmmmmmmmimmmttttt	none
Mml-Mir-30-P1c_pri	mml-mir-30d	Mml	UUGUUCCGAAAGUCUGUUGUUGUAAACAUCCCCGACUGGAAGCUGUAAGACACAGCUAAGCUUUCAGUCAGAUGUUUGCUGCUACCGGCUAUUCACAGACAU	fmmmmiimmmmmmmimmimmimmmmmmmmmiiimmmmmmmmmmmllllllllllllllmmmmmmmmmmmimmmmmmmmmimmimmimmmmimmmiiimmmmt	none
Mml-Mir-30-P2a_pri	mml-mir-30c-2	Mml	GCGCACUGAGCGACAGAUACUGUAAACAUCCUACACUCUCAGCUGUGGAAAGUAAGAAAGCUGGGAGAAGGCUGUUUACUCUCUCUGCCUUGGAAGUCAACU	fffffmmmmmimimmmmiiiimmmmmmmimmmiiimmmmmmmmmllllllllllllllmmmmmmmmmimmmimmmmmmmiiiimmmmmmmmmmttttttttt	none
Mml-Mir-30-P2b_pri	mml-mir-30c-1	Mml	UAUAACCAUGCUGUAGUGUGUGUAAACAUCCUACACUCUCAGCUGUGAGCUCAAGGUGGCUGGGAGAGGGUUGUUUACUCCUUCUGCCAUGGAAAACAUCA	fffffmmmmmiimmmmiiimimmmmmmmimmmiiimmmmmmmmmiiiimmmlllmmmmmmmmmmmmimmmimmmmmmmimiiimmmmmmmmmttttttttt	none
Mml-Mir-30-P2c_pri	mml-mir-30b	Mml	UUAAACCAAGUUUCAGUUCAUGUAAACAUCCUACACUCAGCUGUAAUACAUGGAUUGGCUGGGAGGUGGAUGUUUACUUCAGCUGACUUGGAAUAUCAAC	fffffmmmmmiimmmmmmiiimmmmmmmmmmimmimmmmmmmmllllllllllllmmmmmmmmiimmmmmmmmmmmmiiimmmmmmmmmmmttttttttt	none
Mml-Mir-31_pri	mml-mir-31	Mml	GUAACUUGGAACUGGAGAGGAGGCAAGAUGCUGGCAUAGCUGUUGAACUGGGAACCUGCUAUGCCAACAUAUUGCCAUCUUUCCUGUCUGACAGCAGCC	fffffmmmmmimimmmmmmmimmmmmimmmimmmmmmmmmimmmllllllllmmmiimmmmmmmmmimmmimmmmmimmmmmmmimmmmmmtttttttt	none
Mml-Mir-32_pri	mml-mir-32	Mml	UCUGCUUGCUCUGGUGGAGAUAUUGCACAUUACUAAGUUGCAUGUUGUCACGGCCUCAAUGCAAUUUAGUGUGUGUGAUAUUUUCACAUGAGUGCAUGCACA	ffmmmiimmmmiimmmmmmmmmmmmmmmmmimmmmmmmmmmmmmiimmllllmmiimimmmmmmmmmmmmmmmmmmmmmmmmmmmmmiimmmmmmmtttttt	-8/-6/2/2
Mml-Mir-33-P1_pri	mml-mir-33a	Mml	CCUCCUGGCGGGCAGCUGCGGUGCAUUGUAGUUGCAUUGCAUGUUCUGGUGGUACCCAUGCAAUGUUUCCACAGUGCAUUACAGAGGCCUGCCUGGCCCUC	fffmmimmmmmmmiimmmimmmmmmmmmmimiimmmmmmmmmmiiiimmmlllmmmmmmmmmmmmmiimimmmmmmmmmmimmmiimmmmmmmimmttttt	-6/-4/2/2
Mml-Mir-33-P2_pri	mml-mir-33b	Mml	GAGAGGCGGGCGGCCCCGCGGUGCAUUGCUGUUGCAUUGCACGUGUGUGAGGCGGGUGCAGUGCCUCGGCAGUGCAGCCCGGAGCCGGCCCCUGGCACC	miimmmimmimmmmimmmimmmmmmmmmmmmiimmmmmmmmmimmmlllllmmmimmmmmmmmmiimmmmmmmmmmimmmmmimmmmimmmmmiimttt	none
Mml-Mir-34-P1_pri	mml-mir-34a	Mml	GCCAGCUGUGAGUGUUUCUUUGGCAGUGUCUUAGCUGGUUGUUGUGAGCAAUAGUAAGGAAGCAAUCAGCAAGUAUACUGCCCUAGAAGUGCUACACAUUGUGGG	fmmmiimmmmmmmmmmmmmiimmmmmmmmmmmimmmmmmmmmmiiiimmllllmmiiiiimmmmmmmmmmmmmimmmmmmmmiimmmmmmmmmimmmmiiimmmt	none
Mml-Mir-34-P2a_pri	mml-mir-34b	Mml	ACGCCCAGUGCUCGGUUUGUAGGCAGUGUCAUUAGCUGAUUGUACUGUGGUGGUUACAAUCACUAACUCCACUGCCAUCAAAACAAGGCACAGCAUCAU	ffmmiiimmmmmiimmmmiiimmmmmmmiiimmmmimmmmmmmmmmlllllmmimmmmmmmmmmmmiiimmmmmmmiiiimmmmiimmmmmimmttttt	-7/-6/2/2
Mml-Mir-34-P2b_pri	mml-mir-34c	Mml	UUUUCAUGAGUCUAGUUACCAGGCAGUGUAGUUAGCUGAUUGCUGAUAGUACCAAUCACUAACCACACGGCCAGGUAAAAAGAUUUGGGAAUUCA	ffmmmiimmmmmmiimmmmmimmmimmmmimmmmmimmmmmmimmllllmmimmmmmmmmmmmimmmmimmmimmmmmiimmmmmmiimmmtttt	-6/-4/2/2
Mml-Mir-34-P3a_pri	mml-mir-449a	Mml	GCUACCUGUGUGUGAUGAGCUGGCAGUGUAUUGUUAGCUGGUUGAAUAUGUGAAUGGCAUCAGCUAACAUGCAACUGCUGUCUUAUUGCAUAUACAAUGAAA	ffffffmmmmmmmmmmmmmimmmmmmmmmmmimmmmmmmmmmimiimmmllllmmmimmmmmmmmmmmmmmmimmmmmmmimmmmmmmmmmmmmtttttttt	none
Mml-Mir-34-P3b_pri	mml-mir-449b	Mml	AGCAGUGACCUGAAUCAGGUAGGCAGUGUAUUGUUAGCUGGCUGCUUGAGUCAAGUCAGCAGCCACAACUACCCUGCCACUUGCUUCUGGAUAAAUUCUU	ffffffffmmimmmimmmmmimmmmmimmmiimmmimimmmmmmmmimmllllllmmmmmmmmmmmmmmmmmimmmmmmmmmmimmmimmtttttttttt	none
Mml-Mir-92-P1a_pri	mml-mir-92a-1	Mml	ACUCAAACCCCUUUCUACACAGGUUGGGAUCGGUUGCAAUGCUGUGUUUCUGUAUGGUAUUGCACUUGUCCCGGCCUGUUGAGUUUGGUGGGGAUUGUG	fffmmmimmmmiiimmiimmmmmmmmmmmmimmmimmmmmmmmmmmllllllmmmmmmmmmmmmmmimmmmmmmmmmmmiimmiiiiiimmmmimmmtt	-3/-1/2/2; -7/-5/3/6
Mml-Mir-92-P1b_pri	mml-mir-92a-2	Mml	ACUCAUGCCCAUUCAUCCCUGGGUGGGGAUUUGUUGCAUUACUUGUGUUCUAUAUAAAGUAUUGCACUUGUCCCGGCCUGUGGAAGAAAGGAGGAUUUUUA	ffffmmimmmimmmimmmimmmmmimmmmmiimmimmmimmmmmmmmmlllmmmmimmmmmimmmmmiimmmmmimmmmmimmmimmmimmimimmttttt	none
Mml-Mir-92-P1c_pri	mml-mir-92b	Mml	CCGGGCCCCGGGCGGGCGGGAGGGACGGGACGCGGUGCAGUGUUGUUCUUUCCCCCGCCAAUAUUGCACUCGUCCCGGCCUCCGGCCCCCCCGGCCCCCCGGC	mmmmmiimmmmmimmmmimmmmmiimmmmmmmimmmmmmmmmmmmlllllllllllllmmmmmmmmmmmmmmmmmmmimmmmmimmmmimmmmmiiimmmmmt	none
Mml-Mir-92-P2a_pri	mml-mir-367	Mml	GUUCUUUGCUACAGGCCACUACUGUUGCUAAUAUGCAACUCUGUUGAACACAAAUUGGAAUUGCACUUUAGCAAUGGUGAUGGAUUGUUAAGCUAAUGAC	mmmimmimmmmmmiimmmimmmmmmmmmmmmiimmmmmimmmimmmllllmmmiiimmmimmmmmiimmmmmmmmmmmmimmmiimmmiimmmimmimmm	-6/-4/2/2
Mml-Mir-92-P2b_pri	mml-mir-363	Mml	AUGAUCUGUUUUGCUGUUGUCGGGUGGAUCACGAUGCAAUUUUGAUUAGUAUCAUAGGAGAAAAAUUGCACGGUAUCCAUCUGUAAACCGCAGGACCUUUGUUGG	fffffffmmmmmmmimmmiimmmmmmmmmiimmimmmmmmmmmiimmmllllllmmmiiiimmmmmmmmmmmiimmmmmmmmmiimmmimmmmmmmttttttttt	none
Mml-Mir-92-P2c_pri	mml-mir-25	Mml	CGGGACUGGCCAGUGUUGAGAGGCGGAGACUUGGGCAAUUGCUGGACGCUGCCCUGGGCAUUGCACUUGUCUCGGUCUGACAGUGCCGGCCCAACACUGC	fmmmimmmmmimimmmmiiimmmmimmmmmiimimmmmmiimmmmllllllllmmmmiimmmmmimiimmmmmimmmmmmmmimmmmmmmmmtttttttt	none
Mml-Mir-95-P1_pri	mml-mir-95	Mml	GACACCCAACACAGUGGGCACUCAAUAAAUGUCUGUUGAAUUGAAAUGCGUUACAUUCAACGGGUAUUUAUUGAGCACCCACUCUGUGCCAGACGCU	ffffffffmmmimmmmmmiimmmmmmmmmmmmmmmmmmmmmmmmllllllmmmimmmmmmmmmmmmmmmmmmmmmiimmmmmmimmmtttttttttt	none
Mml-Mir-95-P2_pri	mml-mir-421	Mml	AUCCGGUGCACAUUGUAGGCCUCAUUAAAUGUUUGUUGAAUGAAAAAAUGAAUCAUCAACAGACAUUAAUUGGGCGCCUGCUCUGUGAUCUCCAUG	ffffmmiimmmmiimmmmmmmmmmiiimmmmmmmmmmmmimmmlllllllllmmmmmmmmmmmmmmmiiimmmmimmmmmmiimmmmiimmttttt	-7/-6/2/2
Mml-Mir-95-P3-v1_pri	mml-mir-545	Mml	CAGCCUGGCACAUUAGUAGGCCUCAGUAAAUGUUUAUUAGAUGAAUAAAUGAAUGACUCAUCAGCAAACAUUUAUUGUGUGCCUGCUAAAGUGAGCUCCACAG	fffffmmmmmmimmmmmmmmmmimmmmmmmmmmmmimmimmmmmlllllllllllllmmmmmmmimmmmmmmmmmmmimimmmmmmmmmimmmiiiimmmttt	none
Mml-Mir-95-P4_pri	None	Mml	CUUCAUGCCUGGCAUAUAGCAGGUCCUCAAUAAGUAUUUGUUGAAAGAAUAAAUAAACCAACAAGUCUUAUUUGAGCACCUGUUAUGUGGAGGAUAAAAUCCU	fffffffmmmiimmmmmmmmmmmmimmmmmmmmmimmmmmmmmlllllllllllllllmmmmmmmmmmmmimmmmmimmmmmmmmmmmmimmmtttttttttt	-9/-7/2/1
Mml-Mir-96-P1_pri	mml-mir-96	Mml	GUGCCAUCUGCUUGGCCGAUUUUGGCACUAGCACAUUUUUGCUUGUGUCUCUCCGCUCUGAGCAAUCAUGUGCAGUGCCAAUAUGGGAAAAGCAGGACCUGCAG	fmmmiimmmmmmmiimmimmimmmmmmmmimmmmmmiimmmmmmmmmllllllmmmiiimmmmmmiimmmmmmmmmmmmmmimmimmiimmmmmmmiiiimmmt	-6/-4/2/2
Mml-Mir-96-P2_pri	mml-mir-182	Mml	GCUGCUUGCCUCCCCCUGUUUUUGGCAAUGGUAGAACUCACACUGGUGAGGUAAUGGGAUCCGGUGGUUCUAGACUUGCCAACUACGGGGCGAGGGCUCAGCCGG	mmmmiiiimmmmimmmmmmiimmmmmmmiiimmmmmmiiimmmmmmllllllllllllllmmmmmmmmmmmmiiimmmmmmmiimmmmmmimmmmiiimmmmttt	none
Mml-Mir-96-P3-v1_pri	mml-mir-183	Mml	AACGUGACUCCUGUUCUGUGUAUGGCACUGGUAGAAUUCACUGUGAACAGUCUCGGUCAGUGAAUUACCGAAGGGCCAUAAACAGAGCAGAGACAGAUCCAC	ffffmmimmmimmmmmmmmimmmmmmimmmmmmiimmmmmmmmmmmllllllmmmiimmmmmmmmmmmmiimmimmmmmmimmmmmmmmmmmimmttttttt	none
Mml-Mir-101-P1-v1_pri	mml-mir-101-1	Mml	ACUGACAGGCUGCCCUGGCUCAGUUAUCACAGUGCUGAUGCUGUCCAUUCUAAAGGUACAGUACUGUGAUAACUGAAGGAUGGCAGCCAUCUUGCCU	fffffffmmmmmmmiiiiimmmmmmmmmmmmmmmmmmimmmmllllllllllllmmmmmmmmmmmmmmmmmmmmmmiiiiimmmmmmmttttttttt	none
Mml-Mir-101-P2-v1_pri	mml-mir-101-2	Mml	GAGACUGAACUGUCCUUUUUCGGUUAUCAUGGUACCGAUGCUGUAUAUCUGAAAGGUACAGUACUGUGAUAACUGAAGAAUGGUGGUGCCAUCACAU	ffmmimmimmmmimmmmmmmmmmmmmmmmmmmmmmimimmmmllllllllllllmmmmmimmmmmmmmmmmmmmmmmmmmimmmmmmiimmmmtttt	none
Mml-Mir-103-P1_pri	mml-mir-103-1	Mml	GAAGUUUUCUUACUGCCCUCGGCUUCUUUACAGUGCUGCCUUGUUGCAUAUGGAUCAAGCAGCAUUGUACAGGGCUAUGAAGGCAUUGAGACCUGUUCUU	mmmiiiimmmmmimmmmimmmmmmimmimmmmmmmmmmmimmmimimllllmimimmmmmmmmmmmmmmimmmmmmiimmimmmmimmmmmiiiimmmtt	none
Mml-Mir-103-P2_pri	mml-mir-103-2	Mml	AGCUGUGUCUUUGUGCUUUCAGCUUCUUUACAGUGCUGCCUUGUAGCAUUCAGGUCAAGCAGCAUUGUACAGGGCUAUGAAAGAACCAAGAAUGGGCUGC	mmmmiiimmmmimmimmmmmmmmmimmimmmmmmmmmmmimmmimimlllllmimmmmmmmmmmmmmmmimmmmmiimmmmmmimmimmmmiiimmmmtt	none
Mml-Mir-103-P3_pri	mml-mir-107	Mml	UCGAUAUUCUCUCUGCUUUCAGCUUCUUUACAGUGUUGCCUUGUGGCAUGGAGUUCAAGCAGCAUUGUACAGGGCUAUCAAAGCACAGAGAGCUUGCUAC	ffffffmmmmmmimmmmmmimmmmimmimmmmmmmmmmmimmmimmmlllllmmmmmmmmmmmmmmmmmimmmmmmiiimmmmmmimmmmmmtttttttt	none
Mml-Mir-105-P1_pri	mml-mir-105-1	Mml	AACCUGAGUGUGCAUCGUGGUCAAAUGCUCAGACUCCUGUGGUGGCUGCUCAUGCACCACGGAUGUUUGAGCAUGUGCUACGGUGUCUACUUUUGCUAC	fffffmmmmmimmmmmmmmmimmimmmmmmmmmmiimmmmmmmmllllllllllmmmmmmmmiimmmmmmmmmmimmmmmmmmmmmimmmmmttttttt	none
Mml-Mir-105-P2_pri	mml-mir-105-2	Mml	CUUCUGUGUGUGCAUCGUGGUCAAAUGCUCAGACUCCUGUGGUGGCUGCUUAUGCACCACGGAUGUUUGAGCAUGUGCUAUGGUGUCUACUUUUGCAAC	fffffffmmmimmmmmmmmmimmimmmmmmmmmmiimmmmmmmmllllllllllmmmmmmmmiimmmmmmmmmmimmmmmmmmmmmimmmttttttttt	none
Mml-Mir-122_pri	mml-mir-122a	Mml	GAUUUUCCUUAGCAGAGCUGUGGAGUGUGACAAUGGUGUUUGUGUCUAAACUAUCAAACGCCAUUAUCACACUAAAUAGCUACUACUAGGCAAUCCUU	mmmmiiimmmmmimmmmmmmmiimmmmmmmimmmmmmmmmmmllllllllllllmmmmmmmmmmmimmmmmmmiimmmmmmimmimmmmmimmmmttt	none
Mml-Mir-124-P1-v1_pri	mml-mir-124a-2	Mml	AGGAGAAAGGCCUCUCUCUCCGUGUUCACAGCGGACCUUGAUUUAAAUGUCCAUACAAUUAAGGCACGCGGUGAAUGCCAAGAAUGGGGCUGGCUGAGCAC	fffmmiiimmmmmmiimmmiimmmmmmmmimmmiimmmmmmmmlllllllllllllmmmmmmmmiimmmimmmmmmmmiimmmiimmmmmmiimmtttttt	-5/-3/2/2
Mml-Mir-124-P2-v1_pri	mml-mir-124a-1	Mml	AGAUCAGAGGCUCUGCCCUCCGUGUUCACAGCGGACCUUGAUUUAAUGUCAUACAAUUAAGGCACGCGGUGAAUGCCAAGAGCGGAGCCUACGGCUGCA	mmimmiimmmmmmmmmimmiimmmmmmmmimmmiimmmmmmmmlllllllllllmmmmmmmmiimmmimmmmmmmmiimmimmmmmmmmmiimmmmttt	none
Mml-Mir-124-P3-v1_pri	None	Mml	CAGCCCUGAGGGCCCCUCUGCGUGUUCACAGCGGACCUUGAUUUAAUGUCUAUACAAUUAAGGCACGCGGUGAAUGCCAAGAGAGGCGCCUCCGCCGCUC	fmmmiiimmmmmmmimmmmiimmmmmmmmimmmiimmmmmmmmllllllllllllmmmmmmmmiimmmimmmmmmmmiimmmmimmmimmmmiiiimmmt	none
Mml-Mir-126-v1_pri	mml-mir-126	Mml	CGCCCCCGCUGGUGAUGGGACAUUAUUACUUUUGGUACGCGCUGUGACACUUCAAACUCGUACCGUGAGUAAUAAUGCGCUGUCCACAGCACCGCAUCG	fmmiiiimmmmiimmmmmiimmmmmmmmmmmimmmmmmmiiiiimmmllllmmmiiiimmmmmmmimmmmmmmmmmmiimmmmmiimmmmiiimmtttt	-8/-6/2/2
Mml-Mir-127_pri	mml-mir-127	Mml	UGAUCACUGUCUCCAGCCUGCUGAAGCUCAGAGGGCUCUGAUUCAGAAAGAUCAUCGGAUCCGUCUGAGCUUGGCUGGUCGGAAGUCUCCUCAUCU	fmmmiimmmiiimmmmmmiiiiimmmmmmmmmimmimmmmmmmmlllllmmiimmmmmmimmimmmmmmmmmmmmmmmimmmiimmmttttttttt	-9/-3/3/1
Mml-Mir-128-P1_pri	mml-mir-128a	Mml	UGUUCCUGAGCUGUUGGAUUCGGGGCCGUAGCACUGUCUGAGAGGUUUACAUUUCUCACAGUGAACCGGUCUCUUUUUCAGCUGCUUCCUGGCUUC	ffffmmimmmmimmmmmmiiimmmmmmmiiimmmmmmiimmmmmmmllllmmmmmmmmmmmmmiiimmmmmmmiiimmmmmmimmmmiiimmtttt	none
Mml-Mir-128-P2_pri	mml-mir-128b	Mml	AGCCGCUGUGCAGUGGGAAGGGGGGCCGAUACACUGUACGAGAGUGAGUAGCAGGUCUCACAGUGAACCGGUCUCUUUCCCUACUGUGUCACACUCCU	ffffffmmmmmmmmmmmimmmmmmmmmmiiimmmmmmiimmmmimllllllllmimmmmmmmmmmiiimmmmmmmmmmimmmmmmmiiimmmmttttt	none
Mml-Mir-129-P1_pri	mml-mir-129-1	Mml	GGCUGCUGUCUCCUUUGGAUCUUUUUGCGGUCUGGGCUUGCUGUUCCUCUCAACAGUAGUCAGGAAGCCCUUACCCCAAAAAGUAUCUGCGGGAGGCCUUGUCCAC	mmmiiiimmmmmmmimmmmmmmmmmmmimmmiimmmmmmimmmiimiimmllllmmiimimmmimmmmmmiimmmimmmmmmmimmmmmimmmmmmmiiimmmttt	none
Mml-Mir-129-P2_pri	mml-mir-129-2	Mml	GUAUUCUGCCCUUCGUGAAUCUUUUUGCGGUCUGGGCUUGCUGUACAUAACUCAAUAGCCGGAAGCCCUUACCCCAAAAAGCAUUCGCGGAGGGCGCACUCGUC	ffffffmmmmmmmmmmmmmmmmmmmmmimmmiimmmmmmmmmmmllllllllllmmmmmiiimmmmmmiimmmimmmmmmmimmmmmmmmmmmmmmtttttttt	none
Mml-Mir-130-P1a_pri	mml-mir-130a	Mml	UGCCUCUGCUGCUGGCCAGAGCUCUUUUCACAUUGUGCUACUGUCUGCACCUGUCACUAGCAGUGCAAUGUUAAAAGGGCAUUGGCCGUGUAGUGCUACCCA	fmmiiiimmmmmmmmmmmmimmmmmmmmimmmmmmmmmmimmmiiimmllllmmiiimmmimmmmmmmmmmimmmmmmmmimmmmmmmimmmmmmmtttttt	none
Mml-Mir-130-P1b_pri	mml-mir-130b	Mml	CACUGGCAGGCCUGCCCGACACUCUUUCCCUGUUGCACUACUGUGGGCCACUGGGAAGCAGUGCAAUGAUGAAAGGGCAUCGGUCAGGUCCGGCCUGCUA	ffffmmmimmmmmmimmmmiimmmmmmmiimmmmmmmmmimmiimmllllmmiiiimmimmmmmmmmmiimmmmmmmiimmmmimmmmmmiimmmttttt	none
Mml-Mir-130-P2a_pri	mml-mir-301a	Mml	ACUUAUUACUGCUAACGAAUGCUCUGACUUUAUUGCACUACUGUACUUUACAGCUAGCAGUGCAAUAGUAUUGUCAAAGCAUCUGAAAGCAGGAUGCACG	ffffffffmmmmmiimmimmmmmimmmmimmmmmmmmmmimmmmllllllllmmimmimmmmmmmmmmiiiimmmmimmmmmimmiimmmmmtttttttt	-6/-6/2/2
Mml-Mir-130-P2b_pri	mml-mir-301b	Mml	CCCCCCUGCUGACCGCAGGUGCUCUGACGAGGUUGCACUACUGUGCUCUGAGAAGCAGUGCAAUGAUAUUGUCAAAGCAUCUGGGACCAGCCUUGGGG	ffmmmmimmmmiimimmmmmmmmimmmmmmimmmmmmmmimmlllllllllllmmimmmmmmmmiiiimmmmmmimmmmmmmmimiimmmmiiimmmm	-8/-8/2/2
Mml-Mir-130-P4a_pri	mml-mir-454	Mml	GUUUAUCACCAGAUCCUAGAACCCUAUCAAUAUUGUCUCUGCUGUGUAAAUAGUUCUGAGUAGUGCAAUAUUGCUUAUAGGGUUUUGGUGUUUGGGAAGAACAAU	mmmmimmimmmmmmimmmmmmmmmmmmmmmmmmmmmmmmimmmmmllllmmmmmiiimmmiiiimmmmmmmmmiiimmmmmmmmmmmmimmmmmmmmimmmmttt	none
Mml-Mir-132-P1_pri	mml-mir-132	Mml	GCCCCCGCGUCUCCAGGGCAACCGUGGCUUUCGAUUGUUACUGUGGGAACUGGAGGUAACAGUCUACAGCCAUGGUCGCCCCGCAGCACGCCCACGCG	mmiiiimmmmmmimimmmmimmmmmmmmmiiimmmmmmmmmmiimllllmiiiimmmmmmmmmmiiimmmmmmmmmimmmmimimmimmmmiiiimmt	none
Mml-Mir-132-P2_pri	mml-mir-212	Mml	CGCCCGGACAGCGCGCCGGCACCUUGGCUCUAGACUGCUUACUGCCCGGGCCGCCCUCAGUAACAGUCUCCAGUCAGGGCCACCGACGCCUGGCCCCGCCCC	fmmiimmimmmimmmimmmiimmmmmmmmiimmmmmmimmmmmmiiimmmlllmmmimmmmmmmmmmmmiimmmmmmmmiiimmmimmmmmmimmiimmttt	none
Mml-Mir-133-P1-v1_pri	mml-mir-133c	Mml	GGAGCCAAAUGCUUUGCUAGAGCUGGUAAAAUGGAACCAAAUCGACUGUCCAAUGGAUUUGGUCCCCUUCAACCAGCUGUAGCUGUGCAUUGAUGGCGCC	mmimmmmmmmmmiiimmmmimmmmmmmiimmimmimmmmmmmmimllllllllmimmmmmmmmimmimmiimmmmmmmimmmmiiimmmmmiimmmmimm	-6/-4/3/3
Mml-Mir-133-P2-v1_pri	mml-mir-133a	Mml	GUACUACAAUGCUUUGCUAGAGCUGGUAAAAUGGAACCAAAUCGCCUCUUCAAUGGAUUUGGUCCCCUUCAACCAGCUGUAGCUAUGCAUUGAUUACCAC	ffffffmmmmmmiiimmmmimmmmmmmiimmimmimmmmmmmmllllllllllllmmmmmmmmimmimmiimmmmmmmimmmmiiimmmmmmtttttttt	-6/-4/3/3
Mml-Mir-133-P3-v1_pri	mml-mir-133b	Mml	GAAAGAUGCCCCCUGCUCUGGCUGGUCAAACGGAACCAAGUCCGUCUUCCUGAGAGGUUUGGUCCCCUUCAACCAGCUACAGCAGGGCUGGCAAUUCCC	mmmiiimmmmmmmmmmmimmmmmmmmiimmimmimmmmmmimmimmmmlllmmmmmmmmmmmmimmimmiimmmmmmmmimmmmmmmiimmmmimmmtt	none
Mml-Mir-134_pri	mml-mir-134	Mml	UGUCAGCACCGUCCAGGGUGUGUGACUGGUUGACCAGAGGGGCGUGCACUGUGUUCACCCUGUGGGCCACCUAGUCACCAACCCUCAGCAUCACUCCCACC	ffffffffffmmiimmmmmiimmmmmmmmimmimmmimmmmiimimmmlllmmmimimmmmimmmiimmimmmmmmmmiimmmmmiimmtttttttttttt	-7/-5/2/2
Mml-Mir-135-P1_pri	mml-mir-135a-1	Mml	CCCCAGGCCUCGCUGUUCUCUAUGGCUUUUUAUUCCUAUGUGAUUCUACUGCUCACUCAUAUAGGGAUUGGAGCCGUGGCGCACGGCGGGGACAGCCAGC	fffffffmmmmmmmmmimimmmmmmmmmmiimmmmmmmmmmmmlllllllllllllmmmmmmmmmmmmimmmmmmmmmmimimmmmmmmmmttttttttt	none
Mml-Mir-135-P2_pri	mml-mir-135a-2	Mml	AUAAAUUCACUCUAGUGCUUUAUGGCUUUUUAUUCCUAUGUGAUAGUAAUAAAGUCUCAUGUAGGGAUGGAAGCCAUGAAAUACAUUGUGAAAAAUCAUC	fffffmmmmmiiiimmmimmmmmmmmmmmmimmmmmmmmmmmmimimlllllmimimmmmmmmmmmmmmmmmmmmmmmmmimmmiiimmmmmtttttttt	-7/-5/4/3
Mml-Mir-135-P3_pri	mml-mir-135b	Mml	CCCUCCACUCUGCUGUGGCCUAUGGCUUUUCAUUCCUAUGUGAUUGCUGUCCCAAACUCAUGUAGGGCUAAAAGCCAUGGGCUACAGUGAGGGGCGAGCUC	mmmmmiiiiiimmmmmmmmmmmmmmmmmmmiiimmmmmmmmmmmmmllllllmmmiimmmmmmmmmmiimmmmmmmmmmmmmmmmmmmmmmmmtttttttt	-10/-/6/0
Mml-Mir-136-v1_pri	mml-mir-136	Mml	GUUGGAUGAGCCCUCGGAGGACUCCAUUUGUUUUGAUGAUGGAUUCUUAUGCUCCAUCAUCGUCUCAAAUGAGUCUUCAGAGGGUUCUAUCAUUUC	ffffmmmmmmmmmmmimmmmmmmmimmmmmiiimmmmmmmmmmlllllllllmmmmmmmmmmiiimmmmmmmmmmmmmimmmmmmmmimmmttttt	none
Mml-Mir-137-P1-v1_pri	mml-mir-137	Mml	UCCUCUGACUCUCUUCGGUGACGGGUAUUCUUGGGUGGAUAAUACGGAUUACGUUGUUAUUGCUUAAGAAUACGCGUAGUCGAGGAGAGUACCAGCGGC	fmmimmmmmmmmmmmmmmiimmmimmmmmmmmmmmmmimmmmmmmmlllllmmimmmmmmmmmmmmmmmmmmmimmmiimmmmmmmmmmmiimmmimmt	none
Mml-Mir-138-P1_pri	None	Mml	CCAGCAUGGUGUGGUGGGGCAGCUGGUGUUGUGAAUCAGGCCGUUGCCAAUCAGAGAACGGCUACUUCACAACACCAGGGCCGCACCACACUACAGGCAGC	fffmmimmmmmmmmmmimmmiimmmmmmmmmmmmmiiimmmmmmmiimlllllmiimmmmmmmiimmmmmmmmmmmmmimmmimmmmmmmmmmiiimmttt	none
Mml-Mir-138-P2_pri	mml-mir-138	Mml	AGUUCUGGUAUCGUUGCUGCAGCUGGUGUUGUGAAUCAGGCCGACGAGCAGCGCAUCCUCUUACCCGGCUAUUUCACGACACCAGGGUUGCAUCAUACCCAUCCUCUCC	ffffffmmmmmimimmmimmiimmmmmmmmmmmmmiiimmmmmiimmmimmllllllmmmmmiiimmmmmiimmmmmmmmmmmmmimmimmmimmmmmmtttttttttt	none
Mml-Mir-139_pri	mml-mir-139	Mml	CGGGACUGGCUCAGGUGUAUUCUACAGUGCACGUGUCUCCAGUGUGGCUCGGAGGCUGGAGACGCGGCCCUGUUGGAGUAACAACUGAAGCCGGAGUCU	ffmmmmmmmmmmmmimmmmmmmmmmmmimmimmmmmmmmmmmmimlllllllmimmmmmmmmmmmmmmimmmimmmmmmimmmimmmimmmmiimmmmm	none
Mml-Mir-140-v1_pri	mml-mir-140	Mml	UGUCUCUCUCUGUGUCCUGCCAGUGGUUUUACCCUAUGGUAGGUUACGUCAUGCUGUUCUACCACAGGGUAGAACCACGGACAGGAUACCGGGGCACCCUCU	mmmmmmiiiiimmmmmmmmmmimmmmmmmmmmmmmimmmmmmmimmimmlllmmmmimmmmmmmimmmmmmmmmmmmmmmimmmmmmmmimmmmmmtttttt	-10/-8/5/1
Mml-Mir-142-v1_pri	mml-mir-142	Mml	AGACAGACAGUGCAGUCACCCAUAAAGUAGAAAGCACUACUAACAGCACUGGAGGGUGUAGUGUUUCCUACUUUAUGGAUGAGUGUACUGUGGGCUUCG	ffffffmmmmmmmmimmmimmmmmmmmmmmimmmmmmmmmiiimiimllllmiimiimmmmmmmmmimmmmmmmmmmmimmmimmmmmmmmtttttttt	none
Mml-Mir-143_pri	mml-mir-143	Mml	CGCCGUGUCUCCCAGCCUGAGGUGCAGUGCUGCAUCUCUGGUCAGUUGGGAGUCUGAGAUGAAGCACUGUAGCUCAGGAAGAGAGAAGUUGUUCU	fmmiiiimmmmimiimmmmmmimmmmmmmmmimmmmmmimmmmllllllmmimmimmmmmmimmmmmmmmmimmmmmmiimimmmmiiiimmttt	-6/-4/2/2
Mml-Mir-144_pri	mml-mir-144	Mml	CCUCAGUGGGGCCCUGGCUGGGAUAUCAUCAUAUACUGUAAGUUUGUGAUGAGACACUACAGUAUAGAUGAUGUACUAGUCCGGGCACCCCCAGCUC	ffffmmmmmmmmmmimmmmmmimmmmmmmmimmmmmmmmmimmmmllllllmmmmiimmmmmmmmmmmmmmmmmimmmmmmimmmmimmmiiimmmt	none
Mml-Mir-145_pri	mml-mir-145	Mml	ACUCCCACCUUGUCCUCACGGUCCAGUUUUCCCAGGAAUCCCUUAAAUGCUAAGAUGGGGAUUCCUGGAAAUACUGUUCUUGAGGUCAUGGUUUCACAGC	ffffffmmmimmimmmmmimmiimmmmimmimmmmmmmmmmmmlllllllllllllmmmmmmmmmmmmimmimmmmiimmmmmmmimmimmmtttttttt	none
Mml-Mir-146-P1_pri	mml-mir-146a	Mml	CCUAUGUGUAUCCUCAGCUUUGAGAACUGAAUUCCAUGGGUUGUGUCAGUGUCAGACCUGUGAAAUUCAGUUCUUCAGCUGGGAUAUCUCUGUCGUCG	fffffffmmmmmmimmmmmiimmmmmmmmmmmmimmmmmmmmimmlllllllmmmmmmmmmmimmmmmmmmmmmmimmmmmmmmmmmttttttttttt	none
Mml-Mir-146-P2_pri	mml-mir-146b	Mml	GAACUUUGGCCACCUGGCACUGAGAACUGAAUUCCAUAGGCUGUGAGCUCUAGCAAAUGCCCUAUGGACUCAGUUCUGGUGCCCGGCAGUGCUACACCAU	ffffffmmmmmimmimmmmmmimmmmmmmmiimmmmmmmmimmmiimmllllmmiimmmimmmmmmmmimmmmmmmmmmmmmmimmiimimmmmtttttt	-9/-7/1/2
Mml-Mir-147_pri	mml-mir-147b	Mml	AAGAGUACUCUAUAAAUCUAGUGGAAACAUUUCCGCACAAACUAGAUUCUGGACACCAGUGUGCGGAAGUGCUUCUGCUGCAUUUUUAGGGUUUAUCUAC	fmmmiimmmmmmimmmmimmmmmmmmimmmmmmmmmmmmiiiiiiiiimmmmlllmmmmmmmmmmmmmmmmimmmmmmmmimmmmimmmmmmiiimmmtt	none
Mml-Mir-148-P1_pri	mml-mir-148a	Mml	CACGUUUGGUCUUUUGAGGCAAAGUUCUGAGACACUCCGACUCUGAGUAUGAUAGAAGUCAGUGCACUACAGAACUUUGUCUCUAGAGGCUGUGGUCGCC	mmmiiiimmmmmmmimmmmmmmmmmmmmmmmimmmmiimmmmmmmlllllllmmmimmmmmmmmiimmimmmmmmmmmmmmmmimmmmmmmmmmtttttt	none
Mml-Mir-148-P2_pri	mml-mir-152	Mml	CCCGCUGUCCCCCCCGGCCCAGGUUCUGUGAUACACUCCGACUCGGGCUCUGGAGCAGUCAGUGCAUGACAGAACUUGGGCCCGGAAGGACCUUCUGCA	ffffffmmmmiimmimmmmmmmmmmmmmmimmimmmmiimmmmiiimmmllllmmmmmmmmmmmimmimmmmmmmmmmmmmmimmiimmmmtttttttt	-9/-7/2/2
Mml-Mir-148-P3_pri	mml-mir-148b	Mml	GCACGAUUAGCAUUUGAGGUGAAGUUCUGUUAUACACUCAGGCUGUGGCUCUCUGAAAGUCAGUGCAUCACAGAACUUUGUCUCGAAAGCUUUCUAGCAGC	mmiimmiimmmimmmmmmmmmmmmmmmmmmimmimmmmiimmmmlllllllllllllmmmmmmmmimmimmmmmmmmmmmmmmmmmmimmmimmiimmttt	none
Mml-Mir-149_pri	mml-mir-149	Mml	UCCCAGGCCGGCGCCCAAGCUCUGGCUCCGUGUCUUCACUCCCGUGUUUGUCCGAGGAGGGAGGGAGGGACGGGGGCUGUGCUGGGGCAGCCGGAACAGCGC	fffffffmmmmmmmmmimmmimimimmmmmmimmmmmimmmmmimimmlllllmmimimmmmmmmmmmimmmmmmimimimmmimmmmimmmmmtttttttt	none
Mml-Mir-150_pri	mml-mir-150	Mml	CUCCUCUCCCCAUGGCCCUGUCUCCCAACCCUUGUACCAGUGCUGGGCUCAGACCCUGGUACAGGCCUGGGGGACAGGGACCUGGGGACCCCGGCA	ffffffmmmmmmimmmmmmmmmmmmmmiimmmimmmmmmmimmmmllllmmmimimmmmmmmmmmiimmmmmmmmmmmmimmmmmmmmtttttttt	none
Mml-Mir-153-P1_pri	mml-mir-153-1	Mml	UCUCCCUCACAGCUGCCAGUGUCAUUUUUGUGAUCUGCAGCUAGUAUUCUCACUCCAGUUGCAUAGUCACAAAAGUGAUCAUUGGCAGGUGUGGCUGCUG	ffffffmmmmmimmmmmmmmmmmmmmmmmmmmmmimmmmmmmmmmllllllmmmiimmmmmmmiimmmmmmmmmmmmmimmmmmmmmmimmmmmtttttt	none
Mml-Mir-153-P2_pri	mml-mir-153-2	Mml	GCUAAUUAGCGGUGGCCAGUGUCAUUUUUGUGAUGUUGCAGCUAGUAAUAUGAGCCCAGUUGCAUAGUCACAAAAGUGAUCAUUGGAAACUGUGACUGUCC	ffffffffmmmmmiimmmmmmmmmmmmmmmmmmmiimmmmmmmimmlllllllmmiimmmmmmmiimmmmmmmmmmmmmimmmmmmiimmmmmtttttttt	-6/-6/2/2
Mml-Mir-154-P1_pri	mml-mir-154	Mml	UAGUGUGAGGUACUUGAAGAUAGGUUAUCCGUGUUGCCUUCGCUUUAUUUGUGACGAAUCAUACACGGUUGACCUAUUUUUCAGUACCAAAUCUCGCC	ffmmmimmmmmmmmimmmmmmmmmmmmimmmmmmmmimimmmmlllllllmmmmimiiimmimmmmmmimmmmmmmmmmmmimmmmmmiiimmimmmt	none
Mml-Mir-154-P2-v1_pri	mml-mir-299	Mml	AUCGUGCGGUACUUGAAGAAAUGGUUUACCGUCCCACAUACAUUUUCAAUAUGUAUGUGGGACGGUAAACCGCUUCUUGGUAUCCAGCCCAGCCA	fffmmiimmmmmmiimmmmmimmmmmmmmmmmmmmmmmmmmmmlllllllmmmmmmmmmmmmmmmmmmmmmmimmmmmmmmmmmiimmttttttt	none
Mml-Mir-154-P3a-v1_pri	mml-mir-323a	Mml	GCUGCUUGGUACUUGGAGAGAGGUGGUCCGUGGCGCGUUCGCUUUAUUUAUGGCGCACAUUACACGGUCGACCUCUUUGCAGUAUCUAAUCCCGCC	fffffffmmmmmmimimmmmmmmmimimmmmmiimimmimmmmllllllllmmmmimmimiimmmmmimimmmmmmmmimmmmmmmtttttttttt	none
Mml-Mir-154-P3b_pri	mml-mir-323b	Mml	ACCUCAUGGUACUCGGAGGGAGGUUGUCCGUGGUGAGUUCGCAUUAUUUAAUGAUGCCCAAUACACGGUCGACCUCUUUUCGGUAUCAGAUCUCACC	fffmmimmmmmmimmmmmmmmmmmmmimmmmmiiiiiiiimmmmmmmlllmmmmmmmiiiiiimmmmmimmmmmmmmmmmmmmmmmmmmmttttttt	none
Mml-Mir-154-P4a_pri	mml-mir-329-1	Mml	GAAUCAGUGGUACCUGAAGGGAGGUUUUCUGGGUUUCUGUUUCUUUAAUGAGGAUGAAACACACCUGGUUAACCUCUUUUCCAGUAUCAAAUCCCAUC	fffffffmmmmmmiimmmmmmmmmmmiimmmmmmiiimmmmmmimmllllllmmimmmmmmimmmmmmiimmmmmmmmmmmiimmmmmmttttttttt	-6/-4/2/2
Mml-Mir-154-P4b_pri	mml-mir-329-2	Mml	GAAUCAGUGGUACCUGAAGGGAGGUUUUCUGGGUCUCUGUUUCUUUACUGAGGAUGAAACACACCUGGUUAACCUCUUUUCCAGUAUCAGUCCCCACCU	fffffmimmmmmmiimmmmmmmmmmmiimmmmmmiiimmmmmmimmllllllmmimmmmmmimmmmmmiimmmmmmmmmmmiimmmmmmimtttttttt	-6/-3/2/2
Mml-Mir-154-P5_pri	mml-mir-369	Mml	CCUUUCUGGUACUUGAAGGGAGAUCGACCGUGUUAUAUUCGCUUUAUUGACUUCGAAUAAUACAUGGUUGAUCUUUUCUCAGUAUCAAAUCUCACC	ffffffmmmmmmmimmimmmmmmmmmmmmmmmmiimmmmmmllllllllllllmmmmmmiimmmmmmmmmmmmmmmmimmmmmmmmmttttttttt	none
Mml-Mir-154-P6_pri	mml-mir-377	Mml	CUGACGUUUGACCCUUGAGCAGAGGUUGCCCUUGGUGAAUUCGCUUUAUUUAUGUUGAAUCACACAAAGGCAACUUUUGUUUGAGUAUCAAAUCCUGCUU	fffffmmmmmmiimmmmmmmmmmmmmmmmmimmmmmmmimmmmmlllllllllmimmmmmmmmimmmimmmmmmmmmmmmmmmmmiimmmmmmttttttt	-8/-6/2/2
Mml-Mir-154-P7_pri	mml-mir-379	Mml	UUCCGUGGUUCCUGAAGAGAUGGUAGACUAUGGAACGUAGGCGUUAUGAUUUUUGACCUAUGUAACAUGGUCCACUAACUCUCAGUAUCCAAUCCAUCC	fffffmmmiiimmmmimmmimmmmimmmmmmmiimmmmmmmmmllllllllllmmimmmmmmmiimmmmmmmimmmmimmmmmmmiiimmmtttttttt	-10/-7/3/3
Mml-Mir-154-P8_pri	mml-mir-380	Mml	UCUCCAAGGUACCUGAAAAGAUGGUUGACCAUAGAACAUGCGCUAUCUCUGUGUCGUAUGUAAUAUGGUCCACGUCUUCUCAAUAUCAAAUUCAGUC	fffffffmmmmiimmmimmmmmmiiimmmmmmmiimmmmmmmimmmllllmmmimmmmmmmiimmmmmmmiimmmmmmimmmimmmmtttttttttt	-8/-6/2/1
Mml-Mir-154-P9_pri	mml-mir-381	Mml	UGCUAUUGUUUGGUACUUAAAGCGAGGUUGCCCUUUGUAUAUUCGGUUUAUUGACAUGGAAUAUACAAGGGCAAGCUCUCUGUGAGUAUCAAACCUUGUCUUG	fffffffmmmmmmmmmmmmimmimmmimmmmmmmmimmmmmmmmimmllllllllmmimmmmmmmmmmmmmmmmimmmimmimmmmmmmmmmmmttttttttt	none
Mml-Mir-154-P10_pri	mml-mir-382	Mml	UUUUCUGUGGUACUUGAAGAGAAGUUGUUCGUGGUGGAUUCGCUUUACUUAUGACGAAUCAUUCACGGACAACACUUUUUUCAGUACCAAAUGCUACC	fffffffmmmmmmmimmmmmmmimmmmmmmmmmmiimmmmmmmlllllllllmimmmmmmiimmmmmmmmmmmiimmmmmmmmmmmmmmttttttttt	none
Mml-Mir-154-P13_pri	mml-mir-411	Mml	CUGUGUGGUACUUGGAGAGAUAGUAGACCGUAUAGCGUACGCUUUAUCUGUGACGUAUGUAACACGGUCCACUAACCCUCAGUAUCAAAUCCAUCC	fffffmmmmmmmiimmmimimmmmimmmmmmiiimmmmmmmmlllllllllmimmmmmmmiiimmmmmmimmmmimimmmmmmmmmmttttttttt	none
Mml-Mir-154-P14_pri	mml-mir-412	Mml	UUCUGGGGUACGGGGAUGGAUGGUCGACCAGUUGGAAAGUAAUUGUUUCUAAUGUACUUCACCUGGUCCACUAGCCGUCCGUAUCCGCUGCAGCC	fffffmmmmmmiimmmmmmimmmmimmmmmmimmmiimmmmmmmmllllmmmmimmmmmmmimmmmmmimmmmimmmmmmmmmmmmttttttttt	none
Mml-Mir-154-P15_pri	mml-mir-485	Mml	UUCAUGUGUGGUACUUGGAGAGAGGCUGGCCGUGAUGAAUUCGAUUCAUCAAAGCGAGUCAUACACGGCUCUCCUCUCUUUUAGUGUCAAAUUCUGCCU	ffffffffmmmmmmmimmmmmmmmmiimmmmmmmmmmmimmmmlllllllllllmmmmmmmmimmmmmmmiimmmmmmmmmimmmmmmmtttttttttt	none
Mml-Mir-154-P17_pri	mml-mir-487b	Mml	UAACCUUUGGUACUUGGAGAGUGGUUAUCCCUGUCCUGUUCGUUUUGCUCGUGUCGAAUCGUACAGGGUCAUCCACUUUUUCAGUAUCAAGAGCGCAG	fffffmmmmmmmmmimmmmmmmmmiiiimmmmmmimimmmmmllllllllllllmmmmmimimmmmmmiiiimmmmmmmmmimmmmmmmmmttttttt	none
Mml-Mir-154-P18_pri	mml-mir-494	Mml	AUUGUCGAUACUCGAAGGAGAGGUUGUCCGUGUUGUCUUCUCUUUAUUUAUGAUGAAACAUACACGGGAAACCUCUUCUUUAGUAUCAAAUCCCAC	ffffffmmmmmmimmmmmmmmmmmmimmmmmmmmmmimmmmmlllllllllmmimmmmmmimmmmmmmimmmmmmmmmmmmmmmmmmttttttttt	none
Mml-Mir-154-P19_pri	mml-mir-495	Mml	UCAUCUCUGGUACCUGAAAAGAAGUUGCCCAUGUUAUUUUCGCUUUAUAUGUGACGAAACAAACAUGGUGCACUUCUUUUUCGGUAUCAAAUCUCUCC	fffffffmmmmmmmimmmmmmmmmmimmmmmmmmmiimmmmmmlllllllllmimmmmmiimmmmmmmimmmmmmmmmmmmimmmmmmmttttttttt	none
Mml-Mir-154-P20-v1_pri	mml-mir-496	Mml	CGAGUCAGGUACUCGAAUGGAGGUUGUCCAUGGUGUGUUCAUUUUAUUUAUGAUGAGUAUUACAUGGCCAAUCUCCUUUCGGUACUCAAUUCUUCU	fmmmmiimmmmmimmmmimmmmmmmmimmmmmiimmmmmmmmmllllllllmmmmmmmmmiimmmmmimmmmmmmmimmmmmmmmmiimmmmtttt	none
Mml-Mir-154-P21_pri	mml-mir-539	Mml	UGCUGCUGUUUCAUACUUGAGGAGAAAUUAUCCUUGGUGUGUUCGCUUUAUUUAUGAUGAAUCAUACAAGGACAAUUUCUUUUUGAGUAUCAAAUCCUGCUUCG	fmmiiiimmmmimmmmmmmmmmmmmmmmmimmmmmmimmmmmmmmmlllllllllmimmmmimmmmmmmmmmimmmmmmmmmmmmmmmmmimmmmiiimmtttt	none
Mml-Mir-154-P22_pri	mml-mir-543	Mml	UGACGUGCGGUACUUAAUGAGAAGUUGCCCGUGUCUUUUUCGCUUUAUUUGUGACGAAACAUUCGCGGUGCACUUCUUUUUCAGUAUCCUAUUCUGCC	fmmimmmimmmmmmimmimmmmmmmimmmmmmmiiiimmmmmmlllllllllmimmmmmiiiimmmmmimmmmmmmmmimmimmmmmmimmmmmtttt	none
Mml-Mir-154-P23_pri	mml-mir-654	Mml	CUCCAGGGUAAGUGGAAAGAUGGUGGGCCGCAGAACAUGUGCUGAGUUCGUGCCAUAUGUCUGCUGACCAUCACCUUUAGAAGCCCCCUUUCGCUG	fffmmmimimmmimmmmmmimmmmmmimimmmmmimmmmmmmlllllllllmimmmmmmmmmmmimimmmmmmimmmmiiiiiimmimmmimimmm	-/-3/0/6
Mml-Mir-154-P24_pri	None	Mml	CUAUUCAAGGAUAUUUGAGGAGAGGUUAUCCGUGUUAUGUUCGCUUCAUUCAUCAUGAAUAAUACAUGGUUAACCUCUUUUUGAAUAUCAGACUCUGCCU	fffffffffmmmmmmmmmmmmmmmmmmmimmmmmmiimmmmmmllllllllllllmmmmmmiimmmmmmimmmmmmmmmmmmmmmmmmmttttttttttt	none
Mml-Mir-154-P25_pri	mml-mir-656	Mml	UGCUCAGUGGUACCUGAAAUAGGUUGUCUGUGAGGUGUUCACUUUCUAUAUGAUGAAUAUUAUACAGUCAACCUCUUUCCGAUAUCGAAUCCCACC	fffffffmmmmmimimmmmimmmmmmimmmmmimmmmmmmmiiimmlllllmmmmmmmmmmimmmmmimmmmmmimmmmimimmmmmttttttttt	none
Mml-Mir-154-P26_pri	mml-mir-758	Mml	CACGUGCCUGGAUACGUGAGAUGGUUGACCAGAGAGCACACGCUUUAUAUGUGCCGUUUGUGACCUGGUCCACUACCCCUCAGUAUCUAAUGCCCCCU	fffffmmimmmmmmmimmmmimmmmimmmmmmimimmmimmmmlllllllllmimmmimmmiimmmmmmmimmmmiiimmmmmmmmmmmiimmttttt	none
Mml-Mir-154-P27_pri	mml-mir-889	Mml	CAGUUCUUUGGUGCUUAAAGAAUGGCUGUCCGUAGUAUGGUCUCUAUAUUUAUGAUGAUUAAUAUCGGACAACCAUUGUUUUAGUAUCCAAAUUUGCUU	fmmmiimmmmmmmmmimmmimmmmmimmmmmmiimmimmmmmmmlllllllllmmimmmmmmmiimmmmmmimmmmmimmmimmmmimmmmmiiimmmt	none
Mml-Mir-154-P28a_pri	mml-mir-1185-1	Mml	CCGCUCUUUGGUACUUGAAGAGAGGAUACCCUUUGUAUGUUCACUUGAUUAAUGGUGAAUAUACAGGGGGAGACUCUUAUUUGCGUAUCAAACUCUGUCG	ffffffmmmmmmmmimmmmmmmmmiimimmmmmmmmmmmmmmmmmllllllllmmmmmmmmmmmmmmmmmmiimmmmmimmmmimmmmmmmmtttttttt	none
Mml-Mir-154-P28b_pri	mml-mir-1185-2	Mml	CCACUCUUUGGUACUUGAAGAGAGGAUACCCUUUGUAUGUUCACUUGAUUAAUGGUGAAUAUACAGGGGGAGACUCUUAUUUGCGUAUCAAACUCUGUCG	ffffffmmmmmmmmimmmmmmmmmiimimmmmmmmmmmmmmmmmmllllllllmmmmmmmmmmmmmmmmmmiimmmmmimmmmimmmmmmmmtttttttt	none
Mml-Mir-154-P29_pri	None	Mml	UCUCCAGGGUAGCUGAGGGGAUGGUAGACCGGUGACGUGCACUUCAUUUACGAUGUAGGUCACCCGUUUGACUAUCCACCAGCGCCCGGUCCAUCUG	fffmmimmmmimmmmimimmmmmmmmmmmimmmmmmimmmmiimmllllllmmmmmmimmmmmmimmmmimmmmmmmimmmmmmmmmmmtttttttt	none
Mml-Mir-154-P30_pri	None	Mml	CUUCCUGGUAUUUGAAGAUGCGGUUGACCAUGGUGUGUACGCUUUAUUUAUAACGUAGGACACAUGGUCUACUUCUUCUCAAUAUCACAUCUCGCC	fffffmmmmmmmimmmmmiiimmmimmmmmmmimmmimmmmllllllllllllmmmmiimmmmmmmmmmimmmmmmmmiimmmmmmmttttttttt	-8/-3/1/2
Mml-Mir-154-P31_pri	None	Mml	UCCAUGAUAGGGGAAUGGAUGGUUGAUCAGAGAAUGUACAUUUUAUAAAUGGUGUAUGUCAAUUGAUCCACAGUCCCUACCUAUCCAGUGACUU	ffmmmmmmmmmiiiiimmmmimmimmmmmmiiimmmmmmmmmllllllllmmmmmmmmmiiimmmmmmimmimmmmiiimmmmmmiimmmtttt	-5/-3/5/3
Mml-Mir-155_pri	mml-mir-155	Mml	UUGCUGUAGGCUGUAUGCUGUUAAUGCUAAUCGUGAUAGGGGUUUUUACCUCCAACUGACUCCUACAUGUUAGCAUUAACAGGGUAUGAUGCCUGUUACUA	ffffffmmmmmimmmmimmmmmmmmmmmmmimmmmimmmmmmmmlllllllllllllmmmmmmmmmmmmmmmmmmmmmmmmmimmmmiiimmmmmtttttt	-9/-7/1/3
Mml-Mir-181-P1a_pri	mml-mir-181a-1	Mml	GUUUUGAGGUUGCUUCAGUGAACAUUCAACGCUGUCGGUGAGUUUGGAAUUAAAAUCAAAACCAUCGACCGUUGAUUGUACCCUAUGGCUAACCAUCAUCUA	ffffmmmmmmmmmmiimmimimmmimmmmmmiimmmmmmmimmmmimmlllllllmmimmmmmmmmmmmmmmmmmimmmimimmiimmmimmmmimmmtttt	-5/-3/2/2
Mml-Mir-181-P1b_pri	mml-mir-181a-2	Mml	GCCUUCAGAGGACUCCAAGGAACAUUCAACGCUGUCGGUGAGUUUGGGAUUUGAAAAAACCACUGACCGUUGACUGUACCUCGGGGUCCUUACAGACGAC	fffffffmmmmmmmmmimmmimmmimmmmmmiimmmmmmmimmmmlllllllllllmmmmmmmmmmmmmmmmmimmmimmmimmmmmmmmmttttttttt	none
Mml-Mir-181-P1c_pri	mml-mir-181c	Mml	AUUUGCCAAGGGUUUGGGGGAACAUUCAACCUGUCGGUGAGUUUGGGCAGCUCAGGCAAACCAUCGACCGUUGAGUGGACCCUGAGACCUGGACUUGCCAU	fffffmmmiimmmmmimmmmiimmmmmmmmiimmmmmmmimmmmmlllllllllllmmmmmmmmmmmmimmmmmmmmiimmmmimmmmmmmmttttttttt	none
Mml-Mir-181-P2b_pri	mml-mir-181b-2	Mml	AAACACUGAUGGCUGCACUCAACAUUCAUUGCUGUCGGUGGGUUUGAGUCUGAAUCAACUCACUGAUCGAUGAAUGCAAACUGCGGACCAAACAACCCAA	fffffffffmmmmmmmmiiiiimmmmmmmmmiimmmmmmmmmmmimmlllllllmmmmmmmmmmmmmmmmmmmmmmiiiiimmmmmimmmtttttttttt	none
Mml-Mir-181-P2c_pri	mml-mir-181d	Mml	CCACAGCCAAGGUCACAAUCAACAUUCAUUGUUGUCGGUGGGUUGUGAGGACCGAGGCCAGACCCACCGGGGGAUGAAUGUCACUGUGGCUGGGCCAGACACG	fffffmmmiimmmmmmmiiiimmmmmmmmmiiiimmmmmmmmmmimmimllllllllmmmmmmmmmmmmmiimmmmmmmmmiiimmmmmmmimmmtttttttt	none
Mml-Mir-184_pri	mml-mir-184	Mml	UUUGCCGGUCAGUCACGUCCCCUUAUCACUUUUCCAGCCCAGCUUUAUGACUGUAAGUGUUGGACGGAGAACUGAUAAGGGUAGGUGAUUGACACUCACAGC	fffffffmmmmmmmmmimimmmmmmmmmimmmmmmimimmmmmmmmmmllllmmmmmimmmmmimmmmmmmimmmmmmmmmimimmmmmmmmmttttttttt	none
Mml-Mir-185_pri	mml-mir-185	Mml	UCGAGCAGGGCGCGAGGGAUUGGAGAGAAAGGCAGUUCCUGAUGGUCCCCUCCUCAGGGGCUGGCUUUCCUCUGGUCCUUCCCUCCCAAUGACCGC	fmmiimmmmmimimmmmmmmmmmmmimmmmmimmmmmmmmmmimmllllllmmmmmmmmmmmmimmmmmmmmmmmmmmmmmimimmmiimmiimmt	none
Mml-Mir-186_pri	mml-mir-186	Mml	UUUCAUUGCUUGUAACUUUCCAAAGAAUUCUCCUUUUGGGCUUUCUGGUUUUAUUUUAAGCCCAAAGGUGAAUUUCUUGGGAAGUUUGAGCUAAAUUCCUU	fffffffmmmmmimmmmmmmmmmimmmmmmimmmmmimmmmmmllllllllllllllmmmmmmmmmmmimmmmmmimmmmmmmmmmmmmmmtttttttttt	none
Mml-Mir-187_pri	mml-mir-187	Mml	AUGACACAGUGUGAGACCUCGGGCUACAACACAGGACCCGGGUGCUGCUCUGACCCCUCGUGUCUUGUGUUGCAGCCGGAGGGACGCAGGUCCGCAGCAG	ffmmmimiimmmmiiimmmmimmmmimmmmmmmmmmmmimmmmimllllllmmmmmiiimimmmmmmmmmmmimmmmimmmmiimmmmmmmmtttttttt	-5/-3/3/2
Mml-Mir-188-P1_pri	mml-mir-188	Mml	CUUCCCUGCUCCCUCUCUCACAUCCCUUGCAUGGUGGAGGGUGAGCUUUAUGAAAACCCCUCCCACAUGCAGGGUUUGCAGGAUGGUGAGCCUCAGCUUU	fffffffmmmmmmiimmmiimmiimmmmmmmmmiimmmmmmiiiimlllllmiiiiimmmmmmiimmmmmmmmmiimmiimmmimmimmmmttttttttt	-6/-4/2/1
Mml-Mir-188-P2_pri	mml-mir-532	Mml	CCGACUUGCUUUCUCUCCUCCAUGCCUUGAGUGUAGGACCGUUGGCAUCUUAAUUACCCUCCCACACCCAAGGCUUGCAGAAGAGCAAGCCUUCUCUUC	fffffffmmmmimmmmimmimmimmmmmmimmmmimmmiimmlllllllllllllmmiimmmimmmmimmmmmmimmimmimmmmimmmmttttttttt	none
Mml-Mir-188-P3_pri	mml-mir-660	Mml	AUGAACUGCUCCUUCUCCCAUACCCAUUGCAUAUCGGAGUUGUAAAUUCUCAAAACACCUCCUGUGUGCAUGGAUUACAGGAGGGUGAGCCUUGUCAUC	mmmmiiimmmmimmmmmmiiiiimmmmimmmmmmimmmmimmmlllllllllllmmmimmmmimmmmmmmmmmiiiiiimmmmmmimmmmiiiimmmmt	none
Mml-Mir-190-P1_pri	mml-mir-190a	Mml	CUUUUCUGCAGGCCUCUGUGUGAUAUGUUUGAUAUAUUAGGUUGUUAUUUAAUCCAACUAUAUAUCAAACAUAUUCCUACAGUGUCUUGCCCUGUCUC	fffffffmmmmmimimmmmmimmmmmmmmmmmmmmmmiimmmmmllllllllllmmmmmmmmmmmmmmmmmmmmmiimmmmmimimmmmmtttttttt	none
Mml-Mir-190-P2_pri	mml-mir-190b	Mml	CUCUCCUGCCUGCUUCUGUGUGAUAUGUUUGAUAUUGGGUUGUUUAAUUAGGAACCAACUAAAUGUCAAACAUAUUCUUACAGCAGCUGGUGAUUCAGCA	fffffffmmmimmmimmmmmimmmmmmmmmmmmmmmimmmmmmmmllllllmmmimmmmmimmmmmmmmmmmmmmmiimmmmmimmmimmmttttttttt	none
Mml-Mir-191_pri	mml-mir-191	Mml	GCCAACGGCUGGACAGCGGGCAACGGAAUCCCAAAAGCAGCUGUUGUCUCCAGAGCAUUCCAGCUGCGCUUGGAUUUCGUCCCCUGCUCUCCUGCCUGAGCAGC	mmmmiimmmimmmimmmmmmiimmmmmmmmmimmiimmmmmmmimmmlllllllmmmiiimmmmmmmiimmmmmmmmmmmiimmmmmmimmmimmmmmimmttt	none
Mml-Mir-192-P1_pri	mml-mir-192	Mml	GAGACCGAGUGCACAGGGCUCUGACCUAUGAAUUGACAGCCAGUGCUCUCGUCUCCCCUCUGGCUGCCAAUUCCAUAGGUCACAGGUAUGUUCGCCUCAAUGCCA	ffffffmmmimmmmmimimmimmmmmmmmmmmmmmimmmmmmmllllllllllllllllmmmmmmmimmmmmimmmmmmmmmimmimimmmiimmmmmttttttt	none
Mml-Mir-192-P2_pri	mml-mir-215	Mml	AAGAAAUGGUAUACAGGAAAAUGACCUAUGAAUUGACAGACACUAUAGCUGAGUUUGUCUGUCAUUUCUUUAGGCCAAUAUUCUGUAUGACUGUGCUACU	fmmiimmmmmmmmmmmmmiiimmimmmmimmmimmmmmmmmmiimmllllllmmimmmmmmmmmimmmiimmmmimmiiimmmmmmmmimmmmmimmttt	none
Mml-Mir-193-P1a_pri	mml-mir-193a	Mml	GACGGAUGGGAGCUGAGGGCUGGGUCUUUGCGGGCGAGAUGAGGGUGUCGGAUCAACUGGCCUACAAAGUCCCAGUCCUCGGCCCCCGUGACCAGC	fffmmmmmmmimmmmmmmmmmmmmimmmmmimmmmimmimmmllllllllllmmmimmimmmmimmmmmimmmmmmmmmmmmmimmmmmiimmttt	none
Mml-Mir-193-P1b_pri	mml-mir-193b	Mml	GGAGGCUGUGGUCUCAGAAUCGGGGUUUUGAGGGCGAGAUGAGUUUAUGUUUUAUCCAACUGGCCCUCAAAGUCCCGCUUUUGGGGUCAUUCUGGACAG	miimmiimmmmmmmmmmmmimmmmmmmmmmmmmmmimmimmimmlllllllllmmimmimmimmmmmmmmmmmmmmmimmmmmmmmmmmmimmiiimtt	none
Mml-Mir-193-P2a_pri	mml-mir-365-2	Mml	CAAGGACAGCAAGAAAAAUGAGGGACUUUCAGGGGCAGCUGUGUUUUCUGACUCAGUCAUAAUGCCCCUAAAAAUCCUUAUUGUUCUUGCAGUGUGCAUCA	fffmimmmmmmmmmmimmmmmmmmiimmmimmmmmmmmmmmimmmllllmmmimmmmiiiiimmmmmmmimmmimmmmmmmmimmmmmmmiimmmimtttt	none
Mml-Mir-193-P2b_pri	mml-mir-365-1	Mml	UCGUUACCGCAGGGAAAAUGAGGGACUUUUGGGGGCAGAUGUGUUUCCAUUCCACUAUCAUAAUGCCCCUAAAAAUCCUUAUUGCUCUUGCAGUAUUCCUC	ffffmmmimmmmmmiimmmmmmmmiimmmmmmmmmmmmmmmmmlllllllllmmmimmmiiiimmmmmmmmmmmimmmmmmmmiimmmmmmimmmtttttt	-5/-3/2/2
Mml-Mir-194-P1_pri	mml-mir-194-2	Mml	UCCAAUUGGCUCCCGCCCCCUGUAACAGCAACUCCAUGUGGAAGUGUCCACUGAUUCCAGUGGGGCUGCUGUUAUCUGGGGCGAGGGCCGGUACCCAC	ffffmmmmmmmmimmmmmmiimmmmmmmmmimmmmmmimmmmmlllllllllllmmmmmmmmmmmimmmmmmmmmiimmmmmmimmmmmmmmtttttt	none
Mml-Mir-194-P2_pri	mml-mir-194-1	Mml	UGUUUAAUGGUGUUAUCAAGUGUAACAGCAACUCCAUGUGGACUGUGUACCAAUUUCCAGUGGAGAUGCUGUUACUUUUGAUGGUUACCAACUUGACA	mmmmiiimmmmmimmmmmmmimmmmmmmmmimmmmmmimmmmiimmllllllmmimmmmmmmmmmimmmmmmmmmimmmmmmmiimmmmmiiiimmmm	-8/-6/1/2
Mml-Mir-196-P1_pri	mml-mir-196a-1	Mml	ACUGGAACUGCUGAGUGAAUUAGGUAGUUUCAUGUUGUUGGGCCUGGGUUUCUGAACACAACAACAUUAAACCACCCGAUUCACGGCAGUUACUGCUCCU	fffmmmmmmmmmiimmmmmmmimmmimmmmimmmmmmmmmmiimlllllllllmiimimmmmmmmmmimmmmimmmimmmmmmmmmmmmmmimmtttttt	none
Mml-Mir-196-P2_pri	mml-mir-196a-2	Mml	CGCUCAGCUGAUCUGUGGCUUAGGUAGUUUCAUGUUGUUGGGAUUGAGUUUUGAACUCGGCAACAAGAAACUGCCUGAGUUACAUCAGUCGGUUUUCGU	fffffmmmmmmmimmmmmmmmmmmmmmmmmmimmmmmmmmmmimmllllllllmmmmmmmmmmmmimmmmmmmmmmmmmmmmmmiiimmmmmmmttttt	-8/-6/1/3
Mml-Mir-196-P3_pri	mml-mir-196b	Mml	ACCAGAACUGGUCGGUGAUUUAGGUAGUUUCCUGUUGUUGGGAUCCACCUUUCUCUCGACAGCACGACACUGCCUUCAUUACUUCAGUUGAAAUCGUC	fffffmmmmmmiimmmmmmiimmmmmmmimmimmmmmmmmmmmllllllllllmmmmmmmmmmmimmimmmmmmmiimmmmmmmmmmmmttttttttt	none
Mml-Mir-197_pri	mml-mir-197	Mml	CUGUGCUCCGGGGGCUGUGCCGGGUAGAGAGGGCAGUGGGAGGUAAGAGCUCUUCACCCUUCACCACCUUCUCCACCCAGCAUGGCCGGCACACUUUGGUC	fmmmmmmiiiiimmmmmmmmimmmmimmmmmmmiimmmmmimmmmmmllllmmmimmmimmmmmiimmmmmmmimmmmimmmmmmmmmmmmmmtttttttt	-9/-/5/0
Mml-Mir-199-P1-v1_pri	None	Mml	GGACACCUCCACUCCGUCUACCCAGUGUUUAGACUAUCUGUUCAGGACUCCCAAAUUGUACAGUAGUCUGCACAUUGGUUAGGCUGGGCUGGGUUAGACCC	mmiiiiimmmmmmmimmmmmimmmmmmmimmmmmmmimmmmimmmllllllllllmmmimmmmmmmmmmmimmmmmmmimmmmmimmmimmmmiiiiimmt	none
Mml-Mir-199-P2-v1_pri	mml-mir-199a-2	Mml	UGGACAGCCGGCCUCGCCAACCCAGUGUUCAGACUACCUGUUCAGGAGGCUCUCAACGUGUACAGUAGUCUGCACAUUGGUUAGGCUGGGCUUGGGUGAGCGG	mmiimmimmmmmmmimmmiiimmmmmmmimmmmmmmmimmmimmimiimllllmiimimmimmmmmmmmmmmimmmmmmmiiimmmimmmmimmmimmiimmt	none
Mml-Mir-199-P3-v1_pri	mml-mir-199a-1	Mml	UGGAGAUCCUGCUCCGUCGCCCCAGUGUUCAGACUACCUGUUCAGGACAAUGCCGUUGUACAGUAGUCUGCACAUUGGUUAGACUGGGCAAGGGAGAGCAA	mmiiiimmmmmmmmimmmiiimmmmmmmimmmmmmmmimmmimmmmllllllmmiimmimmmmmmmmmmmimmmmmmmiiimmmimmmmimmmmiiiimmt	none
Mml-Mir-202_pri	None	Mml	AGAACCGCCCGCCGUUCCUUUUCCUAUGCAUAUACUUCUUUGAGGGUCUGCCUAAAGAGGUAUAGGGCAUGGGAAAAUGGGGCGGUCCGGUCCCCCA	fffmmmmiiimmmmmmmmmmmmmmmmmmmimmmmmmmmmmmimmmlllllmmmmmmmmmmmmmmiimmmmmmmmmmmimmmmmmmmimmmmtttttt	none
Mml-Mir-203-v1_pri	mml-mir-203	Mml	GGGACUCGCGCGCUGGGUCCAGUGGUUCUUAACAGUUCAACAGUUCUGUAGCGCAAUUGUGAAAUGUUUAGGACCACUAGACCCGGCGGGCACGGCGACAG	fffffffmmimmmmmmmmmimmmmmmmmmimmmmimmmmimmmmmmllllllmimmmmmmmmmimmmmimmmmmmmmmimmmmmmmmmimmtttttttttt	none
Mml-Mir-204-P1_pri	mml-mir-204	Mml	UCUUCAUGUGACUCGUGGACUUCCCUUUGUCAUCCUAUGCCUGAGAAUAUAUGAAGGAGGCUGGGAAGGCAAAGGGACGUUCAAUUGUCAUCACUGGCAU	fffmmmmmmmmmiiimmmmmimmmmmmmmmmimmmmmimmmmlllllllllllllllmmmmmmmmmimmmmmmmmmmimmmmmiiimmmmimmimmmttt	-6/-4/3/3
Mml-Mir-204-P2_pri	mml-mir-211	Mml	UGGCCAUGUGACUUGUGGGCUUCCCUUUGUCAUCCUUUGCCUAGGGCUCUGAGCAGGGCAGGGACAGCAAAGGGGUGCUCAGUUGUCACUUCCCACAG	mmmiiiimmmmmiiimmmmmimmmmmmmmmiimmmmmimmmmiiimmmlllmmmimmmmmmmmmiimmmmmmmmmimmmmmiiimmmmmiiimmmttt	-6/-4/3/3
Mml-Mir-205-P1_pri	mml-mir-205	Mml	CAAUCCAUGUGCUUCUCUUGUCCUUCAUUCCACCGGAGUCUGUCUCAUACCCAACCAGAUUUCAGUGGAGUGAAGUUCAGGAGGCAUGGAGCUGACGAC	mmimmmmmmmiiiimmmmmmiimmmmmmmmmmmimmmmmmmmlllllllllllllmmmmmmmmimmmmmmmmmmmiimmmmmmmmmmmmmiimmttttt	-7/-/4/0
Mml-Mir-208-P1_pri	mml-mir-208a	Mml	ACCCGCUUCCUGUGACAGGCGAGCUUUUGGCCCGGGUUAUACCUGAUGCUCACGUAUAAGACGAGCAAAAAGCUUGUUGGUCAGAGGAGCUACCGUC	ffffmmmimmmimmmmimmmmmmmmmmmimmimmiimmmmmmimmmlllmmmimmmmmmiimmimmimmmmmmmmmmmimmmmimmmmmmttttttt	none
Mml-Mir-208-P2_pri	mml-mir-208b	Mml	ACCUCCUUCUCCUCUCAGGGAAGCUUUUUGCUCGAAUUAUGUUUCUGAUCCGAAUAUAAGACGAACAAAAGGUUUGUCUGAGGGCAGAGUGCUUCCG	ffffffmmmmimmmmmmmmimmmmmmmmmmimmmiimmmmmmmmlllllllmmmmmmmmiimmmimmmmmmmmmmimmmmmmmmimmmmtttttttt	none
Mml-Mir-210_pri	mml-mir-210	Mml	AGUCCCUCCAGGCGCAGGGCAGCCCCUGCCCACCGCACACUGCGCUGCCCCAGACCCACUGUGCGUGUGACAGCGGCUGAUCUGUGCCUGGGCAGCGCGA	ffffffmmmmmmmmmmmiimmmmmimmmiimmmmmmmmmimmimmmmlllmmmimimmimmmmmmimmmimmmimmmmmiimmmmmmmmmmmtttttttt	none
Mml-Mir-214-v1_pri	mml-mir-214	Mml	GGACAGAGUUGUCAUGUGUCUGCCUGUCUACACUUGCUGUGCAGAACAUCCGCUCACCUGUACAGCAGGCACAGACAGGCAGUCACAUGACAACCCAGCCUGA	mmimimimmmmmmmmmmmimmmmmmmmmmiiimmmmmmmmmmmmlllllllllllllmmmmmmmmmmmmiiimmmmmmmmmmimmmmmmmmmmmimimmmttt	none
Mml-Mir-216-P1a_pri	mml-mir-216a	Mml	CGGAUGGCUGUGAGUUGGCUUAAUCUCAGCUGGCAACUGUGAGAUGUUCAUACAAUCCCUCACAGUGGUCUCUGGGAUUACGCUAAACAGAGCAAUUUCCUU	fmmmiimmmimmiimmmmmimmmmmmmmmiimmmimmmmmmmmimmmllllmmmiiiimmmmmmmmimmmimmmmmmmmmimmmmmimmimmmiiiimmmtt	-7/-5/2/1
Mml-Mir-216-P1b_pri	mml-mir-216b	Mml	CUUCAAAGUGGCAGACUGGAAAAUCUCUGCAGGCAAAUGUGAUGUCACUGAAGAAAUCACACACUUACCCGUAGAGAUUCUACAGUCUGACAUCUUCAAGCA	mmmimmimmmimmmmmmmiiimmmmmmmmmimmimmimmmmmmimmllllllmmimmmmmmiiimmimmimmmmmmmmmiiimmmmmmmimmmimmimmmtt	none
Mml-Mir-217-v1_pri	mml-mir-217	Mml	AUAGUUUUUGAUGUCGCAGAUACUGCAUCAGGAACUGAUUGGAUAAGAAUCAGUCACCAUCAGUUCCUAAUGCAUUGCCUUCAGCAUCUAAACAAGCACC	fffmmmmiimmmmmimimmimmimmmmmimmmmmmmmmmimmmmllllllllmmmimimmmmmmmmmmimmmmmimmimmimimmmmmimmmmttttttt	none
Mml-Mir-218-P1_pri	mml-mir-218-1	Mml	CAAUGUAGCGAGAUUUUCUGUUGUGCUUGAUCUAACCAUGUGGUUGCGAGGUAUGAGUAAAACAUGGUUCCGUCAAGCACCAUGGAACGUCACGCAGCUUUCUA	fffffffmmmimmmimmmmmmimmmmmmmmmiimmmmmmmmiimmmmlllllllllmmmmimmmmmmmmiimmmmmmmmmimmmmmmimmmimmmttttttttt	none
Mml-Mir-218-P2_pri	mml-mir-218-2	Mml	AGUCGCUGCGGGGCUUUCCUUUGUGCUUGAUCUAACCAUGUGGUGGAACGAUGGAAACGGAACAUGGUUCUGUCAAGCACCGCGGAAAGCACCGUGCUCUCCUG	ffffmmimmmmimmmmmmmiiimmmmmmmmmiimmmmmmmmiimmllllllllllllmmiimmmmmmmmiimmmmmmmmmiiimmmmmmmimmmmmmttttttt	none
Mml-Mir-219-P1_pri	mml-mir-219-1	Mml	CCGCCCCGGGCCGCGGCUCCUGAUUGUCCAAACGCAAUUCUCGAGUCUAUGGCUCUGGCCGAGAGUUGAGUCUGGACGUCCCGAGCCGCCGCCCCCAAACCUCG	fffffffmmmmimmmmmmmiimmmimmmmmimmimmmmmmmmmimmmlllllllllmmmmmmmmmmmmimmimmmmmmmmiimmmmmmmimmmmtttttttttt	none
Mml-Mir-219-P2_pri	mml-mir-219-2	Mml	GAACUCAGGGGCUUCGCCACUGAUUGUCCAAACGCAAUUCUUGUACGAGUCUGCGGCCAACCGAGAAUUGUGGCUGGACAUCUGUGGCUGAGCUCCGGGCGCAAC	miimmmimmmmmmmimmmmmimmmimmmmmiimmmmmmmmmmmiiimimmmlllmmmmiiimmmmmmmmmmmiimmmmmmmmimmmmmimmmmmmmmmmiimttt	none
Mml-Mir-219-P2-as_pri	None	Mml	UGCGCCCGGAGCUCAGCCACAGAUGUCCAGCCACAAUUCUCGGUUGGCCGCAGACUCGUACAAGAAUUGCGUUUGGACAAUCAGUGGCGAAGCCCCUGAGUUCAG	mmimmmimmimmmiimmmmmimmmmmmmmmimimmmmmmmmmmmmlllllllmmmimmiiiimmmmmmmimimmmmmmimmmimmmmmiimmmimmimimmimmt	-6/-4/2/2
Mml-Mir-221-P1_pri	mml-mir-221	Mml	CAUCCAGGUCUGGGGCAUGAACCUGGCAUACAAUGUAGAUUUCUGUGUUCGUUAGGCAACAGCUACAUUGUCUGCUGGGUUUCAGGCUACCUGGAAACAUGUU	ffmmmmmmmiiiimmmimmmmmmmmmmmimmmmmmmmmiiiimmmmmmmlllllmmmimmmmmmmmmmmmmimmmmmmmimmmmimmmmmmmmmmtttttttt	-8/-/4/0
Mml-Mir-221-P2_pri	mml-mir-222	Mml	AAGGUAUAGGUACCCUCAAUGGCUCAGUAGCCAGUGUAGAUCCUGUCUUUCGUAAUCAGCAGCUACAUCUGGCUACUGGGUCUCUGAUGGCAUCUUCUAGCUUC	mmmimmimmmmimmimmmiimmmmmmmmmmmmmmmmmmmiiimmmlllllllllllmmmiiimmmmmimmmmmmmmmmmmmmiimmmimmimmmmiimmimmmt	none
Mml-Mir-223_pri	mml-mir-223	Mml	CCUCCUGCAGUGCCACGCUCCGUGUAUUUGACAAGCUGAGUUGGACACUCCGUGUGGUAGAGUGUCAGUUUGUCAAAUACCCCAAGUGCGGCAUAUGCUUACCAG	ffffffmmmmmmmmimmmmiimimmmmmmmmmmmmmmiiiiiimmmmmmmlllllllllmmmmmmmmmmmmmmmmmmmmmimiimmmmimmmmmimmmttttttt	none
Mml-Mir-224_pri	mml-mir-224	Mml	AGAUAAGGCCCAGGGGCUUUCAAGUCACUAGUGGUUCCGUUUAGUAGAUGAUUGUGCAUUGUUUCAAAAUGGUGCCCUAGUGACUACAAAGCCCCAGAGGCAGCAUCAU	fmmmiiimmmmimmmmmmmmiimmmmmmmmmimmmimmmmmmimimmmmmmmlllllmmmmmmmmimmmmmmimmmmmmmmmmmmiimmmmmmmmimimmmiiimmmtt	none
Mml-Mir-296_pri	mml-mir-296	Mml	AGGAGAAAGGACCCUUCCAGAGGGCCCCCCCUCAAUCCUGUUGUGCCUAAUUCAGAGGGUUGGGUGGAGGCUCUCCUGAAGGGCUCUGAAGAGUGC	fffffffmmmimmmmmmiimmmmmmmimmimmmmmmmmmimmmlllllllllmmmmmmmmmmmmimmimmmmmmmiimmmmmmimmmttttttttt	none
Mml-Mir-324_pri	mml-mir-324	Mml	CUGAGCUGACUAUGCCUCCCCGCAUCCCCUAGGGCAUUGGUGUAAAGCUGGAGACCCACUGCCCCAGGUGCUGCUGGGGGUUGUAGUCUGACCCAAC	fmmimmimmmmmmmimmmmmimmmimimmmimmmmmimmmimmllllllllllmmmmmimmmmmimmmimimmmimmmmmimmmmmmmimimimmtt	none
Mml-Mir-325_pri	mml-mir-325	Mml	AGCCAAUGCAGUGCUUGGUUCCUAGUAGGUGUCCAGUAAGUGUUUGUUACAUAAUUUGUUUAUUGAGGACCUCCUAUCAAUCAAGCACUGUGCUAGGCUC	mmmmiiimmmmmmmmmmmmmiimmmimmmmimimmmmmmmmmmlllllmmmmiiiiiiimmmmmmimimmmmimmmiimmmmmmmmmmmmmiiiimmmmt	none
Mml-Mir-326_pri	None	Mml	CCUCAUCUGUCUGUUGGGCUGGAGGCAGGGCCUUUGUGAAGGCGGGUGGUGCUCGGAUCGCCUCUGGGCCCUUCCUCCAGCCCCGAGGCGGAUUCACCAU	ffffmmmmmmmmiiimmmmmmmmmmimmmmmmmiimmmmiiimmmmmlllmmmmmiimmmmiiiimmmmmmmimmmmmmmmmmiimmmmmmmmttttttt	-6/-4/3/2
Mml-Mir-328_pri	None	Mml	CUGUCUCAGAGCCUGGAGCGGGGGGGCAGGAGGGGCUCAGGGAGAAAGUGCAUGCAGCCCCUGGCCCUCUCUGCCCUUCCGUCCCCUGCUCUUAGCCAUGCU	fmmimmimmmmmiimmimmmmmmmmmmmmmimmmmmimmmmmiiiiiiimmlllllmmmmmmmmmmmmimmmmmmmmmmmmmimmiimmmmmimmimmtttt	-7/-4/2/2
Mml-Mir-330-v1_pri	mml-mir-330	Mml	GAUCUUUGGCGAUCACUGCCUCUCUGGGCCUGUGUCUUAGGCUCUGCAAGAUCAACCGAGCAAAGCACACGGCCUGCAGAGAGGCAGCGCUCUGCCCCUUACUC	fffffffmmmmmimimmmmmmmmmmmmmmmmmmmimmmiimmmmlllllllllllllmmmmimmmmmmmimmmmiimmmmmmmmmmmimimmimmmtttttttt	none
Mml-Mir-331_pri	mml-mir-331	Mml	UGGUUUUGUUUGGGUUUGUUCUAGGUAUGGUCCCAGGGAUCCCAGAUCAAACCAGGCCCCUGGGCCUAUCCUAGAACCAACCUAAACUCGCGCAUC	mmiiiiimmmmmmmmmimmmmmmmmimmmmimmmmmmmiiimmlllllllllllmmimmmmmmmimmmmmmmmmmmmimmmmmmmmmiiiiimmtt	none
Mml-Mir-335_pri	mml-mir-335	Mml	UGAUUUAUUUUGAGCGGGGGUCAAGAGCAAUAACGAAAAAUGUUUGUCAUAAACCGUUUUUCAUUAUUGCUCCUGACCUCCUCUCAUUUGCUAUAUUC	ffffffffffmmmmimmmmmmmmimmmmmmmmmimmmmmmmmimmllllllmmimmmmmmmmimmmmmmmmmimmmmmmmmimmmmtttttttttttt	none
Mml-Mir-337-as_pri	None	Mml	CGCGUGGUUGAAGGGGAUGAAGAAAGGCAUCAUAUAGGAGCUGGAUAACUGUGCAUCAACUCCUGUAUGAAGCCGUUCCCACCCCCCAACUACUGACUAC	fffmmmmmmmiimmmmimmiimmmimmmimmmmmmmmmmmiiimmmllllllllmmmiimmmmmmmmmmmimmmimmmimmmmmmimmmmmmmttttttt	-9/-6/2/1
Mml-Mir-337-v1_pri	mml-mir-337	Mml	AGUCAGUAGUUGGGGGGUGGGAACGGCUUCAUACAGGAGUUGAUGCACAGUUAUCCAGCUCCUAUAUGAUGCCUUUCUUCAUCCCCUUCAACCACGCGCA	fmmiimmimmmmmmmmmmmmmmmimmmimmmmmimmmmmmmmmmmllllllmmmimmmmmmmmimmmmmimmmimmmimmmmmmmmiimmmmimmiimmt	none
Mml-Mir-338-P1_pri	mml-mir-338	Mml	GCCGCACGGCCGUCCUCUCCAACAAUAUCCUGGUGCUGAGUGAUGACUCAGGUGACUCCAGCAUCAGUGAUUUUGUUGAAGAGGGUAGCUGCCAGCCUC	fffmmimmmmiimmmmmmimmmmmmimmmmmmmmmmmmmmmimmlllllllmmimmmimmmmmmmmmimmmimmmmmmimmmmmmiimmmmiiimmttt	-9/-7/2/2
Mml-Mir-338-P1-as_pri	None	Mml	GAGGCUGGCAGCUACCCUCUUCAACAAAAUCACUGAUGCUGGAGUCACCUGAGUCAUCACUCAGCACCAGGAUAUUGUUGGAGAGGACGGCCGUGCGGCAUCU	mmimmmmmmimmmiimmmmmmmmmmmmimmmimmmimmmmmmmimmllllmmimmiiiiiimmmmmimmmmmmimmmmmmmmmmmmiimmmimmimmmmimmt	-6/-4/2/2
Mml-Mir-339_pri	mml-mir-339	Mml	CAGGGGCGGGGCGGCCGCUCUCCCUGUCCUCCAGGAGCUCACGUGUGCCUGCCUGUGAGCGCCUCGACGACAGAGCCGGCGCCCGCCCCAGUGUCUGC	mmmmimmmmmmmmmimmmmiimimmmmmimmimmmimmmmmmmimmllllmmimmmmmmmimmmimmimmmmmimiimmmmimmmmmmmimmimmmmt	none
Mml-Mir-340_pri	mml-mir-340	Mml	ACCAUUUGUACCUGGUGUGAUUAUAAAGCAAUGAGACUGAUUGUCAUAUGUUGUUUGUGGGAUCCGUCUCAGUUACUUUAUAGCCAUACCUGGUAUCUUAUACCA	fffffffmmmmmimmmmmmimmmmmmmmiiimmmmmmimmmmimmmmmlllllllmmmmmmmmmimmmmmmiiiimmmmmmmmimmmmmmimmmmmttttttttt	none
Mml-Mir-342_pri	mml-mir-342	Mml	GUGAAACUGGGCUCAAGGUGAGGGGUGCUAUCUGUGAUUGAGGGACAUGGUUAAUGGAAUUGUCUCACACAGAAAUCGCACCCGUCACCUUGGCCUACUUAUCACCA	mmmmmmimmmmmimmmmmmmmimmmmmmiimmmmmmiimmmmmimmmmlllllmmmiiiimimmmmmmmmmmmiiiimmmmmmimmmmmmmmmmmmmimmimmmmtt	none
Mml-Mir-345_pri	mml-mir-345	Mml	GAGAUGGAAACCCUAGGUCGGCUGACUCCUAGUCAAGGGCUCGUGGUGGCUGGUGGGCCCUGAACGAGGGUUCUGGAGGCCUGGGUUUGAAUAUCACC	ffmmmmimmmmmmimmmmmiimimmimmmmimmiimmmmmmmmmllllllllmmmmmmmmmiimmimmmmimmimiimmmmmmmmmmmiiimmmmttt	none
Mml-Mir-346_pri	mml-mir-346	Mml	AGGUCUCUGUGUUGGGCGUCUGUCUGCCCGCAUGCCUGCCUCUCUGUUGCUCUGAAGGAGGCAGGGGCUGGGCCUGCAGCUGCCUGGGCAGAGCGGCUCC	fmmmmimmimmmmimmmmimmmmiimmmmmmiiimmmmmmmmimmllllllllllmmmmmmmmmmimmimmmmiimmmmimmmmiimmmmimmimmmmtt	-7/-5/1/2
Mml-Mir-361-v1_pri	mml-mir-361	Mml	CUUUCUUGGGAUUUGGGAGCUUAUCAGAAUCUCCAGGGGUACUUUAUAAUUUCAAAAAGUCCCCCAGGUGUGAUUCUGAUUUGCUUCCUUCUCCUCCUUCUCCU	fffffffmmmmiiimmmmmmiimmmmmmmmmimmimmmmimmmmmllllllllllmmmmmimmmmimmiiimmmmmmmmmiimmmmmmiiimmmmttttttttt	-7/-5/3/3
Mml-Mir-362-P1_pri	mml-mir-362	Mml	CUUGUCUGCUCCCCCUCUCGAAUCCUUGGAACCUAGGUGUGAGUGCUAUUUCAGUGCAACACACCUAUUCAAGGAUUCAAAGAGGCUGAGCCUUGUCUG	fffffffmmmmiimmmmmimmmmmmmmmmmiiimmmmmmmmimmmmmlllllmmmmmiimmmmmmmmmmmmmmmmmmmiimmmmmiimmmmtttttttt	-8/-7/2/2
Mml-Mir-362-P2-v1_pri	mml-mir-500a	Mml	UGUGCUCUGCUCCCCCUCUCUAAUCCUUGCUACCUGGGUGAGAGUGCUAUCUGAAUGCAAUGCACCUGGGCAAGGAUUCUGAGAGCGAGAGCUUCAUCUUCA	ffffffffmmmmimimmmmmimmmmmmmmmiiimmmmmmmiiiimmmlllllllllmmmiiimmmmmmmmmmmmmmmmiimmmmmimimmmmtttttttttt	none
Mml-Mir-362-P3_pri	mml-mir-501	Mml	CUGCUCUGCUCUUCCUCUCUAAUCCUUUGUCCCUGGGUGAGAGUGCUUUCUGAAUGCAGUGCACCCAGGCAAGGAUUCUGCAAGGGGGAGUGACAUCUUC	fmmimmimmmmmmmmmiimimmmmmmmimiimmmmmmmmiimimmmlllllllllmmmimimmmmmmmmmmmmmmmmiimiimmmmmmmmmmmmmttttt	-3/-1/2/2
Mml-Mir-362-P4_pri	mml-mir-502	Mml	CUGCCCUGUUCUCCCUCUCUAAUCCUUGCUAUCUGGGUGCUAGUGCUGUCUCAAUGCAAUGCACCUGGGCAAGGAUUCAGAGAGGGGGAGCUCAACUGUA	fffffffmmmmmmmmmmmmmmmmmmmmmmiiimmmmmmmmiiimmmlllllllllmmmiimmmmmmmmmmmmmmmmmimmmmmmmmmmmmmttttttttt	none
Mml-Mir-362-P5_pri	mml-mir-500b	Mml	CUGUCCUGGCUCCCCCUGUCUAAUCCUUGCUACCUGGGUGAGAGUGCUAUCUGAAUGCAGUGCACCCAGGCAAGGAUUCUGAGAGGGUGAGCCUCCUCUGC	fffffffmmmmmimmmmimmimmmmmmmmmiiimmmmmmmiimimmmlllllllllmmmimimmmmmmmmmmmmmmmmiimmimmmmimmmmmtttttttt	none
Mml-Mir-370_pri	mml-mir-370	Mml	GGGGCACAAGACAGAGAAGCCAGGUCACGUCUCUGCAGUUACACAGCUCAUGAGUGCCUGCUGGGGUGGAACCUGGUCUGUCUGUCUGUCUAACACC	fmmmmmiiimmmmmmimimmmmmmmiimmmmmmimmmmimmmimmlllllmmimmmimmmmimmmmmmiimmmmmmmimimmmmmmmmmmmtttttt	none
Mml-Mir-374-P1_pri	mml-mir-374a	Mml	AAGAAAUUUUACAUCGGCCAUUAUAAUACAACCUGAUAAGUGUUACAGCACUUAUCAGAUUGUAUUGUAAUUGUCUGUGUAUGUAUGCCUGU	fffffffffmmmmmimmmimmmmmmmmmmmmimmmmmmmmmmmllllmmmmmmmmmmmimmmmmmmmmmmmimmmimmmmmttttttttttt	none
Mml-Mir-374-P2_pri	mml-mir-374b	Mml	AAGAAAUCCUACUCGGAUGGAUAUAAUACAACCUGCUAAGUGUCCUAGCACUUAGCAGGUUGUAUUAUCAUUGUCCGUGUCUAUGGCUGUCG	ffmmiiimmimmimmmmmmmiimmmmmmmmmmmmmmmmmmmmmllllmmmmmmmmmmmmmmmmmmmmmiimmmmmmmimmiiiimmiiimmt	none
Mml-Mir-375_pri	mml-mir-375	Mml	GGGCCCUCCGCUCCCGCCCCGCGACGAGCCCCUCGCACAAACCGGACCUGAGCGUUUUGUUCGUUCGGCUCGCGUGAGGCAGGGGCGGCCUCUCAGC	mmmiiiimmmmmmmimmmimmmmimmmmmmiiimmimmmmmimmllllllllmmimmmmmimmiiimmmmmmmmmmimmmimmmmmmmiiimmmttt	none
Mml-Mir-376-P1_pri	mml-mir-376a-1	Mml	CCUUCUUUGGUAUUUAAAAGGUAGAUUCUCCUUCUAUGAGUACAUUAUUUAUGAUUAAUCAUAGAGGAAAAUCCACGUUUUCAGUAUCAAAUGCUGCU	fffffmmmmmmmmmimmmmimmimmmmimmmmimmmmmmiiimmmlllllmmmiiiiimmmmmmmmmmimmmmimmimmmmimmmmmmmmmttttttt	none
Mml-Mir-376-P2_pri	mml-mir-376a-2	Mml	CCUUCUUUGGUAUUUAAAAGGUAGAUUUUCCUUCUAUGGUUACGUGUUUGAUGGUUAAUCAUAGAGGAAAAUCCACGUUUUCAGUAUCAAAUGCUGCC	fffffmmmmmmmmmimmmmimmimmmmmmmmmimmmmmmmmmmmmlllllmmmiimmmmmmmmmmmmmmmmmmimmimmmmimmmmmmmmmttttttt	none
Mml-Mir-376-P3_pri	mml-mir-376b	Mml	CCUUCUUUGGUAUUUAAAACGUGGAUAUUCCUUCUAUGUUUACGUGAUUCCUGGUUAAUCAUAGAGGAAAAUCCAUGUUUUCAGUAUCAAAUGCUGCU	fffffmmmmmmmmmimmmmmmmmmmmimmmmmimmmmmiiimmllllllllllmmiiiimmmmmmmmmmimmmmmmmmmmmimmmmmmmmmttttttt	none
Mml-Mir-376-P4_pri	mml-mir-376c	Mml	CCUUCUUUGGUAUUUAAAAGGUGGAUAUUCCUUCUAUGUUUAUGUUAUUUAUGGUUAAACAUAGAGGAAAUUCCACGUUUUCAGUAUCAAAUGCUGCU	fffffmmmmmmmmmimmmmimmmmmiimmmmmimmmmmmmmmlllllllllllllmmmmmmmmmmmmmmiimmmmmimmmmimmmmmmmmmttttttt	none
Mml-Mir-378_pri	mml-mir-378a	Mml	GGUGACAGAGCCACCCAGGGCUCCUGACUCCAGGUCCUGUGUGUUACCUCGAAAUAGCACUGGACUUGGAGUCAGAAGGCCUGAGUGGAGUCACCUUCCC	mmmmmmiiiimmmmimmmmimmimmmmmmmmmmmmmmimmmmiimllllllllmiimmmmimmmmmmmmmmmmmmimmimmmmimmmmimmmmmmttttt	none
Mml-Mir-383-v1_pri	mml-mir-383	Mml	CUCCACGUCACCUGCUCCUCAGAUCAGAAGGUGAUUGUGGCUUUGGGUGGAUAUUAAUCAGCCACAGCACUGCCUGGUCAGAAAGAGCAAGUGUCCUAGCCU	ffffffmimmmimmmmmimmimmmmmmiimmmmimmmmmmmmiiimmmllllllllmmmmmmmmmmmmmmmiimmmmmmimmiimmmmmimmmimttttttt	-3/-1/1/2
Mml-Mir-423_pri	mml-mir-423	Mml	GGAAAUAAAGGAAGUUAGGCUGAGGGGCAGAGAGCGAGACUUUUCUAUUUUCCAAAAGCUCGGUCUGAGGCCCCUCAGUCUUGCUUCCUACCCCGCGCU	ffffffffmmmmmmmimmmmmmmmmmmmiimmmimmmmimmmmmlllllllllmmmmmmmmmimmmiiimmmmmmmmmmmmimmmmmmmtttttttttt	none
Mml-Mir-430-P1_pri	mml-mir-302a	Mml	CCAAGACUGGGCUUCCCACCACUUAAACGUGGAUGUACUUGCUUUGAAACUAAAGAAGUAAGUGCUUCCAUGUUUUGGUGAUGGUAAGUCUUCCUUUUACA	ffmmmiiimmmmmmimmmimmmmimmmmmmmmmimmmmmmmmmmmlllllllllmmmmmmmmmmmimmmmmmmmmimmmmimmmimmmmmmiimmmttttt	none
Mml-Mir-430-P2_pri	mml-mir-302b	Mml	AUGUGGGUGGGCUCCCUUCAACUUUAACAUGGAAGUGCUUUCUGUGACUUUAAAAUAAGUAAGUGCUUCCAUGUUUUAGUAGGAGUGAAUCCAACUUACUUC	ffmmmmmmmmmimmimmmmimmmiimmmmmmmmmmmmmmmimmllllllllllllllmmimmmmmmmmmmmmmmmiimmmimmmmimmimmmimmmmmmttt	none
Mml-Mir-430-P3_pri	mml-mir-302c	Mml	GGUUGAAGGGAUCCCCUUUGCUUUAACAUGGGGGUACCUGCUGUGUGAAACAAAAGUAAGUGCUUCCAUGUUUCAGUGGAGGUGUCUCCAAGCCAGCA	mmmmiiimmmmmiimmmmmmmmiimmmmmmmmmmmmmimmmmimmmlllmmmiimmmmimmmmmmmmmmmmmiimmmmmmmmimmmmmiimmmmtttt	-7/-5/2/1
Mml-Mir-430-P4_pri	mml-mir-302d	Mml	UCUGUUAAGGUGCCCCCUCUACUUUAACAUGGAGGCACUUGCUGUGGUAUGACAAAAAUAAGUGCUUCCAUGUUUGAGUGUGGUGGUUCCUACUUAAUCAU	fffffffmmmimmmimmiimmmmmimmmmmmmmmmmmmmmmiiimmllllllmmiiiimmmmmmmmmmmmmmmmimmmmmimmimmmimmmtttttttttt	none
Mml-Mir-430-P5_pri	mml-mir-371	Mml	GCAUCCCCUCAGCCUGUGGCACUCAAACUGUGGGGGCACUUUCUGCUCUCUGGUGAAAAAAGUGCCGCCAUGUUUUGAGUGUUACCGAUUGAGAAAACCCGC	fffffffmmmmmimimmmmmmmmmmmmimmmmmimmmmmmmmimmmmllllmmmmiiimmmmmmmmimmmmmimmmmmmmmmmmmimimmmmmttttttttt	none
Mml-Mir-430-P6_pri	mml-mir-372	Mml	AGAGCUGCUCACCCUGUGAUCCUCAAAUGUGGAGCACUAUUCUGAUGUCCAAGUGGAAAGUGCUGCGACAUUUGAGCGUCACCGGUGACGCCCAUACCA	ffffffmmmmmmmiimmmmmimmmmmmmmmimmmmmmmimmmmiimlllllmiimmmmmmmmmmimimmmmmmmmmimmmmmimmmmmimmtttttttt	-6/-4/2/1
Mml-Mir-430-P7_pri	mml-mir-373	Mml	GCGAGCAGCUCAUACUGGGAUACCCAAAAUGGGAGCACUUUCCCUUUUGUCUGUGCUGGGAAGUGCUUCGAUUUUGGGGUGUCCCUGUUUGAGUAGGGCAUC	ffffmmimmmmmimmimmmmmmmmmmmmmmimmmmmmmmmimmmlllllllllllllmmmmmmmmmmmmimmmmmimmmmmmmmmimmimmmmmiiimmttt	none
Mml-Mir-430-P8_pri	mml-mir-512	Mml	GGUACUUCUCACUCUGUGGCACUCAGCCUCGGGGGCACUUUCUGGUGUCAGAAUGAAAGUGCCGUCAUUGCUGAGAUCCAAUGACUGAGGCGAGCACC	mmmimmmmmmmimmiimmmiimmmmmmiiimmimmmmmmmmmllllllllllllmmmmmmmmmimmiiimmmmmmiimmmiimmimmmmiimmmimmm	-5/-3/2/2
Mml-Mir-430-P9c_pri	mml-mir-519e	Mml	GAGAAGAUCUCAUGCAGUCAUUCUCCAAUGGGAAGCACCUUCUGUGGUCUGAAAGCAAGCAGAGGGCCUCCUUUUGGAGCAUUACUGUUUGAGAGUAACCACG	fffffffmmmmmimmmmmimmimmmmmmimmmmimmimmmimmmmimmllllllmmiimmmmmmmmmimmmmimmmmmmimmimmmmmimmmmmttttttttt	none
Mml-Mir-430-P9d_pri	None	Mml	GAGAAGAUCUCAUGCAGUCAUUCUCCAAUGGGAAGCACCUUCUGUGGUCUGAAAGCAAGCAGAGGGCCUCCUUUUGGAGCAUUACUGUUUGAGAGAAACCACG	fffffffmmmmmimmmmmimmimmmmmmimmmmimmimmmimmmmimmllllllmmiimmmmmmmmmimmmmimmmmmmimmimmmmmimmmmmttttttttt	none
Mml-Mir-430-P9e_pri	None	Mml	GAGAAGAUCUCAUGCAGUCAUUCUCCAAUGGGAAGCACCUUCUGUGGUCUGAAAGCAAGCAGAGGGCCUCCUUUUGGAGCAUUACUGUUUGAGAGAAACCACG	fffffffmmmmmimmmmmimmimmmmmmimmmmimmimmmimmmmimmllllllmmiimmmmmmmmmimmmmimmmmmmimmimmmmmimmmmmttttttttt	none
Mml-Mir-430-P11c_pri	mml-mir-516a-1	Mml	GAAGAUCUCAGGCUGUGACCGUCUCGAGGAAAGAAGCACUUUCUGUUGUCUAAAGAAAAGGAAGUGUUUCCUUCCCGAGGGUUACGGUUUGAGAAAAGCAAC	fffffmmmmmmmmmmmmmmmiimmmmimmmmimmmmmmmmmmmmimmllllllllmmimmmmmmmmmmmmimmmmmmmmmmmmmmmmmmmmmmmtttttttt	none
Mml-Mir-430-P11d_pri	mml-mir-516a-2	Mml	GAAGAUCUCAGGCUGUGACCGUCUCGAGGAAAGAAGCACUUUCUGUUGUCUAAAGAAAAGGAAGUGUUUCCUUCCCGAGGGUUACGGUUUGAGAAAAGCAAC	fffffmmmmmmmmmmmmmmmiimmmmimmmmimmmmmmmmmmmmimmllllllllmmimmmmmmmmmmmmimmmmmmmmmmmmmmmmmmmmmmmtttttttt	none
Mml-Mir-430-P13_pri	mml-mir-516b	Mml	GAAGAUCUCAGGCUGUGACCAUCUGGAGGUAAGAAGCACUUUCUGUUUUGUGAAAGAAAAGAAAGUGCUUCCUUUCAGAGGGUUACUCUUUGAGAAAAGCAAC	fffffmmmmmmmiimmmmmmimmmmmmmmiiimmmmmmmmmmmmimmmmlllllmmmmimmmmmmmmmmmmmmmmmmmmimmmmmmiimmmmmmmtttttttt	-7/-4/2/2
Mml-Mir-430-P15d_pri	mml-mir-517a	Mml	AGAAGAACUCAUGCAGUGACCCUCUAGAUGGAAGCACUGUCUGUGGUCUAAAAGAAAAGAUCGUGCAUCCUUUUAGAGUGUUACCGUUUGAGAGGAGCAAC	fffffffmmmmimmimmmmmimmmmmmmimmmimmmmimmmmiiiimmmlllmmmiimmmmimmmmimmmimmmmmmmimmmmmimmimmmmttttttttt	none
Mml-Mir-430-P15e_pri	mml-mir-517c	Mml	AGAUCUCCUCAUGCAGUGACACUCUAAAUGGCAGCACUGUCUGUGGUCUAAAACAAGAUCGUGCAGCCUUUUAGAGUGUUACUGUGUGAGAAAAGCAAC	fffffffmmmmmmmmmmmmmmmmmmmmmimmmimmmmimmmmmmllllllllmmimmmmimmmmimmmimmmmmmmmmmmmmmmmmmmmmttttttttt	none
Mml-Mir-430-P15f-v1_pri	None	Mml	AGAUCUCCUCAUGCUGUGACACUCUAAAUGGAAGCACUGUCUGUGUUCUAAGAAAAGAUCGUGCAGCCCUUUAGAGUGUUACUGUGUGAGAAAAGCAAC	fffffffmmmmmmmimmmmmmmmmmmmmimmiimmmmimmmmlllllllllllllmmmmimmmmiimmimmmmmmmmmmmmmimmmmmmmttttttttt	none
Mml-Mir-430-P17_pri	mml-mir-519b	Mml	AGAAGAUCCCAUGCUGUGACCCUCUGGAGGGAAGCGCUUUCUGUUGUCUGAAAGAAAAGAACGUGCAUCCCUUUAGAGGGUUACUCUUUGAGAAGAGCAAC	ffffffmmimmiiiimmmmmmmmmmmmmmmmmimmmmimmmmiiiimmmlllmmmiimmmmimmmmimmmmmmmmmmmmmmmmmiiiimmimmtttttttt	-6/-4/4/4
Mml-Mir-430-P20_pri	mml-mir-518b	Mml	GAGUAUGUCAGGCUGUGACCCUCCAGAGGGAAGCACUUUCUGUUGUCUGAAAGAAAGCAAAGCGCUCCCCUUUAGAGGAUUACGGUUUGAGUAAAGCAG	fffffffmmmmmmmmmmmimmmmimmmmmmimmmimmmiimmmmimmmlllmmmimmmmmmmimmmimmmmmmimmmmimmmmmmmmmmmttttttttt	none
Mml-Mir-430-P21a_pri	mml-mir-518c	Mml	GAAGAUUUCAUGCUGUGACUCUCUAGAGGGAAGCGCUUUCUGUUGUCUGAAAGAAAACAAAGCGCUUCUCUUUAGAGAGUUACGGUUUGAGAAAAGCAA	fffffmmmmmimmmmmmmmmmmmmmmmmmmmmmmmmmmiimmmmimmmlllmmmimmmmmmmmmmmmmmmmmmmmmmmmmmmmmmmimmmmmttttttt	none
Mml-Mir-430-P21b_pri	None	Mml	GAAGAUCUCAUGCUGUGACUCUCUGGACAGAAGCGGUUUCUGUUGUCUGAAAGAAAACAAAUCGCUUCUGUCUAGAGUGUUUCGGUUUGAGAAAAGCGAC	fffffmmmmmimmmmimmmimmmmmmmmmmmmmmmmmmiimmmmimmmlllmmmimmmmmmmmmmmmmmmmmmmmmmimmmimmmmimmmmmtttttttt	none
Mml-Mir-430-P22_pri	None	Mml	GAAGAUAUCGGGCUGUGACCCUCUAAAGGGAAGCGCUUUCUGUUGUGUGAAAGAAAACGAAGCGCUUCUCUUUGGAGCGUUACAGUUUGAGAAGCUCAA	mmiiiiimmmmmmmmmmmmimmmmmmmmmmmmmmmmmmmiiimmimlllllmimmiiimmmmmmmmmmmmmmmmmmmimmmmmmmmmmmmiiiiimmtt	none
Mml-Mir-430-P23a_pri	mml-mir-518d-2	Mml	GAAGAUCUCAUGAUGUGACUCUCUAGAGGAAAGCGCUUACUGUUGGCUAAAAAAAUAGGAAGCGCUUCUCUUUAGAGUGUUACGCUUUGAGAAAAGCAA	fffffmmmmmiiimmmmmmimmmmmmmmmimmmmmmmiimmmmmlllllllllmmmmmiimmmmmmmimmmmmmmmmimmmmmmiiimmmmmttttttt	-8/-6/3/3
Mml-Mir-430-P23b_pri	mml-mir-518g	Mml	GAAGAUCUCAUGAUGUGACUCUCUAGAGGAAAGCGCUUUCUGUUGGCCAAAAGAAUAGGAAGCACUUCCCUUUAGAGUGUUACGCUUUGAGAAAAGCAA	fffffmmmmmiiimmmmmmimmmmmmmmmimmmimmmmmmmmmmlllllllllmmmmmmmmmmimmmimmmmmmmmmimmmmmmiiimmmmmttttttt	-8/-6/3/3
Mml-Mir-430-P23c_pri	mml-mir-523b	Mml	GAAGAUCUCAUGAUGUGACCCUCUAGAGCGAAGCGCUUUCUGUUGGCUAGAAAAGAAUAGGAAGCGCUUCCCUUUAGAGUGUUACGCUUUGAGAAAAGCAAC	fffffmmmmmiiimmmmmmimmmmmmmmimmmmmmmmmmmmmmmlllllllllllmmmmmmmmmmmmmmmimmmmmmmmimmmmmmiiimmmmmtttttttt	-8/-5/3/3
Mml-Mir-430-P24_pri	mml-mir-518f	Mml	GAAGAUCUCAGGCUGUGACCCUCUAGAGGGAAGCACUUUAUCUUGUGUGAAAGGAAAGAAAGCGCUUCCCUUCAGAGGAUUACUCUUUGAGAAAAGCAA	fffffmmmmmmmiimmmmimmmmmimmmmmmmmmimmmmimmmmlllllllmmmmiiimmmmimmmmmmmmmimmmmmimmmmiimmmmmmmttttttt	-7/-5/2/2
Mml-Mir-430-P28_pri	mml-mir-519a-2	Mml	AGAAGAUCUCAGGCUCUAACCCUCUAGAGGGAAGCGCUUUCUGUCGUCUGAGAGAGAAGAAAGUGCAUCCUUUUAGAGGAUUACGGUUUGAGAAAAGCAAU	ffffffmmmmmmmmmimmmimmmmmmmmmmmmimmmmmmmmmimmllllllllmmiimmmmmmmmmimmmmmmmmmmmmimmmimmmmmmmmmtttttttt	none
Mml-Mir-430-P29_pri	mml-mir-519d	Mml	GCGAGAUCCCAAGCUGUGACCCUCCAAAGGGAAGCACUUUCUGUUUGUUGUCUGAGAGAAAACAAAGUGCUUCCUUUUAGAGUGUGACCGCUUGGGAAAAGCAGC	mmiiiimmmmmmmmimmimmimmmimmmmmmmmmmmmmmiimmmmmlllllllllllllmmmmmmmmmmmmmmmmmmmimmmimmimmimmmmmmmmiiimmttt	none
Mml-Mir-430-P31_pri	mml-mir-520a	Mml	GAAGAUCUCAGGCUGUGACCCUCCAGAGGGAAGUAUUUUCUGUUGUCUGAAGGAAAAGAAAGUGCUUCCCUUUGGACUGUUUCGGUUUGAGAAAAGCAAC	fffffmmmmmmmmmmimmmiimmmmmmmmmmmmmmmmmmmmiiiimmmlllmmmiimmmmmmmmmmmmmmmmmmmmiimmmimmmmmmmmmmtttttttt	none
Mml-Mir-430-P34a1_pri	mml-mir-518a-1	Mml	GAAGAUCUCGGGCUGUGACCCUACAAAGGGAAGCCCUUUCUGUUGUCUAAACGAAAAGAAAGUGCUUCUCUUUGCUGGGUUACGGUUUGAGAAAAGCAGC	fffffmmmmmmmmmmmmmmmmiimmmmmmmmmmmimmmmmmimmmmllllmmmmiimmmmmmimmmmmmmmmmmiimmmmmmmmmmmmmmmmtttttttt	none
Mml-Mir-430-P34a2_pri	mml-mir-518a-3	Mml	GAAGAUCUCAUGCUGUGACCCUACAAAGGGAAGCCCUUUCUGUUGUCUAAACGAAAAGAAAGUGCUUCUCUUUGCUGGGUUACGGUUUGAGAAAAGCAAC	fffffmmmmmimmmmmmmmmmiimmmmmmmmmmmimmmmmmimmmmllllmmmmiimmmmmmimmmmmmmmmmmiimmmmmmmmmmimmmmmtttttttt	none
Mml-Mir-430-P34b_pri	mml-mir-518a-2	Mml	GAAGAUUUCAUGCUGUGACCCUACAAAGGGAAGCCCUUUCUGUUGUCUAAACUAAAAGAAAGUGCUUCUCUUUGCUGGGUUACGGUUUGAGAAAAGCAAC	fffffmmmmmimmmmmmmmmmiimmmmmmmmmmmimmmmmmiiimmllllmmiiiimmmmmmimmmmmmmmmmmiimmmmmmmmmmimmmmmtttttttt	none
Mml-Mir-430-P36_pri	mml-mir-519a	Mml	AGAAGAUCUCAGGCUGUGACCCUCUAGAGGGAAGCGCUUUCUGUGGUCUGAAAGAAAAGAAAGUGCUUCCUUUUAGAGGGUUACCGUUUGAGAAAAGCCAC	ffffffmmmmmmmmimmmmmmmmmmmmmmmmmmmmmmmmmmmiiiimmmlllmmmiimmmmmmmmmmmmmmmmmmmmmmmmmmmimmmmmmmmtttttttt	none
Mml-Mir-430-P37_pri	mml-mir-520g	Mml	GGGAAGAUCCCAUGCUGUGGCCCUCUAGAGAAAGCACUUUCUGUUUGUUGUCUGAGGAAAAACAAAGUGCUUCCCUUCAGAGUGUGGCUGUUUGGGAAAUGCCACG	fmmiiiimmmmmimmimmimmimmmmimmmimmmmmmmmmiiimmmimmlllllmmimmmiiimmmmmmmmmiimmmimmmmimmimmimmimmmmmiiiimmttt	none
Mml-Mir-430-P38_pri	mml-mir-519c	Mml	AAAAGAUCUCAGUCUGUGACCCUCUAGAAGGAAGCACUUUCUGUUGUUUGAAAGAAAAGAAAGUGCAUCAUUUUAGAGGAUUACAGUUUGAGAAAAGCAAC	ffffffmmmmmmimmmmmmimmmmmmmmmimmimmmmmmmmmimmimmlllmmimmimmmmmmmmmimmimmmmmmmmmimmmmmmimmmmmmtttttttt	none
Mml-Mir-430-P39c_pri	mml-mir-521	Mml	AGAAGAUCUCAUGCUGUGACCCUCCAAAGGGAAGUACUUUCUGUUGUCUAAAAGAAAAGAACGCACUUCCCUUUGGAGUGUUACCGUUUGAGAAAAGCAAC	ffffffmmmmmimmimmmmmimmmmmmmmmmmmmmimimmmmiiiimmmlllmmmiimmmmimimmmmmmmmmmmmmmimmmmmimmimmmmmtttttttt	none
Mml-Mir-430-P39d_pri	None	Mml	AGAAGAUCUCAUGCUGUGACCCUCCAAAGGGAAACACUUUCUGUUGUCUAAAAGAAAAGAAGGCGCGUCCCUUUGGAGUGUUACAGUUUGAGGAAAGCAAC	fffffffmmmmimmmmmmmmimmmmmmmmmmmiimimmmmmmiiiimmmlllmmmiimmmmmmimiimmmmmmmmmmmimmmmmmmmimmmmttttttttt	none
Mml-Mir-430-P41_pri	mml-mir-518e	Mml	GAAGGUCUCAGGCUGUGACCCUCUAGAGGGAAGCGAUUUCUGUGAUCUGAAAGAAAAGAAAAUGGUUCCCUUUAGAGUGUUACUGUUUGAGAAAAGCAGC	fffffmmmmmmmmimmmmmimmmmmmmmmmmmimmimmmmmiiiimmmlllmmmiimmmmmimmimmmmmmmmmmmmimmmmmimmmmmmmmtttttttt	none
Mml-Mir-430-P42_pri	mml-mir-523a	Mml	GAAGAUCUCAGGCUGUGACCCUCUAGAGGGAAGCACUUUCUGUUGUCUGGAAGAAAAGAAUGCGCUUCCCUUUAGAGGGUUACUCUCUGAGAAAAGCAA	fffffmmmmmmmiimmmmmmmmmmmmmmmmmmmmimimmmmiiiimmmlllmmmiimmmmimimmmmmmmmmmmmmmmmmmmmiimmmmmmmttttttt	-7/-5/2/2
Mml-Mir-430-P43_pri	mml-mir-524	Mml	GAAGAUUUCAUGCUGUGACCCUACAAAGGCAAGCACUUUCUCUUGUCUAAAAGAAAAGAAGGUGCUUCCCUUUGCAGUGUUACGGUUUGAGAAAAGCAAC	fffffmmmmmimmmmmmmmimmimmmmmmimmmmmmmmmmmmmmllllllmmmmiiimmmmmmmmmmimmmmmmimmimmmmmmmmimmmmmtttttttt	none
Mml-Mir-430-P44_pri	mml-mir-525	Mml	GAAGGUCUCAGGCUGUGACUCUCCAGAGGGAUGCACUUUCUUUUAUGUGAAAAAAAAAGAAGGCGCAUCCCUUUGGAGCGUUACGGUUUGGGUAAAGCAAC	ffffffmmmmmmmmmmmmmimmmmmmmmmmmmmmimmmmmmmmmimllllllmimmmmmmmmmimmmmmmmmmmmmmmimmmmmmmmmmmmmttttttttt	none
Mml-Mir-430-P45_pri	None	Mml	GAAGAGCUCAGGCUGUGACCGUCUAGAGGGAAGCACUUUCUGUUGCUUGAAAGAAGGGAAAGCGCUUCCUUUUAGAGGAUUACUCUUUGAGAAAAGCCA	ffffffmmmmmmiimmmmimimmmmmmmmmmmmmimmmmmmimmimmllllmmmmimmmmmmimmmmmmmmmmmmmimimmmmiimmmmmmtttttttt	-7/-5/2/2
Mml-Mir-430-P47_pri	mml-mir-526b	Mml	GAAGAUUUCAGGCUGUGACCCUCUUGAGGGAAGCACUUUCUGUUGUCUGAAUAAAAAGAAAGUGCUUCCUUUUAGAGGCUUACGGUCUGAGAAAAGCAA	fffffmmmmmmmmmmmmmimmmmmimmmmmmmmmmmmmmmmimmmmllllmmmmiimmmmmmmmmmmmmmmmimmmmmimmmmmmmmmmmmmttttttt	none
Mml-Mir-430-P49_pri	None	Mml	GAACAUCCCAGGCUGUGACUCUACAAAGGAAAGCACUUUCUGUUGUCGAAAGAAAAGAAAGCGCUUCCCUUUUGAGAAUUACGGUUUGAGAAAAGCAG	fffffmmimmmmmmmmmmimmmiimmmmmimmmmimmmmmmiiiimmllllmmiimmmmmmimmmmimmmmmiimmmimmmmmmmmmmimmttttttt	none
Mml-Mir-431_pri	mml-mir-431	Mml	GUCCUGCUUGUCCUGCGAGGUGUCUUGCAGGCCGUCAUGCAGGCCACACUGACGGUAACGUUGCAGGUCGUCUUGCAGGGCUUCUCGCAAGACGACAUCCUCAUC	mmmimmmiimmmmmmmmmmmmmimmmmmmmmmmmmmmmmlllllllmmimmmmmmmiiiimmmmmmmimmmmmmmmmmmmmiiiiimmmimmmtttttttttttt	none
Mml-Mir-432_pri	mml-mir-432	Mml	CGUUGCAUGACUCCUCCAUGUCUUGGAGUAGGUCAUUGGGUGGAUCCUCUAUUUCCUUAUGUGGGCCACUGGAUGGCUCCUCCAUGUCUUGGAGUAGAUCAGUGGGCAG	fmmmiiimmmmmimmmmmimimimmmmmiimmmmmmmimmmmmimmmimlllllllllllmimmmmmmmmimmmmmmmimmmmmimimimmmmmimmimmmiiimmmtt	none
Mml-Mir-433_pri	mml-mir-433	Mml	ACCCAAUGCCCAGGGAGAAGUACGGUGAGCCUGUCAUUAUUCAGAGAGGCUAGAUCCUCUGUGUUGAGAAGGAUCAUGAUGGGCUCCUCGGUGUUCUCCAGGUAGCGGCACCAC	ffmmiimmmmiiimmmmmmiiimmmimmmmmmmmmmmimmmmmimmmmmllllllmmmmmimmiiiiiiiimmmimmmmmmmmmmmimmmiiimmmmmmimmmmiimmtttttt	-8/-6/3/1
Mml-Mir-448_pri	mml-mir-448	Mml	UUCGCAUGGGCCGGGAGGUUGAACAUCCUGCAUAGUGCUGCCAGGAAAUCCCUAUUUCAUACUAAGAGGGGCUGGCUGGUUGCAUAUGUAGGAUGUCCCAUCUCCCAGCCUACUUCGUC	ffffffmmmmmimmmmmmmimimmmmmmmmmmmmimmmimmmmmiiiimmmmmimmlllllllmmimmmmmiiiimmmmmimmmmmmmmmmmmmmmimimmmmmmmimmmmmttttttt	none
Mml-Mir-450-P1_pri	mml-mir-450a-1	Mml	CAAAAAUGAUACUAAACUGUUUUUGCGAUGUGUUCCUAAUAUGUACUAUAAAUAUAUUGGGAACAUUUUGCAUGUGUAGUUUUGUAUCAAUAUACAG	ffffffmmmmmmimmmmmmiiiimmmmmimmmmmmmmmmmmmmmlllllllmmmmmmmmmmmmmmmimmmmmiiiimmmmmmimmmmmmtttttttt	none
Mml-Mir-450-P2_pri	mml-mir-450a-2	Mml	AAAGAAAGAUGCUAAACUAUUUUUGCGAUGUGUUCCUAAUAUGUAAUAUAAAUGUAUUGGGGACAUUUUGCAUUCAUAGUUUUGUAUCAAUAAUAUG	fffffffmmmmmimmmmmmmiiimmmmmimmmmmmmmmmmmmmmlllllllmmmmmmmmmmmmmmmimmmmmiiimmmmmmmimmmmmttttttttt	none
Mml-Mir-450-P3_pri	mml-mir-450b	Mml	AAUGUAAGAUGCAGAAUUAUUUUUGCAAUAUGUUCCUGAAUAUGUAGUAUAAGCGUAUUGGGAUCAUUUUGCAUCCAUAGUUUUGUAUCAACAUAUGG	fmmmmiimmmmmmmmmmmmmiiimmmmmimmmimmmmimmmmmmmlllllllmmmmmmmmmmmimmmimmmmmiiimmmmmmmmmmmmmimmmmtttt	none
Mml-Mir-451_pri	mml-mir-451	Mml	GGCACUUGGGAAUGGCAAGGAAACCGUUACCAUUACUGAGUUUAGUAAUGGUAAGGGUUCUCUUGCUAUAUCCAGAAAACGU	fffffmmmmmimmmmmmmmmimmmmimmmmmmmmmmmmllllmmmmmmmmmmmmimmmmimmmmmmmmmimmmmmttttttt	none
Mml-Mir-452-v1_pri	mml-mir-452	Mml	UAUAAUUGCUAAGCACUUACAACUGUUUGCAGAGGAAACUGAGACUUUGUAACUAUGUCUCAGUCUCAUCUGCAAAGAAGUAAGUGCUUUGCCAAGCUCCU	fffffffmmimmmmmmmmmmiiimimmmmmmmmimmimmmmmmmmlllllllllllmmmmmmmmimmimmmmmmmmimimmmmmmmmmmimmttttttttt	none
Mml-Mir-455_pri	mml-mir-455	Mml	GCCCUUCCCUGGCGUGAGGGUAUGUGCCUUUGGACUACAUCGUGGAAGCCAGCACCAUGCAGUCCAUGGGCAUAUACACUUGCCUCAAGGCCUAUGUC	ffffffffffmmmimmmmmmmmmmmmmmmimmmmmmimmmimmmllllllllmmmimmmimmmmmmimmmmmmmmmmiiiiimmmmmiimmmtttttt	none
Mml-Mir-459_pri	mml-mir-802	Mml	ACUCGUUCUGUUAUUUGCAAUCAGUAACAAAGAUUCAUCCUUGUGUCCAUCAUGCAGCAAGGAGAAUCUUUGUCACUUAGUGUAAUUAAUAGCUGGACCUC	ffmmiiimmmmmmimmmmmiiimmmimmmmmmmmmmimmmmmmmmmlllllllmmmimmmmmmmmmmmmmmmmimmmiiimmmmmimmmmmmiiimmtttt	none
Mml-Mir-483_pri	None	Mml	UUGCUGUGGGGGAGAGGGGGAAGACGGGAGGAAAGAAGGGAGUGGUUCCAUCGCGCCUCCUCACUCCUCUCCUCCCGUCUUCUCCUCUCCUGCCCUUGUCUCC	fffffffmmmmmmmmmmmmimmmmmmmmmmmmimmimmimmmimmmllllllllmmmiimmmimmimmimmmmmmmmmmmmmmmmmmmmmiimmmtttttttt	none
Mml-Mir-486-P1_pri	mml-mir-486	Mml	UCUCCAUCCUCCCUGGGGCAUCCUGUACUGAGCUGCCCCGAGGCCCUUCAUGCUGCCCAGCUCGGGGCAGCUCAGUACAGGAUACCUCGGGGUGGGAGUCAGCA	fmmmmiiiiimmmmmmmmimmmmmmmmmmmmmmmmmmmmmmmllllllllllllllllllmmmmmmmmmmmmmmmmmmmmmmmimmmmmmmmiimmmmtttttt	none
Mml-Mir-486-P2_pri	None	Mml	CUGACUCCCACCCCGAGGUAUCCUGUACUGAGCUGCCCCGAGCUGGGCAGCAUGAAGGGCCUCGGGGCAGCUCAGUACAGGAUGCCCCAGGGAGGAUGGAGAUC	ffffmmmmmiimmmiimmmmmmmmmmmmmmmmmmmmmmmmmmmmiiimmlllmmiiimmimmmmmmmmmmmmmmmmmmmmmmmmmmiiimmmiimiimmmmttt	-5/-3/2/3
Mml-Mir-488_pri	mml-mir-488	Mml	AAUUUCAGAGAAUCAUCUCUCCCAGAUAAUGGCACUCUCAAACAAGUUUCCAAGUUGUUUGAAAGGCUAUUUCUUGGUCAGAUGACUCUCAAUUUCUUC	fffffffmmmmimmmmmmiimmimmmimmmmmmimmimmmmmmmmimmlllmmimmmmmmmmimmmmmmmmmmmimmiimmmmmmimmmmttttttttt	none
Mml-Mir-489-v1_pri	mml-mir-489	Mml	GCUGUUGGUGGCAGCUUGGUGGUCGUAUGUGUGGCGCCAUUUACUUGAACCUUUAGGAGUGACAUCACAUAUACGGCAGCUAAACUGUUACAUAGGACAA	fmmmmiimmmmmmmimmmmmimmmmmmmmmmmmmimimmmmiimmmmmllllmmmmmmmmmimimmmmmmmmmmmmmimmmmmimmmmmmmmmmmttttt	none
Mml-Mir-491_pri	mml-mir-491	Mml	GGGAAUUGACUUAGCUGGGUAGUGGGGAACCCUUCCAUGAGGAGUAGAACACUCCUUAUGCAAGAUUCCCUUCUACCUGGCUGGGUUGGAGUCAUA	ffmmiiimmmmmmmmmmmmmmmimmmmmmiimmmimmmmmmmmmmlllllmmmmmmmmmmimmmimmmmmmimmmmmmmmmmmmmmmiiiimmttt	none
Mml-Mir-493_pri	mml-mir-493	Mml	UCAUUCUGGCCUCCAGGGCUUUGUACAUGGUAGGCUUUCAUUCAUUCGUUUGCACAUUCGGUGAAGGUCUACUGUGUGCCAGGCCCUGUGCCAGGCAUCGUG	ffffmmmmmmiiimmmmmmmmimmmmmmmmmmmmmmmmmmmmlllllllllllllllllmmmmmmmmmmmmmmmmmmmmimmmmmmmmimmmmmmttttttt	-8/-7/3/1
Mml-Mir-498_pri	mml-mir-498	Mml	AAGUGAAGCUCAGGCUGUGAUUUCAAGCCAGGGGGCGUUUUUCUGUGACUGGAUGAAAAGCACCUCCGGGGCUUGAAGCUCACAGUUUGAGAGCAAUCAU	ffmmmmiimmmmmmmmmmmmmmmmmmmmmimmmmmimmmmmmmlllllllllllmmmmmmmimmmmmiimmmmmmmmmimmmmmmmmmmmmiiiiimmmm	none
Mml-Mir-499_pri	mml-mir-499	Mml	GUGUCUUGGGCGGGCAGCUGUUAAGACUUGCAGUGAUGUUUAACUCCUCUCCACGUGAACAUCACAGCAAGUCUGUGCUGCUUCCCGUCCCUACGCUGC	mmmmiiimmmmmmmimmmimmiimmmmmmmmimmmmmmmmmmlllllllllllllmmmmmmmmmmimmmmmmmmiimmimmmimmmmmmmiimmmmttt	none
Mml-Mir-504-v1_pri	mml-mir-504	Mml	UUGAAUCAGCUGCUGUUGGGAGACCCUGGUCUGCACUCUAUCUGUAUUCUUACUGAAGGGAGCGCAGGGCAGGGUUUCCCAUACAGAGGGCACAGACUA	ffffffffmmmimmmmmmmmmmmmmmmmimmmmmimmmmimmimmmllllmmmimmiimmmmimmmmmimmmmmmmmmmmmimmmmiimmmtttttttt	-9/-8/1/2
Mml-Mir-505-v1_pri	mml-mir-505	Mml	UAAAUUGAUGCACCCAGUGGGGGAGCCAGGAAGUAUUGAUGUUUCUGCCAGUUUAGCGUCAACACUUGCUGGUUUCCUCUCUGGAGCAUCACCAAGUUC	fffffmmmmmmiimmmmimmmmmmmmmmmimmmmimmmmmmmmlllllllllllmmmmmmmmimmmmimmmmmmmmmmmimmmmimmmmmmtttttttt	-8/-6/2/1
Mml-Mir-506-P1_pri	mml-mir-506	Mml	UGCCGUUAUGUGUAGUGCCUUAUUCAGGAAGGUGUUACUUAAUAUAUUAAUAUUUGUAAGGCACCCUUCUGAGUAGAGUAAUGUGCAACAUGGACAU	mmmmmmiimmmmmmimmmimmmmmmmmmmimmmmmmmmiimmmmmllllmmmmmimmmiimmmmmimmmmmmmmmmimmmimmmmmmiimmmmimmt	none
Mml-Mir-506-P2_pri	mml-mir-507	Mml	CUGUGCUGUGUGUAGUGCUUCACUUCAAUAAGUGCCAUUCAUGUGUCUAGAAAUAUGUUUUGCACCUUUUGGAGUGAAAUAAUGCACAACAGGUACAA	fmmmmmmmmmmmmmiiiimmmmmmmmmmiiimmmmimiimmmmmllllllllmmmmmiimimmmmiiimmmmmmmmmmiiiimmmmmimmmimmmmmt	-3/-1/4/4
Mml-Mir-506-P3_pri	mml-mir-508	Mml	UUCAGCUGAGUGUCGUGCUCUACUCCAGAGGGCGUCACUCACAUAAACUAAAACAUGAUUGUCGCCUUUUUGAGUAGAGUAAUACACAUCACGUAAGG	ffffmmmmmmmmmiimmmmmmmmmmimmmmmmmmimmimmmllllllllllllllmmmimmimmmmmmmmimmmmmmmmmmiimmmmimmmimmtttt	-6/-4/2/2
Mml-Mir-506-P4d_pri	mml-mir-509-1	Mml	ACAUGUUGUGUGUGGUACCCUACUGCAGGCAGUGGCAAUUAUGUAUAGUUAAAAAUGAUUGGUAUGUCUGUGGGUAGAGUAAUGCAUGACACAUGCAA	fmmmmmimmmmmmmimmmimmmmmmmmmmmmimmimmmmmmmllllllllllllmmmmmmmimmmmmmmmmimmmmmimmmimmmmmimmmmmmmttt	none
Mml-Mir-506-P4e_pri	mml-mir-509-2	Mml	ACAUGCUGUGUGUGGUACCCUACUACAGGCAGUGGCAAUCAUGUAUAGUUAAAAAUGAUUGGUAUGUCUGUGGGUAGAGUAAUGCAUGACACAUGCAA	fffmmmmmmmmmmmimmmimmmmmmmmmmmmimmimmmmmmmllllllllllllmmmmmmmimmmmmmmmmimmmmmimmmiiimmmimmmmmimmmt	-6/-4/1/3
Mml-Mir-506-P4f_pri	None	Mml	ACAUGUUGUGUGUGGUACCCUACUGCAGGCAGUGGCAAUCAUGUGUAGUUAAAAAUGAUUGGUAUGUCUGUGGGUAGAGUAAUGCAUGACACAUGCAA	fmmmmmimmmmmmmimmmimmmmmmmmmmmmimmimmmmmmmllllllllllllmmmmmmmimmmmmmmmmimmmmmimmmimmmmmimmmmmmmttt	none
Mml-Mir-506-P5_pri	mml-mir-510	Mml	GCUGUGUGUGUGUGGUAUCCUACUCCGGAGAGUGGCAAUCACAUAUAAUUAAGUGUGAUUGAAACCUCUAAGAGUGGAGUAACACAUGACAUGUACUA	fffmmmmmmmmmmiiiimmmimmmmimmmmimmiimmmmmmmmmllllllllmmmmmmmmmiimmmmmmiimmmmmmmiiimmmmmmimmmmtttttt	-4/-1/4/3
Mml-Mir-506-P6a_pri	mml-mir-513a-2	Mml	CCAUUCAGUGUACAGUGCCUUUCACAGGGAGGUGUCAUUUAUGUGAACUAAAAUAUAAAUUUCACCUUUCUGAGAAGAGUAAUGUACAGCAUGCACUG	ffffffffmmmmmmimmmimmmmimmmmmmmmmmiimmmmmmmmllllllllmmmmmmmmiimmmmmmmmmmimmmmimmmimmmmmmtttttttttt	none
Mml-Mir-506-P6b_pri	mml-mir-513b-1	Mml	CCAUUCGGUUUACAGUGCCUUUCACAAGGAGGUGUCAUUUAUGUGAACUAAACUAUAAAUGUCACCUUUUUGGGAAGAGUAAUGUACAACAUGCACUG	fffffffmmmmmmmimmmmmmmmimmmmmmmmmmimmmmmmmmmlllllllmmimmmmmmmimmmmmmmmmmmmmmmimmmimmmmimmmtttttttt	none
Mml-Mir-506-P6c1_pri	mml-mir-513a-1	Mml	UUCAGUGGUGUACAGUGCCUUUCACAGGGAGGUGUCAUUUAUGUGAACUAAACUAUAAAUGUCACCUUUCUGCGAAGGGUAAUGUACAUCAUGCACUG	ffffmmmmmmmmmmimmmmmmmmimmmmmmmmmmimmmmmmmmmlllllllmmimmmmmmmimmmmmmmmmmimmmmmmmmimmmmmmmmmmtttttt	none
Mml-Mir-506-P6c2_pri	None	Mml	CCAUUUACUGUACAUUGCCUUUCACAGGGAGGUGUCAUUUAUGUGAACUAAACUAUAAAUGUCACUUUUCUGAGAAGAGUAAUGUACAGCAUGCACUG	fffffffmmmmmmmmmmmimmmmimmmmmmmmmmimmmmmmmmmlllllllmmimmmmmmmimmmmmmmmmmimmmmimmmmmmmmmmmttttttttt	none
Mml-Mir-506-P7a_pri	mml-mir-514a	Mml	ACAUGUUGUCUGUGGUACCCUACUCUGGAGAGUGACAAUCAUGUAUAAUUAAAUUUGAUUGACACUUCUGUGAGUAGAGUAAUGCAUGACACGUGCGA	fmmmmmimmmmmmmimmmimmmmmmmmmmimmmmimmmmmmimmllllllllmmimmmmmmimmmmmmmmimmmmmmimmmimmmmimmmmmmmmttt	none
Mml-Mir-506-P8_pri	mml-mir-514b	Mml	CUAUUCCUCAUGUGGUACUCUUCUCAAGAGGGAGGCAAUCAUGUGUAAUUAGAUAUGAUUGACACCUCUGUGAGUAGAGUAACACAUGGUAUUUCCAU	fffffffmmmmmmmimmmmmmimmmmmmmmmiiiimmmmmmmmmllllllllmmmmmmmmmiiimmmmmimmmmimmmmmmimmmmmmmttttttttt	none
Mml-Mir-506-P10_pri	mml-mir-890	Mml	UCAUGCUGUGGGCAAUGCCCUACUUGGAAAGGCACCAGUUACUUAGAUUACACGUAACUGUUCCCUUUCUGAGUAGAGUAAGGCUUACCAAGUACAA	fffmmmmmmmmmmiimmmimmmmmmmmmmmmmiiimmmmmmmlllllllllllmmmmmmmiiimmmmmmmmmmmmmimmmiimmmmmmiimmmmttt	-6/-4/2/2
Mml-Mir-506-P11_pri	mml-mir-892a	Mml	CCAUGCUGUGGGCAGUGCUCUACUUAGAAAGGUGCCAGUCACUUACAUUACAUGUCACUGUGUCCUUUCUGCGUAGAGUAAGGCUCACUAACUACAA	fffffffmmmmmmiimmmmmmmmimmmmmmmmimmmmmmimmlllllllllllmmimmmmimmmmmmmmmmimmmmmmmmiimmmmmmttttttttt	-6/-4/2/2
Mml-Mir-506-P12_pri	mml-mir-892b	Mml	CCAUGUUGUGUGCAAUGCCCUACUCAGAAAGGUGCCAUUUAUGUAGAUUAUAUGUCACUGGCUCCUUUCUGGGUAGAGUAAGGCUCACCAUGUAUAU	fmmmmiimmmimmiimmmimmmmmmmmmmmmmimmmmiimmmmmmlllmmmmmmiiiimmmmimmmmmmmmmmmmmimmmiimmimmmmmmmttttt	-6/-4/2/2
Mml-Mir-506-P13_pri	mml-mir-892c	Mml	UCGUGCUGUGGGCAGUGCUCUAUUCAGAAAGGUGCCAGUCACUUAGAUUACAUGUCACUGUUUCCUUUCUGAGUGGAGUAAGGCUUACCAAGUACAA	ffmmmmmmmmmmmiimmmmmmmmmmmmmmmmmiiimmmmimmlllllllllllmmimmmmiiimmmmmmmmmmmmmmmmmiimmmmmmiimmmmmtt	-6/-4/2/2
Mml-Mir-511_pri	mml-mir-511	Mml	AGAAAACAAUAGACACCCACCUUGUCUUUUGCUCUGCAGUCAGUAAAUAUUUUUUUGUGAAUGUGUAGCAAAAGACAGAAUGGGGGUCCAUUGAAUCUCCA	ffffffmmmmimmmimmmmiimmmmmmmmmmmmimmmmimmmimmmmllllllmmmmmmmimmmmimmmmmmmmmmmmiimmmmimmmimmmmtttttttt	none
Mml-Mir-541_pri	mml-mir-541	Mml	AGCUCAUGCCAACGUCAGGGAAAGGAUUCUGCUGUCGGUCCCACUCCAAAGUGCAUAGAAUGGGUGGUGGGCACAGAAUCCGGACUCUGCUUGUGGCAUCUGUCGU	fmmiimmmmmmiiiimmmmmiiimmmmmmmmimmmmimiimmmmimmmllllllllllllmmmmmmmmimmmmmmmmmmmmiiimmmmmiiiimmmmmmiimmttt	-6/-4/4/4
Mml-Mir-542-v1_pri	mml-mir-542	Mml	AUGCACAGACCUCAGACAUCUCGGGGAUCAUCAUGUCACGAGAUACCACUGUGCACUUGUGACAGAUUGAUAACUGAAAGGUCUGGGAGCCAUUCAUCU	ffffffffffmmmmmmmiiimmmmiimmmmiiimmmmmmmmmimmmllllmmmiimmmmmmmmmiiimmmmiimmmmiiimmmmmmmtttttttttttt	none
Mml-Mir-544_pri	mml-mir-544	Mml	AGAUUUUCAUCACCUAGGGAUCUUGUUAAAAAGCAGAUUCUGAUUCAGGGACCAAGAUUCUGCAUUUUUAGCAAGUUCUCAAGUGAUGCUAAUGCCA	ffmmmiimmmmmmiiimmmmimmmmmmmmmmmmmmmmimmmlllllllllllllmmmimmmmmimmmmmmmmmmmimmmmiimmmmmmiimmmtttt	-5/-4/3/2
Mml-Mir-550_pri	mml-mir-550	Mml	GAUGCUUUGCUGGCUGGUGCAGUGCCUGAGGGGGUAAGAGCCCUGUUGUUGUAAGAUAGUGUCUUACUCCCUCAGGCACAUCUCCAGCAAGUCCCUUGCUGU	fffmmiiimmmimmmmmimiimmmmmmmmmmmmmmmmmmimimmmmmlllllllmmmmmimmmmmmmmmmmmmmmmmmmiimimmmmmimmmiiiiimmttt	none
Mml-Mir-551-P1_pri	mml-mir-551a	Mml	GGGACUGCCGGGUGACCCUGGAAAUCCAGAGUGGGUGGGGCCUGUCUGACCAUUUCUAGGCGACCCACUCUUGGUUUCCAGGGUUGCCCUGGAAACCACA	mmiiiiimmmmmmmmmmmmmmmmmmmimmmmmmmmmiiimmmmmllllllllllllmmmmmimmmmmmmmmimmmmmmmmmmmmmmmmmimmiiimmttt	none
Mml-Mir-551-P2_pri	mml-mir-551b	Mml	GAUGUGCUCUCCUGGCCCAUGAAAUCAAGCGUGGGUGAGACCUGGUGCAGAACAGGAAGGCGACCCAUACUUGGUUUCAGAGGCUGCGAGAAUACCUGCG	fffmmmimmmmimmmmmiimmmmmmmmmmimmmmmmiiiimmmmllllllllmmmmiiiiiimmmmmmimmmmmmmmmmiimmmmmimmmmimmmttttt	none
Mml-Mir-574_pri	None	Mml	CCUGCGUGGGUGCGGGCGUGUGAGUGUGUGUGUGUGAGUGUGUGUCGCUCCGGGUCCACGCUCAUGCACACACCCACACGCCCACACUCAGGGUCUGC	ffffmimmmmmmimmmmmmmmmimimmmmmmmmmmmmmmmmmimimimlllmimimmmmmmmmmmmmmmmmmmmmmmmmmmmmimmmmmmimtttttt	none
Mml-Mir-576_pri	mml-mir-576	Mml	CAUUUUACAAUCCAGUGAGGAUUCUAAUUUCUCCACAUCUUUGGUAAUAAGUUUUGGCAAAGAUGUGGAAAAAUUGGAAUCCUCAUUGGAUUGGUUAUAAUA	fffffffmmmmmmmmmmmmmmmmmmmmmmmimmmmmmmmmmmmimmmllllllmmmimmmmmmmmmmmmimmmmmmmmmmmmmmmmmmmmmmmttttttttt	none
Mml-Mir-577_pri	mml-mir-577	Mml	UGCAUUUGGGGGAAUGAAGAGUAGAUAAAAUAUUGGUACCUGAUGAGUGUGAGGCCAGGUUUCAAUACUUUAUCUGCUCUUCAUUUUCCCAUAUCUACU	ffffffmmmmmmmmmmmmmmmmmmmmmmmimmmmmmimmmmmlllllllllllllmmmmmimmmmmmimmmmmmmmmmmmmmmmmmmmmmmtttttttt	none
Mml-Mir-579_pri	mml-mir-579	Mml	UUAGGUUAAUGCAAAAGUAAUCGCGGUUUGUGCCAAAUGGCGAUUUGAAUUAAUAAAUUCAUUUGGUACAAACCGCGAUUACUUUUGCAUCAGCUUAAUG	mmmmmmmimmmmmmmmmmmmmmmmmmmmmmmmmmmmmmmiimmmmmmllllllmmmmmmmmmmmmmmmmmmmmmmmmmmmmmmmmmmmmmimmmmmmmtt	none
Mml-Mir-582_pri	mml-mir-582	Mml	AGUCAAUCUGUGCUCUUUGAUUACAGUUGUUCAACCAGUUACUAAUCUACCUAAUUGUAACUGGUUGAACAACUGAACCCAAAGGGUGCAAAGUAGAAAC	ffffffffmmmmmmmmmmmiiiimmmmmmmmmmmmmmmmmmmllllllllllllllmmmmmmmmmmmmmmmmmmmiiiimmmmmmmmmmmtttttttttt	none
Mml-Mir-584_pri	mml-mir-584	Mml	UGACUUAGGGUGACCAGCCAUUAUGGUUUGCCUGGGACUGAGGAAUUUGCUGGGAUAUGUCAGUUCCAGGCCAACCAGGCUGGUUGGUUUCCCUGAAGCAAC	mmiimmmmmmimmmmmmmmmiiimmmmmimmmmmmmmmmmmimimmmmllllmmmmimimmmmmmmmmmmmimmmmmiiimmmmmmmmmimmmmmmiimmtt	none
Mml-Mir-589_pri	mml-mir-589	Mml	AGCCUGUGCCCAGCAGCCCCUGAGAACCACGUCUGCUCUGAGCUGGGUACUGCCUGUUCAGAACAGACGCUGCUUCCCAGACGCUGCCAGCUGGCCCCGUU	fmmmimmiiiiimmmmmiimmmimmmimmmmmmmmimmmmmmmimmllllllmmimmmmmmmimmmmmmimmimmmimmmiimmmmmiimmimmmtttttt	-9/-7/5/2
Mml-Mir-590_pri	mml-mir-590	Mml	GUCUGUAGCCAGUCAGAAAUGAGCUUAUUCAUAAAAGUGCAGUAUGGUGGAGUCAGUCUGUAAUUUUAUGUAUAAGCUGGUCUCUAACUGAAACGUGCAGCA	mimmmmmiimmmmimmmimmimmmmmmmimmmmmmmimmmmmiimmmlllllmmmiimmmmmimmmmmmmimmmmmmmimmimmmimmmmiiiiimmmmmmt	none
Mml-Mir-592_pri	mml-mir-592	Mml	GAUGAUAUUAUGCCAUGACAUUGUGUCAAUAUGCGAUGAUGUGUUGUGAUGGCACAGCGUCAUCACGUGGUGACGCAACAUCAUGACGUAAGACGUCACAA	mmmmiiimmmmmimmmmmiimmmmmmmmimmmmimmmmmmmmiimmmmllllmmmmmmmmmmmmimmmmimmmmmmmmiimmmmmimmmmmiimmmmtttt	none
Mml-Mir-597_pri	mml-mir-597	Mml	GAUGUUACUUACUCUACAUGUGUGUCACUUGACGACCACUGUGAAGAGAGUAAAAUGUACAGUGGUUCUCUUGGGGCUCAAGCGUAACGUAGAGUGCUGGUC	ffffffmmmmmmmmmmmmmmmiimmmimiimmimmmmmmmmmmllllllllllllllmmmmmmmmmmimmiimimmmiiiimmmmiiimmmmmmmmiimmmt	-/-4/0/3
Mml-Mir-598_pri	mml-mir-598	Mml	UGAUGAUGCUGCUGAUGCUGGCGGUGAUCCCGAUGGUGUGAGCUGGAAAUGGGGUGCUACGUCAUCGUUGUCAUCGUCAUCAUCAUCAUCCGAGCAGCC	fffffffmmmmmmmmmmimmmmmmmmmmiimmmmmmmmmmimmmllllllllmmmiimmmmmmmmmmiimmmmmmmmmmimmmmiiiiiiiimmmmmmt	-/-6/0/8
Mml-Mir-599_pri	mml-mir-599	Mml	GACAUGCUGUCCACAGUGUGUUUGAUAAGCUGACAUGGGACAGGGAUUCUUUUCACUGUUGUGUCAGUUUAUCAAACCCAUACUUGGAUGACAGUCAAU	mmmimmimmmmmmimmmmmmmmmmmmmmmmmmmmmmiimmmmmmmmlllllmmmimmmmmmmmmmmmmmmmmmmmmmiimmmmmmmmmmmimmmmmttt	none
Mml-Mir-605-v1_pri	mml-mir-605	Mml	CUGUAACCCUAGCUUGGUUCUAAAUCCCACGGUGCCUUCUCCUUGGGAAAAACAGAGAAGGCACUGUGGGAUUUAGAACCAAGUUAGGACUAAAGAU	fffffffmmmmmmmmmmmmmmmmmmmmmmmmmmmmmmmmmmiimmlllllllmmmmmmmmmmmmmmmmmmmmmmmmmmmmmmmmmmmmttttttttt	none
Mml-Mir-615_pri	mml-mir-615	Mml	CGACUCGGGAGGGGCGGAAGGGGGGUCCCCGGUGCUCGGAUCUCGAGGGUGCUUAUUGUUCGGUCCGAGCCUGGGUCUCCCUCUUCCCCCCAACCCCCCCUCAG	fmmiiimmmimmmmimmmmmmmmmmiimmmmmimmmmmmmmiimmmmimlllllllmimmmmmmmmmmmmmmmmmiimmmmmmmmmmmmmmiiimmmiiimmtt	none
Mml-Mir-624_pri	mml-mir-624	Mml	UAUGUAAUGCUGUUUCAAGGUAGUACCAGUAUCUUGUGUUCAGUGGAACCAAGGUAAACACAAGAUACUGGUAUUACCUUGAGAUAGCAUUAACACCU	ffmmmmmmmmmmmmmmmmmmmmmmmmmmmmmmmmmmmmmmmiimmllllmmiimiimmmmmmmmmmmmmmmmmmmmmmmmmmmmmmmmmmmimmmttt	none
Mml-Mir-628_pri	mml-mir-628	Mml	AGCUGUUGUGUCACUUCCUCAUGCUGACAUAUUUACUAGAGGGUAAAAUUAAUAACCUUCUAGUAAGAGUGGCAGUCGAAGGGAAGGACUCAUCUGACUUC	ffffmimmimmmimmmmmmiiimmmmimmmimmmmmmmmmmmmmllllllllllmmmmmmmmmmmmmimmmimmmmiiiimmmmmmmmmimmimttttttt	none
Mml-Mir-642_pri	mml-mir-642	Mml	AGUUUAUCUGAGCUGGGAGGGUCCCUCUCCAAAUGUGUCUUGGGGUGGGGGAUCAAGACACAUUUGGAGAGGGAACCUCCCAACUCGGCCUCAUUGA	fffffffmmmmmimmmmmmmimmmmmmmmmmmmmmmmmmmmmmlllllllllmmmmmmmmmmmmmmmmmmmmmmimmmmmmmimmmmmttttttttt	none
Mml-Mir-651_pri	mml-mir-651	Mml	ACAGAAAGCUAUCACUGCUUUUUAGAAUAAGCUUGACUUUUGUUCAAAUAAAAACGCAAAAGGAAAGUGUAUCUUAAAAGGCAAUGACAGUUUAAUAUGU	fffffmmmmmimmmimmmmmmmmmmimmmimmmmiimmmmmmmllllllllllllmmmmmmmiimmmmimmmimmmmmmmmmmimmmimmmmmttttttt	none
Mml-Mir-652_pri	mml-mir-652	Mml	CACGAAUGGCUAUGCACUGCACAACCCUAGGAGAGGGUGCCAUUCACAUAGACUAUAAUUGAAUGGCGCCACUAGGGUUGUGCAGUGCACAACCUGCACAAC	fffffffmmiiimmmmmmmmmmmmmmmmmmiiiiimmmmmmmmmmmiimmlllllmmiimmmmmmmmmmmimmmmmmmmmmmmmmmmmmiiimmtttttttt	-9/-8/3/3
Mml-Mir-653_pri	mml-mir-653	Mml	AAUUUUUCAUUCCUUCAGUGUUGAAACAAUCUCUACUGAACCAGCUUCAAACAAAUUCACUGGAGUUUGUUUCAAUAUUGCAAGAAUGAUAAGAUGG	fmmmmmmmmmmmiiimmmmmmmmmmmmmmimmmmmimmmmlllllllllllllllmmmmimmmmmimmmmmmmmmmmmmmiiimmmmmmimmmmmtt	-6/-4/3/3
Mml-Mir-670_pri	mml-mir-670	Mml	AGUUUAGGGGUGGACCUGAUGUCCCUGAGUGUAUGUGGUGAACCUGAAUUUGCCUUGGGUUUCCUCAUAUUCAUUCAGGAGUGUCAGUUGCCCCUUCACGCGA	fmmiimmmmmmmmiimmmmmmimmmmmmmmmimmmmmmimmmmmmmmlllllllmmmmmmmmimimmmmmimmmmmmmmimmmmmmmmmmmmmmmiimmtttt	none
Mml-Mir-671_pri	mml-mir-671	Mml	ACUGGCAGGCCAGGAAGAGGAGGAAGCCCUGGAGGGGCUGGAGGUGAUGGAUGUUUUCCUCCGGUUCUCAGGGCUCCACCUCUUUCGGGCCGUAGAGCCA	ffmmmmimmmmimmmmmmmmimmmimmmmmmiimmmmmmmmmmmimmlllllllmmimmmmmmmmmmmmmmmmmmmmimmmmmmmmimmmmiiiiimmmm	none
Mml-Mir-675_pri	mml-mir-675	Mml	AGGCACUGCGGCCCAGGGUCUGGUGCGGAGAGGGCCCACAGUGGACUUGGUGACACUGUAUGCCCUCACCGCUCAGCCCCUGGGGCUGGCUUGGCAG	fmimmiiimmmmmmmmmmimmmmimmmmimmmmmmiimmmmmmllllllllllmmmmmmiimmmmmmimmmmmmmmimmmmimmmmmmiiimmimtt	none
Mml-Mir-676_pri	mml-mir-676-1	Mml	AUUCUCACCUGAAUGCAUGACUCUUCAACCUCAGGACUUGCAGAAUUAAUGGAAUGCCGUCCUAAGGUUGUUGAGUUGUGCGUUUCUGGGCAUUUCA	fffffffmmimmmmmmmmmmmmmiimmmmmmimmmmmiimmmllllllllllllmmmimmmmmimmmmmmiimmmmmmmmmmmmmiimmtttttttt	none
Mml-Mir-744_pri	None	Mml	GCACACUGGGUUGGGCAAGGUGCGGGGCUAGGGCUAACAGCAGUCUUACUGAAGGUUUCCUGGAAACCACGCACAUGCUGUUGCCACUAACCUCAACCUUACUCGGUCCUGACCGGCUC	mmiiiiimmmmmmmmimmmmmiimmmmimmmmmmimmmmmmmiiiiiiiiiiimmmmmmlllmmmmmmiiiiiiimmmmmmmmmmimmmimmmmimmmmmimmmmmimmmiiiiimmtt	none
Mml-Mir-760_pri	mml-mir-760	Mml	GCGGCGCGGGGCGCGUCGCCCCCCUCAGUCCACCAGAGCCCGGAUACCUCAGAAAUUCGGCUCUGGGUCUGUGGGGAGCGAAAUGCAACCCAAACCCC	ffmmiiimmmiimmmmmmmimmmmimmmiiiimmmmmmmmimmmmlllllllllmmmmmmmmmmmmiimmmimmmmimmmmiimmmiimmmiiimmtt	none
Mml-Mir-769_pri	mml-mir-769	Mml	CUGAUUCCUGGGCUCUGACCUGAGACCUCUGGGUUCUGAGCUGUGAUGUUGCUCUCGAGCUGGGAUCUCCGGGGUCUUGGUUCAGGGCCGGGGCCUCUGGG	ffmmiimmmimmmmmmmmimmmmmmmmmmimmmimmmimmmmimmmllllllllmmmmmmmimmmimmmimmmmmmmmmmimmmmmmmmimmmiimmtttt	none
Mml-Mir-770_pri	mml-mir-770	Mml	CAGGAGCCACCUUCCGAGCCUCCAGUACCACGUGUCAGGGCCACAUGAGCUGGGCCUCGUGGGCCUGAUGUGGUGCUGGGGCCUCAGGGGUCUGCUCUUCUC	fmmmmmmimmmmmiimmmimmmmmmmmmmmmiimmmmmmimmimmmmmmllllllmmmmmmmmmmmmmmmmmmmmmmmmmmimmmimmmmmiimmmmmmttt	-6/-4/2/1
Mml-Mir-873-v1_pri	mml-mir-873	Mml	AGAAUAAGUUUGUGUGCAUUUGCAGGAACUUGUGAGUCUCCUAUUGAAAAUGAACAGGAGACUGAUGAGUUCCCGGGAACACCCACAAAUCUUCCUACU	fmmmiiimmmmmmmimiimmmimimmmmmmmmmimmmmmmmmimmlllllllmmimmmmmmmmimmmmmmmmmimimmmiimimmmmmmmimmmttttt	-3/-1/2/2
Mml-Mir-874_pri	mml-mir-874	Mml	AAUUGCUGGUGUUAGCCCUGCGGCCCCACGCACCAGGGUAAGAGAGAGUCUCGCUUCCUGCCCUGGCCCGAGGGACCGACUGGCUGGGCCUGCCUCCUGC	ffffmmimmmiimmmmmiiimmmimmmimmiimmmmmmmmmmimmmlllmmmimmiiimmmmmmmmiimmimmmimmmiiimmmmmimmmimmttttttt	-9/-7/2/1
Mml-Mir-875_pri	mml-mir-875	Mml	UUCUUAAAGUUUAGUGGUACUAUACCUCAGUUUUAUCAGGUGUUCCUAAAAUCACCUGGAAAUACUGAGGUUGUGUCUCACUGAACGCAAGCUACG	ffffffffmmmmmmmmmimmiiimmmmmmmmimmimmmmmmmllllllllllmmmmmmmimmimmmmmmmmiiimmimmmmmmmmmtttttttttt	none
Mml-Mir-876_pri	mml-mir-876	Mml	ACAAACUGUGAAGUGCUGUGGAUUUCUUUGUGAAUCACCAUAUCUAAGCUAAUGUGGUGGUGGUUUACAAAGUAAUUCAUAGUGCUUCACAGGUGCUUC	fffffmmmmmmmmmmmmmmmmmmmimmmmmmmmmmmmmmmmiimlllllllllmiimmmmmmmmmmmmmmmmimmmmmmmmmmmmmmmmmmmttttttt	none
Mml-Mir-885_pri	mml-mir-885	Mml	GCUACUCGGCCCGCACUCUCUCCAUUACACUACCCUGCCUCUUCUCCAUGAGAGGCAGCGGGGUGUAGUGGAUAGAGCACGGGUUCAAGUCCCG	miimmmimmmmmmiimmmmimmmmmmmmmmmimmmmmmmmmmmllllllmmmmmmmmmimmmmmmmmmmmmmimmmmiimmmmmmiimmmiimt	-6/-4/2/2
Mml-Mir-887_pri	mml-mir-887	Mml	GAGAGCCCCGGGAUGCAGAUCCUUGGGAGCCCUGUUAGACUCUGGAUUUUACACUUGGAGUGAACGGGCGCCAUCCCGAGGCUUUGCACAGGGGCAAGCUUCG	ffffmmmmmiimimmmmmmimmmmmmmmmmmmmmmmiimmmmmmmlllllllllmmmmmmmimmmmmmimmiimmmmmmmmimmmmmmmimmmmmtttttttt	-10/-7/2/1
Mml-Mir-934_pri	mml-mir-934	Mml	AACUUGAGGAAUAAGGCUUCUGUCUACUACUGGAGACACUGAUAGUGUAAAACCCAGAGUCUUCGGUAAUGGACGGGAGCCUUAUUUCUAUCACUCA	ffffffmmmmmmmmmmmmmmmmmmmmimmmmmmmmmmimmmiiimmlllllmmimmmimmmmmmmmmmimmmmmmmmmmmmmmmmmmmmtttttttt	none
Mml-Mir-935-v1_pri	None	Mml	CCGGCGGGGGCGCGGGCGGCAGUGGCGGGAGCGGCCCCUCGGCCAUCCUCCGUCUGCCCAGUUACCGCUUCCGCUACCGCCGCCGCUCCCGCUCUAGCUC	ffmmmmmmmmmiiimmmmmmimmmmmmmmmmmmmiiimmimmmllllllllllllmmmimmiiimmmmmmmmmmmmmimmmmmmmmmmmmmmmttttttt	-7/-/3/0
Mml-Mir-944_pri	mml-mir-944	Mml	UUUAUGUUCCAGACACAUCUCAUCUGAUAUACAAUAUUUUCUUAAAUUGUAAAAAGAGAAAUUAUUGUAUAUCAGAUGAGAUGUGUCUGGGGUUAAGUAU	ffffffmmmmmmmmmmmmmmmmmmmmmmmmmmmmmmimmmmmmllllllllllllmmmmmmimmmmmmmmmmmmmmmmmmmmmmmmmmmmmmtttttttt	none
Mml-Mir-1180_pri	mml-mir-1180	Mml	GGGCGAAGCCCGCGGCUGCCGGACCCACCCGGCCGGGAAUAGUGCUCCUGGUUGUUUCCGGCUCGCGUGGGUGUGUCGGCGGCGGGGCCUGACACC	mmmmiiiimmmmmimmmmimmimmmmmmimmmmmmmmmmmmmiimllllmimmmmmmmmmmmimmimmmmmmimmimmmmimmmmmmmmmtttttt	none
Mml-Mir-1247_pri	mml-mir-1247	Mml	CAGCCCCGGCCGCUGGGCGCACCCGUCCCGUUCGUCCCCGGACGUUGCUCUCUACCCCGGGAACGUCGAGACUGGAGCGCCCGAACUGAGCCACCUUC	fffffffmmmmmimmmmmmmimmimmmimmiimmmimmmmmiimmllllllllmmimmmmmimmmimmimmmimmimmmmmmmiiimmimmmtttttt	-8/-6/1/3
Mml-Mir-1249_pri	mml-mir-1249	Mml	AGAUUCUUGUUGGCAUGGGGAGGAGGGAGGAGAUGGGCCAAGUUCCCUCUGGCUGGAACGCCCUUCCCCCCCUUCUUCACCUGGCGAACUCCUACUCGU	ffffffffmmmimmiimmmmmmmmmmmimmimmimmmmiiimmmmmllllllllmmmmmmmmmimmimmmmmmmmmmmimmiimmimmmtttttttttt	-5/-3/2/2
Mml-Mir-1251_pri	mml-mir-1251	Mml	UCCAUGGGUCAGCUAUGUGGACUCUAGCUGCCAAAGGCGCUUCUCCUUCUGAACAGAGCGCUUUGCUCAGCCAGUGUAGACAUGGCCUGAUAAACAAUG	fffffffmmmmmmmmmmmiimmimmimmmmiiimmmmmmmmmimmlllllmmiiimmmmmmmmmiiimmmmimmimmiimmmmmmimmmmmtttttttt	none
Mml-Mir-1271_pri	mml-mir-1271	Mml	CCCCAGCACCCAGAUCAGUGCUUGGCACCUAGCAAGCACUCAGUAAAUACUUGUUGAGUGCCUGCUAUGUGCCGGGCAUUGUGCUGAGGGCUUUGUGG	ffffmmmimmmmmiimmmmmmmmmmmmmimmmmmimmmmmmmmmmmllllmmmmmmmmmmmimmmmmimmmmmmmmmmmmmiimmmimmmmmtttttt	-6/-4/2/2
Mml-Mir-1277_pri	mml-mir-1277	Mml	UCCAUUUCUAACCUCCCAAAUAUAUAUAUAUAUGUACGUAUGUGUAUAUAAAUGUAUACGUAGAUAUAUAUGUAUUUUUGGUGGGUUUAAUUUUUUUC	fffffffffmmmmmimmmmmimmmmmmmmmmmmimmmmmmmmmmmllllllmmmmmmmmmmmimmmmmmmmmmmmimmmmmimmmmmttttttttttt	none
Mml-Mir-1296_pri	mml-mir-1296	Mml	GAAUCACCUACCUAACUGGGUUAGGGCCCUGGCUCCAUCUCCUUUAGGAAAACCUUCUGUGGGGAGUGGGGCUUCGACCCUAACCCAGGUGGGCUGUAACACUGC	ffffmmmmmmmmmiiiimmmmmmmmmiiiimmmmmmmimmmmmmiimmmmllllmmmmiimmmmmmmmmmmmmiiiimmmmmmmmmmmmmmmmimmttttttttt	-4/-/4/0
Mml-Mir-1298_pri	mml-mir-1298	Mml	GAGAGACGAGGAGUUAAGAGUUCAUUCGGCUGUCCAGAUGUAUCCAAGUAUCCUCUGUUAUUUGGCAAUAAAUACAUCUGGGCAACUGACUGAACUUUUCGCUUUUCAUGACUCAG	mmmiimimmmmmmmimmmmmmmmmimmmmimmmmmmmmmmmmmmmmmmmmllllllllmmmmmmmiiiiiimmmmmmmmmmmmmimmmmimmmmmmmmmimmmmmmmimiimmmtt	none
Mml-Mir-1301_pri	None	Mml	CCUAGAAUGGGGAUUGUGGGGGUCGCUCUAGGCCACGCAGCACUGUGCUGGGAUGUUGCAGCUGCCUGGGAGUGACUUCACACAGUCCUCUCUGCCUCC	ffmmmmiimmmmmmmmmmmmmmmmmmmmmmmmmiimmmmmmmmmllllllmmimmmmmmimiimmmmimmmmmmmmmmmimmmmmmmmmmmmmmttttt	none
Mml-Mir-1307_pri	None	Mml	ACUGUCACUGCCUACCAAUCUCGACCGGACCUCGACCGGCUCGUCUGUGUUGCCAAUCGACUCGGCGUGGCGUCGGUCGUGGUAGAUAGGCGGUCAUGCAUA	ffmmmimmmmmmmmimimmmimmmmmmmimmimmimmmmimmmiimmllllllmmiimmmimmmmmmimmiimmmmmmmimmmimimmmmmmmmiiimmmtt	none
Mml-Mir-1323_pri	mml-mir-1323	Mml	UGACAUUCAGACUGAUGUCCUCAAAACUGAGGGGCAUUUUCUGUGAUUUGAAAGGAAAGUGCACCCAGUUUUGGGGAUGUCAAUUGUGAAUACUCA	ffffmmmmmimimmmmmmmmmmmmmmmmmimmimmmmmmmmmlllllllllllmmmmmmmmmimmmmmmmmmmmmmmmmmmmiimimmmmmttttt	-9/-7/1/2
Mml-Mir-1343_pri	None	Mml	GAUGAUCCUGGCGUCGGUACUAGGGAGCGGCCCCCGGGGCGGGCCUCCGCUCCGGCCCCUCCUGGGGCCCACACUCGCGCUCCGGGCCCGCUCGACGUCA	ffffffffmmmmmmmmmmimmiimmmmmmmmmmmimmmmimmmmmllllllllmmmmmmmmmimmmmmmiiiiiiiiimmmmmimmiiimmimmmmmmmm	none
Mml-Mir-1911_pri	mml-mir-1911	Mml	AUCAUUUGCUCGGCAUCUGCUGAGUACCGCCAUGUCUGUUGGGCAUCCACAGUCUCCCACCAGGCAUUGUGGUCUCUGCUGACGCUUUGCCAUUUCACC	fffffffmmiimmmimmimmimmmimmmmmimmmmmmmimmmmiiimllllmiiimmmmimmmmmmmimmmmmmmmimmimmimmmiimmttttttttt	-10/-8/2/2
Mml-Mir-2114_pri	mml-mir-2114	Mml	AGCCUCUGCCUUCAUGCUCCUAGUCCCUUCCUUGAAGCGGUCGGAUAAUCACAUGACGAGCCUCAAGCAAGGGACUUCAAGCUGGUGGCUUCCAGCAAC	fmmiiiimmmimmmimmmiiimmmmmmmmimmmmmimmimmmmllllllllllmmmmiimmimmmmmimmmmmmmmiiimmmmmmimmmiiiiimmttt	none
Mml-Mir-2355_pri	None	Mml	AUAACAUUGUCAGACGUGUCAUCCCCAGAUACAGUGGACAAUAUGCUAUUAUAAUUGUAUGGCAUUGUCCUUGCUGUUUGGAGAUAAUACUGCUGACUUUAUUCCUC	ffffffffmmmmmiimmmmimmmimmmmmmmmmmimmmmmiimmmmmmmlllllllllmmmmmmmmmmmmmmmimmmmmmmimmmimmmmiimmmmmtttttttttt	-6/-4/2/2
Mml-Mir-3059_pri	mml-mir-3059	Mml	GUAACACAGGUGGUACACCCUUUCCUCUCUGCCCCAUAGGGUGUAGCUCUAACUACCCUCUAGGGAAGAGAAGGUUGGGUGAACAGCCUUACUAUUUC	fffffffmmmmimmimmmmmiiimmmmmmmiimmmimmmmmimmmmllllllmmmmimmmmmmmmimmmmimmmiimmmmmimmimmmmttttttttt	none
Mml-Mir-3085_pri	None	Mml	UUGCCAACCCUACUCUGGGAAGGUGCCAUUCUGAGGGCCAGGAGUUUGAUUAUGUGUCACUCUGGCUGCUAUGGCCCCCUCCCAGGGUCUGGGCAUCACAC	fffffffmmmimmmmmmmmmimmimmmmmiiiiiimmmmmmimmmiimmmlllllmmmmmmmmmmmmiiimmmmmimmimmmmmmmmmiimmmtttttttt	-10/-8/1/2
Mml-Mir-3140_pri	mml-mir-3140	Mml	CAUUUGUGUCCUCUUGAGGUACCUGAAUUACCAAAAGCUAUGUAUUCUGAAGUUAUUGAAAAUAAGAGCUUUUGGGAAUUCAGGUAGUUCAGGAGUGACUUUUCUAA	fffffffmmmmmmmmmmmimmmmmmmmmiimmmmmmmmmimmmimmmllllllllllmmmimmmiimmmmmmmmmiimmmmmmmmmimmmmmmmmimmmtttttttt	none
Mml-Mir-3145_pri	mml-mir-3145	Mml	AAAUGUAUUCAUAUAAGGUCAACUCCAAACAUUCAAAACGCAUUGUUGAAUGGAAUUAGGUAUUUUGAGUGUUUGGAAUUGAACUUGUAUGCACUGAUACAC	fffmmmmmmmmmmmmmmimmmmimmmmmmmmmmmmmmmimmiiimmmllllllmmmiiimmimmmmmmmmmmmmmmmimmmmimmmmmmmmiiiimmmmmmt	none
Mml-Mir-3146_pri	mml-mir-3146	Mml	ACGUUUUCUUUGCUAAGUCCUUUCUUUCUAUCCUAGUAUAACUUGAAGAAUUCAAAUAGUCAUGCUAGAACAGAAAGAAUGGGAGUUGGCAAGGGAAGAAGAG	fffmmmmmmmmmmmmmimmmmmmmmmmmmiiimmmmmmmimmmmmmmlllmmmmiiimmmimmmmmmmiiimmmmmmmmimmmmimmmmmmmmmmmmmttttt	none
Mml-Mir-3173_pri	mml-mir-3173	Mml	UGGUCUUGGGCCAGCUUCCCUGCCCUGCCUGUUUUCUUCUUUGUGGUUUUAUGAAAGCGAAGGAGGAAACAGGCAGGCCAGGGAAGCGCUCUCUACCUCCC	fmmmiiimmmmiimmmmmmmmmimmmmmmmmmmmmmmmmmmmmmiimmllllmmiimmmmmmmmmmmmmmmmmmmmmimmmmmmmmmmmmmiiimmmtttt	none
Mml-Mir-3200_pri	mml-mir-3200	Mml	AAGAAGGAGGUGGUCGAGGGAAUCUGAGAAGGCGCACAAGGUUUGUGUCCAAUACAGUCCACACCUUGCGCUACUCAGGUCUGCUCGUGCCCUCCCAUGAUAUC	fffffmmmmmimiimmmmimimmmmmmmiimmmmmmiimmmmmmmmmmlllmmmmmmiiiiimmmmmmmmmmimmmmmmmimimmmmiimmmmmmttttttttt	-7/-4/2/2
Mml-Mir-3613_pri	None	Mml	UAAGAUGGUUGGGUUUGGAUUGUUGUACUUUUUUUUUUGUUCGUUGCAUUUUUAGGAACAAAAAAAAAAGCCCAACCCUUCACACCACUUCAUCCGCAU	fffmmmmmiiimmmimmmmiimmmmiimmmmmmmmmmmmmmmimlllllllllmimmmmmmmmmmmmmmmiimmmmiimmmmimmmiiimmmmmttttt	-10/-8/3/3
Mml-Mir-3617_pri	None	Mml	UGUCUUACUCAAGGUCAUAGAAAGACAUAGUUGCAAGAUGGGAUUAGAAACCAUAUGUCUCAUCAGCACCCUAUGUUCUUUCUGUGCCCUGGGAGCACACUCC	mmmmmiimmmmimmimmmmmmmmmmmmmmmimmmiimmmmmmmmllllllllllllmmmmmmmmimmmiimmmmmimmmmmmmmmmmmimmmmmmimmmtttt	none
Mml-Mir-3934_pri	None	Mml	CACACAGGCCUGUCUCAUUUUCAGGUGUGGAAACUGAGGCAGGAGGUGGUGAAGUAACUUGCUCAGUUUGCACAGCUGGGAAGUGGAGCAGGGAUUUGAAU	ffffffffmmmmmimmmmmmmmmmimmmmimmmmmmmmimmmmllllllllllllllmmmmmmmmmmmmimmmmimmimmmmmmmmimmmmmttttttttt	none
Mml-Mir-4524_pri	None	Mml	CCCUUCCUCUUUGGAAGGAUAGCAGCAUAAGCCUGUCUCAUUGCAGAAUUAUUUUGAGACAGGCUCAUGCUGCUAUCCUUCCAAAGAAUACAUCCA	fffffffmmmmmmmmmmmmmmmmmmmmmimmmmmmmmmmmllllllllllllllmmmmmmmmmmmimmmmmmmmmmmmmmmmmmmmmttttttttt	none
Mml-Mir-4677_pri	mml-mir-4677	Mml	UUUGGAGGAGCAAAGCAGCAAUUGUUCUUUGGUCUUUCAGCCAUGACCUGACCUUCUGUCUGUGAGACCAAAGAACUACUUUGCUUGGCCACCAUCUGCAC	ffmmmiimmmmmmmmiiiiiiiimmmmmmmmmmmmmimmmimmimmllllllllmmmmimmmimmmmmmmmmmmmmiimmmmmmmmiimmmtttttttttt	none
Mml-Mir-4766_pri	mml-mir-4766	Mml	UCUACCUUUCUGAAGCUCCUUCUGAAAGAGCAGUUGGUGUUUAUUUUUUACUAAACAGCAAUCGCUCUUUUGGAAGGAACUUGAGAAGACAUUACU	ffffffmmmmmimmmimmmmmmmmmmmmmmmimmmmimmmmmmllllllllmmmmmmimmmmimmmmmmmmmmmmmmmimmmimmmmmtttttttt	none
Mml-Mir-6529_pri	mml-mir-6529	Mml	AUGAGAAAACCUGUUCUCUUGAGAGAUCAGAGGCGCAGAGUGCGUCAAUGUCAAUGAAGCCUGUGCCUUUUACCUCUUUAAGAGCGUAUGGUUUCAUUCUG	fffmmmmmmmmiiiimmmmmmmmmmiiimmmmmmmmmmiiimmimmmlllllllmmmimmmmmmmmmmmmiiimmmimmmmmmmiiiiimmmmiiimmmmt	-6/-4/4/5
Mml-Mir-7170_pri	mml-mir-7170	Mml	UCUAAUGGGUCGGGACGGGGAGGACUGCUGGAGGACCGCAGAGAAAUGAGCCUACUCCUCUGGGGCCCUGGGCAGACCUCCCAGUUCCUGUUCUAAAGGAG	mmmiimmmmimmmmmmimmmmmmimmmmmimimmimmimmmmmiiiimmmllllmmmmmmmmimmmmimimmmmmimmmmmmimimmmmmimmmmiimmmt	none
Mml-Mir-7174_pri	mml-mir-7174	Mml	UCGUGUUGCUGCACUCCAGCAGGAGUGACAGAGUUAGACUCUUUUUUUUUUUUUCGAGACAGAGUCUCGCUCUGUCAGUCAGGCUGGAGUGCAGUGGUGAGAAC	mmimmmmmmmmmmmmmmmmmiimmimmmmmmmmmimmmmmmmimmmmllllllllmmmmimmmmmmmimmmmmmmmmimmiimmmmmmmmmmmmmmmmmimmtt	none
Mml-Mir-7179_pri	mml-mir-7179	Mml	UGUGAUGACAAUUUAUUUUCAUACGUGACAAAGCUCCUGAAAAUAAGUCAGAUAUUUUCAGGAACUUUGUCACGUAUGAAAAUAAAUUGUGUGAAAUCA	fffffffmmmmmmmmmmmmmmmmmmmmmmmmmmimmmmmmmmmmmlllllllmmmmmmmmmmmimmmmmmmmmmmmmmmmmmmmmmmmmmttttttttt	none
Mml-Mir-7180_pri	mml-mir-7180	Mml	GAGGAUUGGUGGUUUCAGGGAGUGUACUUCCUGAGGCCUCUGGGUAUAAAAUUCCUGUGGCCUCUGGGUGUGUACCCUCUGUGGCUUCCAGAUUUGUA	ffffffmmmimmmmimmmmmimmmmmmimmmimmmmmmimimmmllllllllmmmimimmmmmmimmmimmmmmmimmmmmimmmmimmmtttttttt	none
Mml-Mir-7181_pri	mml-mir-7181	Mml	CUCUGACAGCUGUUCCUUCUUGGGUCCUGGCUGGAGAUCUCUGCUGCCCCCAGACUCAGAGGAGCCACUCCAGGACUCAGGGAGUGGCUGGCUUUGGGCCA	fmmmmmimmmmmmmimmmmmmmmmmmmmmmimmmiiimmmmmmmmmllllmmmiiimmmmmmiimmmiimmmmmmmmmmmmmmmimmmimmmmmmmmmttt	none
Mml-Mir-7184_pri	mml-mir-7184	Mml	GAAAGUGACCCAGCAUCGUCAGGGGCCAGGCCAAAUGCUCAGUGAGUGUCUGCUCUGCACCUGAGCCUUCUGCUGGACCCGUGAUGAACUGUGGCCCAUGUCUC	mmiimmmimmmmmiimmmmmmimmmmmmmimiimmimmmmmmiiimmmmlllllllmmmmmmmmmmimmiimmmmmimmmimmmmmmimmmimmiimmmimmtt	-6/-4/2/1
Mml-Mir-7205_pri	mml-mir-7205	Mml	UGACUUUGCAGGCCCGGGGCUCGAGGGGCGUCGGGGCCAGGGAAGCUUUCAAUACCGCUCUCUGACACACGCCCUCCUGCUCUGGGACCCGCCACUGUGC	fffffffmmimmmmmmmmmmiimmmmmimmmimimiimmmmmmimmllllllllllmmmmmmmmimimmmmmmmmmiimmmmmmmmimmimmtttttttt	none
Mml-Mir-7208_pri	mml-mir-7208	Mml	CCUGGACAUUAGCCAAGCUCAAACUGAGCCUUGCUUUGCUUUGGGAAAACAUAAAGCAAAGCAAAGCUCAGUUGGAGCUUGACUAUGAAUUCAUUA	ffmmmmiiimmmimmmmmmmimmmmmmmmimmmmmmmmmmmmmllllllllmmmmmmmmmmmmmimmmmmmmmimmmmmmmimmmiiiimmmmttt	none
Mml-Novel-1_pri	None	Mml	GAAAAAAUUAUUAUUUAGGUUGGUGCAAAAGUAAUUGGGGUUUUUGCCAUUACCUUUAACGUCAAUUACGUUUGCACUGACCUAAUAUAUUACAUGUCUUC	ffffffffffffffmmmmmmmmmmmmmmmimmmmmmmmimmmlllllllllllllllmmmimmmmmmmmimmmmmmmmmmmmmmmtttttttttttttttt	none
Mml-Novel-2_pri	None	Mml	GGUUCUUGGUGCCGCCUGGCACUGCUGCCCUGAUAGUCGGCUCUGAGUUGGAGGCCAGCUUCCAUGGCAGCAUCGUCAGUGGGCGCGCAGGGUGCG	fmmmmmmmmmmmmiimmmmmiimmmmmmmimmiimmmimmmmmmlllllmmmimmmimmmiimmimmmmmmmiimmmmmiimmmmmimmmmmimmt	-6/-4/2/2
Mml-Novel-3_pri	None	Mml	CACAUUCUGAGAGCCUUCUGAGUUUUAUCAUACAUGGAUAAUUUGCAUUAUGAGUUUUAUCCACAUAUGAUAAAACUCUGAAGGCUUUCAAAGUGCACC	ffmmmmimmmmmmmmmmmimmmmmmmmmmmmmiimmmmmmmiiiimmlllmmiiiimmmmmmmiimmmmmmmmmmmmmimmmmmmmmmmmimmmmtttt	none
Mml-Novel-4_pri	None	Mml	UCUGAGUGCAGGGCUCGGGCUGCCCAGGCUGGGGCUGCUGCUGUAUCUGAGCUGUGGAGUCACAGCCCCGGCCUGGCCUGGCCUGGCCUUUCCACCUGCCA	fffffmmmimmmmmimmmmmmmimmmmmmmmmmmmmmiimmmimmmlllllllmmmimmmiimmmmmmmmmmmmmmimimmmmmmmmmmmiimmmtttttt	none
Mml-Novel-5_pri	None	Mml	UGAGAAAACUGUCCUGUUUGCACUUGCCUGACUGAGUCUAAAUCUAUGGGCAGAAGGCAGUUUGGACUUGCAGGCAUGUUGCAUCACAAGGCUGCCAAUUCGA	mmmmiiiiiimmmimmmimmmmmimmmmmmimimmmmmmmmmimmiiiimmlllllmmmmmmmmmmmmmmmmmmmmimimmmmiimmmimmmiiiiiimmmmt	-3/-1/1/2
Mml-Novel-6_pri	None	Mml	GUUCCUAUGAGUUCUUUUGUAUCCUCUCUAACUUAUCCUUCAGUAUCAAAUUUGAAGGAUUGUUUUGAGGGGGUCUGAAAGUCUCAGUUUUUGCUC	mmiiiiimmmmiimmmmmmimmmmmmmmimmmiimmmmmmmmmllllllllmmmmmmmmmimmmiimmmmmmmmimmmmmmimmmmiiiiiimmtt	-8/-6/2/1
Mml-Novel-7_pri	None	Mml	AGCAUCUGUUUUCCACCCUCCGCGGCCACCUCACUCUUGCCAGCGCGCCUUCCUCUCGCUGUGGGGGUGACGUGAGCGCAGUGGGUGGAUGUCAGGAUCUGA	fffffmmmiiimmmmmmmimimmmiimmmimmmmmmmmmmimmmmimlllllllmimmmmmmmmmmmmmmimmmiimmmimimmmmmmmiiimmmttttttt	-10/-8/3/3
Mml-Novel-8_pri	None	Mml	GAAGGAGCCUUCCUCAGGGCUCUGGCAGCCUCUCAUCAAAGGACGUGGUCUUGCUUUGGGUGAGGGUCUGCCUAGAGCCUUGGAUGAAGGUUUCCCAU	fffmmmmmmmmmimmmmmmmmmmmmmmmimmmmmmmmimmmmimmllllllmmmmmmimmmmmmmmimmmmmimmmmmmmmmmiimmmmmmmmmtttt	-8/-6/1/2
Mml-Novel-9_pri	None	Mml	GAGGAUUUCAGAUGAAGGGAUGCAGCCAGCAGUGGGACCUAAGGUUCUAGAAUGGCCUAGAUCCCCAUCUGGCUCUGUUCUUUCAUUGGUUGGUAACUU	mmmiiiimmmmmmmmmmmmmmmimmmmmmiimimmmmimmmimmmmlllllllmmmmmmmimmmmmiimmmmmmimmmmmmmmmmmmiiimmmiiimmm	none
Mml-Novel-10_pri	None	Mml	CCUGCAAGCUGUGCACUGGACAACUCCUGGGGUUGCUAUUCACAGACCAUGAUGUGAAUGGUGCUUCUUGGAGUUGUAUAGUGCAGCAGCCCUGACCA	fffffffmmmmmmmmmmmimmmmmmmmimmmmmimmmmmmmmmmllllllllmmmmmmmmmmmmmmmiimmmmmmmmimmmmmmmimmmmtttttttt	none
Mml-Novel-11_pri	None	Mml	GCCCCUCUCCCAUCUCCCCCUCGCGCUUCUCUCUCGCAGUCUCCUCCUCCCAAACCGCGAGCGAAAAGGGCGAGGGGGAGAGGAGUCUCGGCGUC	mmmiiimmmmiimmmmmmmmmmmmimmmimmimmmmmimmlllllllllllllmmimmmmmimmimmmimmmmmmmmmmmmmmmmiiiimmmttt	none
Mml-Novel-12_pri	None	Mml	ACACAGGUGGGCACCCUCUGGGCUUUCUGAUGGGUGAAAAGCCCUUUCUUGCCCGGGCUUUCCCCAGAGUAGAAGGCUCAGGAGUGUGCCUUUGUCACUU	ffmmmmiimmmmmmimmmmmmmmmmmmmmimmmmimmmmimmmmllllllllllmmmmmmmmmmmmiiimmmmmmmmmmmimmmimmmmmmmmmmttttt	none
Mml-Novel-13_pri	None	Mml	GUCCAGUGAGGUGCCUGGGGCGUGACAUUUAAGGAGGUAGUUCCAUGACCAGAGAGUGGAUGCCCCUUAAGUGUCUUGCCCCAGGCCCCUCGCUCACCUC	ffffmmmmmmmimmmmmmmmmmimmmmmmmmmmmimmmmiimmmmmlllllllllmmmmmmmmmmmmmmmmmmmmimmmmmmmmmmimmmmmmmtttttt	none
Mml-Novel-14_pri	None	Mml	AAGACUGGGCUCUAAAAGGCAUUGCAGCUACCUCCUUGCACACUUAGAUCACACAUGUGGGGAAGCAGCUGCCAUGCUUUCAGGGCACUCAAGCAGC	ffmiimmmmmmmmiimmmmmmmimmmmmmimimmmmmmmmlllllllllllllllmmmmmmmmimimmmmmmimmmmmmmimmmmmimimmiimttt	-6/-4/2/1
Mml-Novel-15_pri	None	Mml	GCUGUACACCCUUCACUCCCUUCCCCUACCAGCCGGUUCGCGGCGCCUCUUGGAGCUAACCUGUGACCGGCUAGGAGAGGACACGGGAGCGUGGGGUUUAAUCU	fffffffmmmmmimimmmmmimmmimmimmmmmmmmmimmmmmmimmllllmmimmmiiiiimmmmmmmmmmimmmmimmmiiimmmmmimimmmmmttttttt	none
Isc-Bantam-P9a_pri	isc-bantam	Isc	CGAAGAAACGCCAGACAAAACUGGUUUUCACAAUGAUCGUCCAGAUGGACCUGAAGUCUGAGAUCAUUGUGAAAGCUGAUUUUGUUGAUUCAGAGCUUCAC	fmmmmiiiiiiiimmmmmmmimmmmmmmmmmmmmmmmmiiimmmmmlllllllllmmmmmimmmmmmmmmmmmmmmmmimmmmmmmiiiiiiiiimmmmtt	-8/-6/8/9
Isc-Bantam-P9b_pri	isc-bantam	Isc	CGAAGAAACGCCAGACAAAACUGGUUUUCACAAUGAUCGUCCAGAUGGACCUGAAGUCUGAGAUCAUUGUGAAAGCUGAUUUUGUUGAUUCAGAGCUUCAC	fmmmmiiiiiiiimmmmmmmimmmmmmmmmmmmmmmmmiiimmmmmlllllllllmmmmmimmmmmmmmmmmmmmmmmimmmmmmmiiiiiiiiimmmmtt	-8/-6/8/9
Isc-Iab-4_pri	isc-mir-iab-4	Isc	UCCUUAGCGGCGCCUCCCGUUCGUAUACUGAGUGUAUCCUGAGUGUUUAAUUUUCCGGUAUACCUUCAGUAUACGUAACGGGGGACCCGGAGAAUGCGC	fffmmiimmmimimmmmmmmmmmmmmmmmmmmimmmmmmimmmlllllllllmmmimmimmmmimmmmmmmmmmmimmmmmmmmimmmmiimmtttttt	none
Isc-Let-7_pri	isc-let-7	Isc	GUCUCUGUGUGUACCUGAAGUGAGGUAGUAGGUUGUAUAGUUGAGAACUACAUCUGCCAAGGAGAGCUAACUGUACAACUUGCUAACUUUCUUCGGGUCGCACAAUGUUCGU	fffffmmmmmmimmmmmmmmimmmimmmmmmmmmmmmmmmmmimmiimmiiimmmllllmmmmmiimmmmmmmmmmmmmmmmmmmimmmimmmmmmmmmmmmmmtttttttt	none
Isc-Mir-1_pri	isc-mir-1	Isc	AGAACUGUCCGUUCGGAUCACCGUGCUUCCUUACUUCCCAUAUGUGUCCCCUCAGAGCGGUAUGGAAUGUAAAGAAGUAUGGAGUUCCGGUGGACGACAUCAAC	fffffmmmmmiimmmmmimimmmmmmmmmimmmmiiimmmmmmiiimmllllllmmiiimmmmmmiiimmmmimmmmmmmmmimimmmmmimmmmmtttttttt	-9/-7/2/1
Isc-Mir-2-o7_pri	isc-mir-2a	Isc	CGUAGACGUCCCACCUCUGUUCGUCAAAGUGGCUCUGAUGUGUGUCUCUUUUUUUCAUAUCACAGCCAGCUUUGAUGAGCGGUGGUGAGUCUCCUACUUC	fmmmmiimimimmmmimmmmmmmmmmmmmmmmmmimmmmmmmlllllllllllllmmmmmmmimmmmmimmmmmmmmmmmmmimmmmimimiimmmmttt	none
Isc-Mir-2-o8_pri	isc-mir-2b	Isc	CUAAUGUUUUCCUGUGCAGCCGUCAAAGGGACUGUGAAAUGUCUCCCUUCUUGGUCAGCAUAUCACAGCCACCUUUGAUGAGCUGUACACGAAUCGGACUCCU	fffffmmmmmmimmmmmmmmmmmmmmmmmmimmmmmmimmmmiiimmlllllmmiiimmmmimmmmmmimimmmmmmmmmimmmmmmmmimmmiiimmmtttt	none
Isc-Mir-2-o9_pri	None	Isc	UCGAGAUUGCUCUCACCCGGGCAUCAAACUGGUUGUGGUUUGUCACGUCAGAUAUCAUAUCACAGCCAUCUUUGAUGACCCUGGCCCGGCAAAUUGGCAU	fmmmiimmmmmiiiimmimmmmmmmmmmimmmmmmmmmmimmmmllllllmmmmiiiimmmmmmmmmmiimmmmmmmimmmimmiiimmmmmimmmtttt	-6/-5/4/3
Isc-Mir-7_pri	isc-mir-7	Isc	GCCACCGGGGCCCUCCCGUCUGGAAGACUAGUGAUUUUGUUGUUCUGUCAAACUUGGAAACAAGAAAUCACUAUCUCCGAACGGUGGGCGCCCUCGUCACA	fffffmmmmmmmmmimmmmimmmmimmimmmmmmmmmmimmmmmmmmlllllllmmmimmmmmmmmmmmmmmmmmmmmmimmmmimmmimmmmimmttttt	none
Isc-Mir-8_pri	isc-mir-8	Isc	AGCGACCGAGCACCCGUCAACAUCUUACCAGACAGCAUUAGAUUGAGCCUGAUUUCUAAUACUGUCAGGUAAAGAUGUCCGCGGGAACGCUGUGGAAUG	fffffmmmmmmimmmmmiimmmmmmmmmmimmmmmimmmmmmllllllllllllmmmmmmimmmmmimmmimmmmmmmiimmmmmiiimmmimmmtttt	-9/-7/1/3
Isc-Mir-9_pri	isc-mir-79	Isc	GGAUGAAGGCGCUGAUAUUUUCUUUGGUUAUCUAGCUGUAUGAGUGAUAUUAACAUCAUAAAGCUAGGUUACCAAAGUUAACAGCACUGCCGUAAUGCGA	mimmiiimmmmmmmiiimmiimmmmmmmimmmmmmmmimmmmmmmlllllllmmimmmmmimmmmmmmmimmmmmmmiimmmmmmiiimmmiiimmimtt	-4/-/3/0; -/-6/0/3
Isc-Mir-10-P1-v1_pri	isc-mir-10	Isc	AGCUCUAGUGUUCUACAUCUACCCUGUAGAUCCGAAUUUGUCUGCAACAAGACUACAAAUUCGGUUCUAGAGAGGUUUGUGUGGUACAUACGAAACGA	fffmmiimmmmimmmmmmiimmmmmimmmmimmmmmmmmmmmmllllllmmmmiiimmmmmmmmimmmmimmimmmiimmmmmmimmmmiimmttttt	none
Isc-Mir-10-P2_pri	isc-mir-100	Isc	AAGAUCGGAGCGCCCGCCCUAACCCGUAGAUCCGAACUUGUGUCCGCGCGAUGCAAAGCACAAGUUCCCCUCUGCGGGUCUGGGCUGGUCGCUUGCCAUUCA	ffmmiimmmmmmmmimmmmiimmmmmmmmmiiimmmmmmmmmmiimmlllllmmiiimmmmmmmmmmiiimmmmmmmmmiimmmmimmimmmmiimmiimmt	none
Isc-Mir-10-P3_pri	None	Isc	GCAGCGGCCCUGUUCCCCACUCCCUGAGACCCUAACUUGUGAUGCGUUCUGCGCCGCCUUCCCAGGUUAGAUUCUCAGGCCCUGGGUAACAGUUUGGAGAGCG	fffmmiimmmmmmmimmmmiiimmmmmmmiimmmmmmmmimmimmmllllllllmmmiimmimmmmmmmmiimmmmmmmiiimmmmimmmmmiiimmiiimmt	none
Isc-Mir-10-P4_pri	isc-mir-993	Isc	UUACACGAGCCCUUCGUAAUCUACCCUGUAGAACCGGGCUUUUGUAGACUAGCGACCCUUUCAGAAGCUCGUUUCUACAGGUAUCUUGCGAAAUCAGCUGCCUGCG	fffffffmmmiimmmmmmmiimmmmimmmmmmmimmmmmmmmmmimmllllllllllmmiimmmmmmmmmmimmmmmmmmmmmiimmmmmmmiiiimmmttttttt	-9/-7/2/4
Isc-Mir-12_pri	isc-mir-12	Isc	GAUCGCGUUGGGGCUGGGACUGAGUAUUACAUCAGGUACUGGUCUGGUUGCUGGGUACCAGUAUCUGUGUGAUAUUCACCCCUCGCCCCGGCUAAACUGC	ffffffmmmmmmmmimmmiimmmmmmmmmmmimmmmmmmmmmmmmllllllllmmimmmmmmmmmmmmmmmmmmmmmmiimmmimmmmmmmmtttttttt	none
Isc-Mir-29-P1_pri	isc-mir-285	Isc	UCCAAAUCCAUCCUUGGGUCACUGAGUUCGUUUGGUGGGUAGAAGUGUGUCCAAUUCUCUAGCACCAUUUGAAUUCAGUUCAUCCAAAGAGUUCGAAUCGA	ffffffffffmmimmmmmmimmmmmmmmmmiimmmmmiimmmmimimmlllllmmimmmmmimmmmmiimmmmmmmmmmiimmmmmmimmttttttttttt	none
Isc-Mir-33_pri	None	Isc	CAUUGGCGCGGGCCCCUGCGGUGCAUUGCAGUUGCAUUGCACGUCCACCGUACCGAGUGGUGCAGUGCUUCUGCAGUGCAGGCGCAGUGGCCGCACCCCGCAA	ffffmmimmmmimmimmmmmimmmmmmmmmmiimmmmmmmmiiimmmmmmlllmmimmmmmmmmmmmmiimmmmmmmmmmiimmmmmimmmmmmimmtttttt	none
Isc-Mir-67_pri	isc-mir-307	Isc	CGCUUGAGUCGGAGGGCCUUCCUCACUCAGUUUGGCUGUGGUGUAACGGGCGCUCGACCCAUCACAACCUCCUUGAGUGAGUGAGGCCUCGCCGAGCCACGCCA	fmmimmiimmmmimmmmmmmimmmmmmmmmiiimmimmmmmmmiiimmmllllmmmiiimmmmmmmimmiiimmmmmmmmmimmmmmmimimmmmiimmimmtt	none
Isc-Mir-71_pri	isc-mir-71	Isc	AGUUUGCAGUGUUGAUUCCCUGAAAGACAUGGGUAGUGAGAUGAGUUUGACUGCAUUGCCAUCUCACUACCUUGUCUUUGUUGGAAAUAGCACGUGCAGUGUC	fffmmmmmmmmmmmimmmmiiimmmmmmmimmmmmmmmmmmmmimmimmllllmmiimmmmmmmmmmmmmmmmmmmmmmiiimmmmimmmmmmimmmmmtttt	none
Isc-Mir-87-o3_pri	isc-mir-87	Isc	ACAUCUCGCUUCUUGACUGCCUGCCUGAAAAUUUGUCUCAAACCUUUCAUAGUGUAGGUGAGCAAAGUUUCAGGUGUGUUGUCUUGGAGGACACACUGC	fffffmmimmmmiimmmimmimmmmmmmmmimmmmimmmiimmmmllllllllllmmmmmmmmmmmimmmmmmmmmimmimmmiimmmmmmtttttttt	-7/-5/2/2
Isc-Mir-87-o4_pri	None	Isc	UCCGUCUGGGUGACUCUGAUGUGCCCGGAACUUUGUCUCAGCCUGGACUGUUAGCGCAGGUGAGCAAAGUUUCAGGUGUGUUGCAGUCACUCCAACUCACC	fffmmimmmmmmmmmimmmmmmmmmimmmmmmmmmimmmmimmmmiimmlllmmiimmmmmmmmmmmmmmmmmimmmmmmmmmimmmmmmimmmmmttttt	none
Isc-Mir-92_pri	None	Isc	UUACUCGAUUAGCCUUGGCCAGGUCUGGAUGAGUGCCAAUGUUGCGUAAAUGCUGAAUAUUGCACUCGUCCCGGCCUUUCUCUGGCUUUCUAAGCAACC	ffffffmmiimmmmiimmiimmmmmimmmmmmmmmmimmmmmmiimmllllmmiimmmmmmmmmmmmmmmmimmmmmiimmiimmmmimmttttttttt	-5/-3/2/2
Isc-Mir-96-P1_pri	isc-mir-96	Isc	GUCAAACUCGCCUUCCGUUUUUUGGCACUAGCACAUUUUUGUGUUUCGAUGCUACGACAAAAAUUGUGGUAGUGUCAAGCAAUAGGAAGAGUCUGCAAUGC	mimmimmmmiiimmmmiimmmmmmmmmmmmimmmmmmmmmmmmmlllllllllmmimmmmmmmimmmmimmmmmmmmmmimmiimmmmmmmmimmmttttt	-3/-2/2/2; -9/-/3/0
Isc-Mir-96-P2_pri	None	Isc	GCAAGGCAACCGCUGUCGCCCUUGGCACUGAAAGAAUUCACAGAUGCUGCCCCUUUAAAACUCGUGGGUUCUCAAGUGCCAAAGAUGACGGUGCGUUCGGAAGAA	fffffmimmmmmmmmmmmimimmmmmmmmiiimmmmmmmmmmmlllllllllllllllllmmimmmmmmmmmiimmmmmmmmimimmmmmmmmimmmmttttttt	none
Isc-Mir-96-P3_pri	isc-mir-263a	Isc	UUGCCUUCCUACCUUCCGUCAAUGGCACUGGAAGAAUUCACGGGGUCUUGAUAGAAAUACCGUGACUUCUCCGGUGCUGUGGAUGGCGGCUAGGCCGACUUCA	fffffffmmmmimmimmmmmimmmmmmmmmmmimmmimmmmmmiimmmllllmmmiiiimmmmmmimmmmmmmmmmmmmmimmmmmimmimmmmttttttttt	none
Isc-Mir-124_pri	isc-mir-124	Isc	CCCCUUGCGUGAACGCUCUCCGUAUUCACUGCGCGCCUUGAUGUGCCCAAACGUAUCAUAAGGCACGCGGUGAAUGCCAAGAGGCACGCUUGCUAAUCAG	ffffffmmmmmiimimmmmiimmmmmmmmmmmmimmmmmmimmmmmllllllmmmimmmmmmmmimmmmmmmmmmmmiimmmmmmmmmmttttttttttt	none
Isc-Mir-133_pri	isc-mir-133	Isc	CAGUGCAAAUGACCAACUUUAGCUGGCUGAAGCCGGGCCAAAUCGUCAUAAUUCCCAUGAAAAGGAAUCUCAAUACAUUUGGUCCCCUUCAACCAGCUGUGGUUGGCAUAGCUCAACAAC	ffmimmiimmmimmmmmmimmmmmmmimmmmmiimmmmmmmmmimmiiiimmmmmllllllllmmmmmiiiiiimmmmmmmmmmmimmmmmimmmmmmmimmmmmmmmmimmimtttttt	none
Isc-Mir-137_pri	isc-mir-137	Isc	GCCAACGCUCUGUCCUGGGCCGUGUAUUCAAUUGCGAAUAACACUCUUACCUAAAGCUGUUAUUGCUUGAGAAUACACGUCGCCGGACCAGACGCAUUCUU	ffffffmmmmmmmmmimimimmmmmmmmmiiiimmimmmmmmmiimmmlllllmmmimmmmmmmmmiiiimmmmmmmmmimimimmmimmmmimmtttttt	none
Isc-Mir-153_pri	isc-mir-153	Isc	CUCUUUCUCCGUUGCGCUCAUCAUUUUUGUGAUUGGUGCAAUUGUGCACCAGCAAAUUGCAUAGUCACAAAAGUGAUGGUCGCGGCGGGGCUGCUCUA	ffffffmmmmmmmmmmimmmmmmmmmmmmmmmmmmimmmmmmmimmmllllmmmmmmmmmmmmmmmmmmmmmmmmmmmmimmmmmmmmmmtttttttt	none
Isc-Mir-184_pri	isc-mir-184	Isc	GGCCUUCCGUUUCCACGUUUCCUUAUCAUUCGACUGUCCAGACUGCUGUUUUGGAGACCUGGACGGAGAACUGAUAAGGGCUUGUGGUUGCAUUACUCAAC	ffffffffmmiimmmmmiimmmmmmmmmmmmiimmmmmmmmimmimllllllmimmiimmmmmmmmimmmimmmmmmmmmiimmmmmiimmtttttttttt	-9/-7/2/2
Isc-Mir-190_pri	None	Isc	GCAGACGUCCAGUGGCCGCGAGAUAUGUUUGAUAUUCUUGGUUGUGCCACGAACCAACCAGGAGUCAGACAUAUGCUCGCGGAGCUGGUCCCAUCACC	ffffffmimmmmmiimmmmmmmmmmmmmmmmmmiimmmmmmmmmimlllllllmmmmmmmmmmmmmmmmmmmmmimmmmmmmimmmmmimtttttttt	-6/-5/2/1
Isc-Mir-193-P1_pri	isc-mir-5309	Isc	GAAGGAAAGCGCCCGGAGUUCCGAGGUUUCCACGGCGCAUCCGCCUCUAGGCUCGGCAGCCGGCAAUGCCCAUGGAAACCCCGAAUCUCCGGUUAGCUCCAUCAA	mmimmmiimmiimmmmmmmmmimimmmmmmmmimmimmmmiimmmiiiimmmmllllmmmmmmmimmmmmmimmmmmmmmmimmmimmmmmmiiimmmmmimmtt	-9/-8/2/3
Isc-Mir-210_pri	None	Isc	ACUUACGGCACCCUGACGAGCAGUCGCUGGCCAUGUCACAAGAGCGGAAUUGACUUUCUUGUGCGUGUGACAGCGGCUAUUGGGGAGUGCUCACAACGUCG	ffffffmmmmmmmmiimmmiimmmmmmmmimmmmmimmmmmmmmimlllllllmimmmmmmmmmmmmimimmmmmmmmimmmmmmimmmmmtttttttttt	none
Isc-Mir-216-P1_pri	isc-mir-5307	Isc	ACUGGCGCCUUCCGGAGGCCUAAUCUCAUUUGGUAUCUCUGGGGGGCUGAGCGACGUCCAGGGUACCAGAUGAGAUGGGGUCUCGGGGAGCACCUCCAUG	fffmmimmimmmmimmmmmmmimmmmmmmmmmmmmmmimmmmmimlllllllllmimmmmmmmmmmmmmmmmmmmmimmmmmmmimmmmmmimmtttttt	none
Isc-Mir-219_pri	isc-mir-219	Isc	ACGGAACCAGUUCCAAGCUGUGAUUGUCCAAACGCAAUUCUUGUGCGAUCGUUACCAAGAACUGUGUCGGGACAUCAGGGUUUGGAACUGAUUGCGACA	fmmimmimmmmmmmmmmmmimmmmimmmmiimmmmmimmmmmmimmllllmmiiimmmmmmimmmmmiimmmmmmmmimmmmmmmmmmmmimmimmttt	none
Isc-Mir-252-P1-v1_pri	None	Isc	CGGCCGUGUGACACUCCGGGCUAAGUACUAGCGCCGUAGGAGUGGGGUUUUUGGACACUCCCCCACGCCUUGGUGUUUCCCGAGGGCGUUAAUGUUGUGCCU	fmmmmmiimmmmimmmmmmmiiiiiiiiimmmmmmmimmmimmmmmmlllllllllllllmmmmmmimmmmmmmmmmimmmmimmmimmmmiiiimmimmmt	none
Isc-Mir-252-P2_pri	isc-mir-252b	Isc	ACAUGGUGUGUUUUAGUCCUUUAAGUAGUAGUGCCGCAGGUAAGGGCUUGCCACUGUUACCUGCACACAACUGCUUGACUGAUUAAAUCACUGAAACGCA	fffffffmmmimmmmmmmiimmmmmmmmmimmmiimmmmmmmmimmlllllllmmimmmmmmmmimmmimmmmmmmmmiimmmmmmmimmmttttttttt	none
Isc-Mir-275_pri	isc-mir-275	Isc	UCUUUCCUCCCGUUGCCUCUACGUGCUGCAUCAGGUGCUUGUGACUACGCGUUCGAAAGUCAGGUACCUGAAGUAGCGCGCGGAAGGCUUCGGGGCUGGUCCA	fffffmmmmmmmiimmmmmmimmmmmmmmimmmmmmmmmiimmmmmimmllllmmiimmmmmmmmmmmmmmimmmmmmmmimmimmmmiimmmmmiimmtttt	-7/-6/2/2
Isc-Mir-276_pri	isc-mir-276	Isc	GGGGAAGUCGCGCUAUCGCGAGCGGGGUACGGAGGUCUUACUGUGAGCGUCAAGCCAGCUAGGAACUUCAUACCAUGCUCGCUAUGGCAGACGACACGUUC	ffffffmmmmmmmmmmimmmmmmmimmmmimmmmimmmmmmmmiiimmlllllmmmmmimmmmmimmmmimmmmimmmmmmmimmmmmimimmmmtttttt	none
Isc-Mir-277_pri	None	Isc	GCUCAGCGCGCGGGUGGCUUCGUUCCAGUGUUGCAUUUACAAUGUGACGUAGCGAUGGCUGUAAAUGCAUUAUCUGGAAUGCAAGGCGUCCGCGCCCGCUCUC	ffffmmmmmmmmmmmmimmmmmmmmmmmmmimmmmmmmmmmiimmimmmlllmmimimmmmmmmmmmmmimmimmmmmmmmimmmimmmmmmmmmiimmmttt	none
Isc-Mir-278_pri	isc-mir-278	Isc	CAUUAUAGGCUCUGAUGUGUCCGGAUGAAUUUCUCGCCUGGCCGUUUCCGGUCCCCCGGAACAGGUCGGUGGGAUUUUCGUCCGUUUACGUCAGGCCUACAACAACA	fffffmmmmmimmmmmmmmiimmmmmmmmiimmmmmmmimmmmiimmmmmmllllmmmmmmiimmmmmmmmmmmiimmmmmmmmiimmmmmmmmmmmmmtttttttt	none
Isc-Mir-279_pri	isc-mir-279	Isc	CUUCUCUUUUCGUUGCUAUUGAUGACUGUGCCUCUAGUCCAUGUGAAUCUAGCUCAUGACUAGAUCCACACUCAUCCAUAGAAGCGGAACUUUGUCGU	fffffffmmmmmmmimmmmimmmmmimmmmiimmmmmmmimmmimlllllllmimmmmmmmmmmiimmmmimmmmmimmmmimmmmmmmttttttttt	none
Isc-Mir-281_pri	None	Isc	GCGAGGCGGCCUGCUCCCGAAAGAGAGCAAUCCGUGGACAGUGUGUAUGUCCGAAAUGGAACUGUCAUGGAGUCGCUCUCUUUCGGGCGGGGCUCGCGGUACGC	mmmiimmmmmmmimimmmmmmmmmmmmmiimmmmmmimmmmmiiiiiiimmmlllllmmmmmmmmmmmmmmiiimmmmmmmmmmmmmimmmmmimmmiiiimmm	none
Isc-Mir-305_pri	isc-mir-305	Isc	UGCGGCCCAGUCACUAGUUAAUUGUACUUCAUCAGGUGCUCUGGAGUUCGGUUCGCACAACCAGGCAUCUUUUGGAGUGCAAAUGAUAAGUGGCACGAAUACGUC	fmmmiiiiimmmmmmimmmmimmmmmmmmmmiimmmmmmimmmmimmimmlllmmimmiimmmmmmmmmmiimmmmmmmmmmimmmmimmmmmmiiiiiiimmmt	none
Isc-Mir-315_pri	isc-mir-315	Isc	CUGCGGUACUCCUUCUCAGCUUUUGAUUGUUGCUCAGAAGGCGUGGCAAUCUGACAAGCCUUCGAGUGACUAUCAAAUCUUGUGGAGACGCCAAUUCGUC	ffffmmmiiiimmmmimmmiimmmmmmimmmmmmmimmmmmmimmlllllllllmmimmmmmmmmmmmmmimmmmmmiimmmimmmmiimmmtttttttt	-10/-8/4/2
Isc-Mir-317_pri	isc-mir-317	Isc	UCGACAUGGCCUCGCCUGACAGUGUACCACCCUGAGUUCCCACGUGCGUUUGCCCAGUGUGAACACAGCUGGUGGUAUAUCAGUCAGUCGCGGCAUCUACGCUU	ffffffffmmmimmimmmmmimmmmmmmmmmmmmimmmmimmmiimmllllmmiiimmmimmmmimmmiimmmmmmmmmmiimmmmmimmimmmtttttttttt	none
Isc-Mir-375_pri	isc-mir-375	Isc	ACAAAACCAGCCGAGUGCUGACUCGAGCUGCCCGUGCAAAACUGGAACCACUGCGUUGUUUUGUUCGUUCGGCUCGAGUUAGAAACCGGUGUGGACACAAC	ffffffmmmmmmmimmimmmmmmmmmmmmmiimmimmmmmmmlllllllllllllllmmmmmmmimmiimmmmmmmmmmmmmiimmmmmmimmmttttttt	-4/-2/1/2
Isc-Mir-750_pri	isc-mir-750	Isc	UGGGUUGGCCGUCCCACUCGAGUUGGAAGUGGGAUCCUGACACUUGAGCGCUGUCGGUGGUGCCAGAUCUAACUCUUCCAGCUCAGGUGAGGUACCGGUAUUUUC	fffffffmmmmimmmmmmimmmmmmmmmmmmmimmmmmmmmmmllllllmimmmmmmimmmimmmiiiiiiiiimmmmmmmmmmimmmmimmiiimmmmtttttt	-9/-8/1/3
Isc-Mir-1175_pri	None	Isc	CGACCGGGUGAUUCGGAGGCAAGUGGAGGAGUGGUCUCCUCUCUUUGCCAGACAAAAGUGAGAUUCAACUCCUCCAACUUCUCGCCGAUCACCAAACCCAUC	ffffffmmmmmmimmmimmimmmmmmmmmmmmmmmmmmiimmimmmmlllllmmmmmmimmmmmmiimmmmmmmmimmmmimmimmmmmmmmmttttttttt	none
Isc-Mir-1993_pri	isc-mir-1993	Isc	GGCUGUCGGCGGCGCCAACCGCGUGAACACAAGCGUGAUACCGUGCUAGGCUGGACUCGGGCAUUAUGCUAGUGUUCGCGGGGCUGGUUGCGCCCGGACUCAA	ffffmmmmmmmiimmmmimmimmmmmmmmmimmmmmmmmimmmimmmmlllmmmimimmmiimmmmmmmmimmmmmmmmmimmimmmmiimmmmiimmmtttt	-8/-6/2/2
Isc-Mir-2001_pri	isc-mir-2001	Isc	GCCGCAGUGUCCUGGCCGCCUUGUGACCGUUACAAUGGGCAUGUUGGUCCACGUGCAGAUGCCCACUGUCACGUUCACUGGGCGGACACGGCGCUCACUCGC	fffffmmmmmmimmimmmmmmimmmmimmmimmmimmmmmmmimmmlllllllllmmmmmmmmmmimmmimmmimmmmimmmmmmimmimmmmmmttttttt	none
Isc-Mir-3931_pri	isc-mir-3931	Isc	GAAGACUGCACACUGGAUACGAUUUGUACCGACUCUUGGCUAGGUUUUCGAGAAACUACUUUGAGUCGGUACGAAUCCUUUCCUCUCUGCAUAAACUCC	ffffffmmmmiiiimmmiiimmmmmmmmmmmmmmmiimmiiimmmmmmlllmmmmmmimmiimmmmmmmmmmmmmmmiiimmmiiiimmmmtttttttt	-7/-5/4/4
Isc-Mir-5305_pri	isc-mir-5305	Isc	GGCGGGCAUUUGGCGGACUCUAAGUUAAUCUCCAAGCCCAAUGGUAAUUCUCGUCAAUUGGGCUUGAAGAUUAGCUUAGACCCCGCCAAAUACAUCACAC	fmimmmimmmmmmmmmiimmmmmmmmmmmmmimmmmmmmmmmllllllllllllllmmmmmmmmmmimmmmmmmmmmmmmiimmmmmmmmmimimmimtt	-3/-1/2/2
Cpo-Let-7-P1a_pri	cpo-let-7a-2	Cpo	GUGAUUGCAUGUUCCCAGGUUGAGGUAGUAGGUUGUAUAGUUUAGAAUUACAUCAAGGGAGAUAACUGUACAGCCUCCUAGCUUUCCUUGGGUCUUGCACAAAGCAA	mmiiimmmmiiiimmmmmmiimmmimmmimmmmmmmmmmmmmiiiiiiiiimmmllllllmmmmmmmmmmmmmmmmimmmimmmiimmmmmmiiimmmmiiiimmtt	-8/-6/4/3
Cpo-Let-7-P1b_pri	cpo-let-7e	Cpo	CCUUGCCGCGCCCCCCGGGCUGAGGUAGGAGGUUGUAUAGUUGAGAAGGACACCCAAGGAGAUCACUAUACGGCCUCCUAGCUUUCCCCAGGCUGCGCCCUGCACGG	mmimmmimmmmiimmimmmiimmmimmmmmmmmmmmmmmmmimmiiimmllllmmiiiiiiimmmmmmmmmmmmmmmmmmimmmiimmmimmiimmmmiiimmmimm	-8/-6/2/2
Cpo-Let-7-P1c_pri	cpo-let-7c	Cpo	GAAGCUGUGUGCAUCCAGGUUGAGGUAGUAGGUUGUAUGGUUUAGAGUUACACCCUGGGAGUUAACUGUACAACCUUCUAGCUUUCCUUGGAGCACACUUGAGCCAC	fffmmmmmmmmmimmmmmmiimmmimmmimmmmmmmmmmmmmiimmimiimmlllmmiimimmmmmmmmmmmmmmmimmmimmmiimmmmmmmmmmmmiiimmmttt	none
Cpo-Let-7-P2a1_pri	cpo-let-7a-1	Cpo	AAGUUGUCUUCACUGUGGGAUGAGGUAGUAGGUUGUAUAGUUUUAGGGUCACACCCACCACUGGGAGAUAACUAUACAAUCUACUGUCUUUCCUAAGGUGAUGGAAAAGUCU	ffffffmmmmmmmmimmmmmimmmmmmmmmmmmmmmmmmmmmiiiiimmmiiimmmmllllmmmmimmmmmmmmmmmmmmmmmmmmmmmmmmmmmimmmmmimmmttttttt	none
Cpo-Let-7-P2a2_pri	cpo-let-7a-3	Cpo	AGACUGGCCGUCCUUUGGGGUGAGGUAGUAGGUUGUAUAGUUUGGGGCUCCGCCCUGCUGUGGCUAACUAUACAAUCUACUGUCUUUCCUGAAGUGGCCGUGAUAUCU	ffffmmmmmmiimmmmmmmmimmmmmmmmmmmmmmmmmmmmmmmmmmmlllmmmmmmiiiiiiiimmmmmmmmmmmmmmmmmmmmmmmmmmmmmmmmmmmtttttttt	none
Cpo-Let-7-P2a3_pri	cpo-let-7f-2	Cpo	GAUUCUGGUGCUCUGUGGGAUGAGGUAGUAGAUUGUAUAGUUUUAGGGUCAUACCCCAUCUUGGAGAUAACUAUACAGUCUACUGUCUUUCCCACGGUGGCAUAACUCUCC	fffffffmmmmmmmmmmmmmimmmmmmmmmmmmmmmmmmmmmmmmmmmmllllllllmmmmmmmmiiiimmmmmmmmmmmmmmmmmmmmmmmmmmmmimmmmmtttttttt	none
Cpo-Let-7-P2b1_pri	cpo-let-7f-1	Cpo	AAAAGAUUGCUCUGUCAGAGUGAGGUAGUAGAUUGUAUAGUUGUGGGGUAGUGAUUUUACCCUGUUUAGGAGAUAACUAUACAAUCUAUUGCCUUCCCUGAGGAGUGGACUUGCUGC	ffmmmimmmmmmmimmmmimimmmmmmmmmmmmmmmmmmmmmmmmmmmmmmlllllmmmmmmmiiiiiiiiimmmmmmmmmmmmmmmmmmmmmmmimmmmmmmmmmmmimmmttttt	none
Cpo-Let-7-P2b2_pri	cpo-let-7b	Cpo	CGCAGCCCGGGCCGGCGGGGUGAGGUAGUAGGUUGUGUGGUUUCCGGGCAGUGAUGCCGCCCCUCGGAAGAUAACUAUACAACCUACUGCCUUCCCCGAGGGCCCGGACGCCCCC	fmmimimmmmmmmiimmmmmimmmmmmmmmmmmmmmmmmmmmmmmmmmiimmmllllmmmiimmmmmmiiiimmmmmmmmmmmmmmmmmmmmmmmmmmiimmmmmmmimmmtttt	-6/-4/2/2
Cpo-Let-7-P2b3_pri	cpo-mir-98	Cpo	AUAUCCCGCUUGUGCUGGGGUGAGGUAGUAAGUUGUAUUGUUGUGGGGUAAGGAUUUAAGGCCCCAUUAAGAAGAUAACUAUACGACUUACUACUUUCCCUGGUGUAUAGCAUACUCAC	fffffffmmmmmmmmmmmmmimmmmmmmmmmmmmmmmmimmmmmmmmmmlllllllllllmmmmmmmiiiiiiiiimmmimmmmmmmmmmmmmmmmmmmmmmmmmmmimmmtttttttt	none
Cpo-Let-7-P2c1_pri	cpo-let-7d	Cpo	AAUAAAAUGGGUUCCUAGGAAGAGGUAGUAGGUUGCAUAGUUUUAGGGCAGGGAUUUUGCCCACAAGGAGGUAACUAUACGACCUGCUGCCUUUCUUAGGGCCUCAUUAUUCCAC	fffffmmmmmmimmmmmmmmimmmmmmmmmmmmmmimmmmmmiiimmmmmmlllllmmmmmmiiiiiiiiiimmmmmmimmmmmmmmmmmmmmmmmmmmmmimmmmmmttttttt	none
Cpo-Let-7-P2c2_pri	cpo-let-7i	Cpo	CCCGACACCAUGGCCCUGGCUGAGGUAGUAGUUUGUGCUGUUGGUCGGGUUGUGACAUUGCCCGCUGUGGAGAUAACUGCGCAAGCUACUGCCUUGCUAGUGCUGGUGAUGCUCAGC	fffffmmmmmiimmimmmmmimmmmmmmmmmmmmmmmmimmmmmimmmmmlllllllllmmmmmmmiiiiiiiimmmimmmmmmmmmmmmmmmmmmmmmmimmmmmmmttttttttt	none
Cpo-Let-7-P2c3_pri	cpo-let-7g	Cpo	CCCUUUGCCUGAUUCCAGGCUGAGGUAGUAGUUUGUACAGUUUGAGGGUCUAUGAUACCACCCGGUAUAGGAGAUAACUGUACAGGCCACUGCCUUGCCAGGAACAGCGCACCAGCCA	fffffmmmmmmimmmmimmmimmmmmmmmimmmmmmmmmmmmiiiiimmmmiiimmmmmllllmmmmmiiimmmmmmmmmmmmmmmmimmmmmmmmmmmimmmmmmmimmmttttttt	none
Cpo-Mir-1-P1_pri	cpo-mir-1b	Cpo	CUGAACAACCUGCUUGGGAAACAUGCUUCUUUAUAUGCCCAUAUGGACCUGCUAAGCUAUGGAAUGUAAAGAAGUGUGUAUUUCAGGCCAGGAACUCUCUC	ffffffffmmmmmmmmmmmimmmmmmmmmmmmmmmmiimmmmmmmmlllllmmmiiimmmmmimmmmmmmmmmmmmmmmimmmmmmmimmmmttttttttt	none
Cpo-Mir-1-P2_pri	cpo-mir-1a	Cpo	UCCUAAUACCUACUCAGAGCACAUACUUCUUUAUGUACCCAUAUGAACAUACAAUGCUAUGGAAUGUAAAGAAGUAUGUAUUUUUGGUAGGUAACAAGCUA	ffffffmmmmmmmmimmmmimmmmmmmmmmmmmmmmiimmmmmiimllllllllmiimmmmmimmmmmmmmmmmmmmmmimmmmimmmmmmmmtttttttt	none
Cpo-Mir-1-P3_pri	cpo-mir-206	Cpo	UGACGCUGCUUCCCAAGGCCACAUGCUUCUUUAUAUCCCCAUAGGGAUUACUUUGCUAUGGAAUGUAAGGAAGUGUGUGGCUUUGGCAAGUGCUUCUUCA	fmmimmimmmmimmmmmmmmmmmmmmmmmmmmmmmmiimmmmmmimmlllllmmimmmmmmimmmmmmmmmmmmmmmmmmmmmmmmimmmmmmimmtttt	none
Cpo-Mir-7-P1_pri	cpo-mir-7-1	Cpo	GAUGUUGGCUUAGUUCUGUGUGGAAGACUAGUGAUUUUGUUGUUUUUAGAUAACUAAAUCGACAACAAAUCACAGUCUGCCAUAUGGCACAGGCCACCUCUACA	mmimmimmmmmimmimmmmmmmmimmmmmimmmmmmmimmmmmmmmmmmllllmmmmmiimmmmmmmmmmmmmmmmmmimmmmmmmmimmmmmmmmmimmtttt	none
Cpo-Mir-7-P2_pri	cpo-mir-7-2	Cpo	GCCAUGUGGCCAGUCCUGUCUGGAAGACUAGUGAUUUUGUUGUUGUCUCACUGUGCCCAACAACAAGUCCCAGUCUGCCGCACAGUGCUGGCCUCCCACAGC	mmiimmimmmmmmmimmmmimmmimmmmmimimmmmmimmmmmmmllllllllllllmmmmmmmmmmmmmimmmmmimmmimmmmimmmmmmmiiimmiimm	none
Cpo-Mir-7-P3_pri	cpo-mir-7-3	Cpo	GGCUGUGGCCCAGCGCUGUGUGGAAGACUAGUGAUUUUGUUGUUCUGAUGUUGGAUGACAACAAGUCACAGCCGGCCACACAGCGCGGGCUCCCGGCGUC	fmmmmimmmmmimmmmmmmmmmmiimimmimmmmmmmmmmmmmmmlllllllmmmmmmmmiimmmmmmmmmimiimmmmmmmmmmmmmmmmiimmmmttt	none
Cpo-Mir-8-P1a_pri	cpo-mir-200a	Cpo	CGCACCUGGGCCUCUGUGGGCAUCUUACCGGACAGUGCUGGAUUUCUUGGCUUGACUCUAACACUGUCUGGUAACGAUGUUCAAAGGUGACCCACUGCUCU	fmmmiimmmmmimmmimmmmmmmmmmmmmmmmmmmmmimmmmiimmlllllllmmimmmmimmmmmmmmmmmmmimmmmmmmmimmmimimmmmimmmttt	none
Cpo-Mir-8-P1b_pri	cpo-mir-141	Cpo	AUGUUGGCUGGCUCUGGGUCCAUCUUCCAGCACAGUGUUGGUUGGUCUAAUUGUGAAGCUCCUAACACUGUCUGGUAAAGAUGGCCCCCGGGUCGGCUUCCUCGG	fffffmmmmmmmmmimmmimmmmmmmmmmmimmmmmmmmmmiimimmlllllllmmiimiimmmmmmmmmmmmmmiimmmmmmmimmmimmmmmmmmmttttttt	none
Cpo-Mir-8-P2a_pri	cpo-mir-200b	Cpo	CCAAUCUGGGCAGCCGUGGCCAUCUUACUGGGCAGCAUUGGAUGGUGUCUGGUCUCUAAUACUGCCUGGUAAUGAUGACGGCGGAGCCCUGCAUGCAGC	fffffffmmmmiimmmmimimmmmmmmmmmmmmmmimmmmmmimmlllllllmmmmmmmmimmmmmmmmmmmimmmmimimmmmimmmmtttttttttt	-8/-6/2/1
Cpo-Mir-8-P2b_pri	cpo-mir-200c	Cpo	ACAGGCUGGGUGGGGGCCUUCGUCUUACCCUGCAGUGUUUGGGUGCUGGUUUGGUCUCUAAUACUGCCGGGUAAUGAUGGAGGCCCCUGGCCCUGUGGCAC	ffffmmmmmmmimmmmmmmmmmmmmmmmmmimmmmmmmmimmmimmmlllllmmmmmmimmmmmmmmimmmmmmimmmmmmmmmmmmiimmmmiiimmmtt	-9/-7/1/2
Cpo-Mir-8-P3a_pri	cpo-mir-429	Cpo	CAUGCUCGCCCACGAUGGGCGUCUUACCAGACACGGUUAGAUCUGGAUGCUUCUGUCUAAUACUGUCUGGUAAUGCCGUCCAUCCACGGCCUGGUCACC	fffmmmimmmiiimmmmmmmmimmmmmmmmmmmiimmmmmmmiimmmllllmmmmmmmmmmiimmmmmmmmmmimimmmmmmmmiiimmmiimmmtttt	-8/-6/3/3
Cpo-Mir-9-P1_pri	cpo-mir-9-1	Cpo	GGAGGCGGGGUUGGUUGUUAUCUUUGGUUAUCUAGCUGUAUGAGUGGUGUGGAGUUUUCAUAAAGCUAGAUAACCGAAAGUAAAAAUAACCCCAUACACUG	ffffffmmmmmmmiiiimmmmimmmmmmmmmmmmmmmimmmmmmimimllllmimimmmmmmimmmmmmmmmmmmmmmimmmmiiimmmmmmmtttttttt	-4/-3/4/3
Cpo-Mir-9-P2_pri	cpo-mir-9-2	Cpo	GUGAGGGAAGCGAGUUGUUAUCUUUGGUUAUCUAGCUGUAUGAGUGUAUUGGUCUUCAUAAAGCUAGAUAACCGAAAGUAAAAACUCCUUCAAGAUCAA	fmmmiimmmmimmmmmimmmmimmmmmmmmmmmmmmmimmmmmmimlllllllmmmmmmmimmmmmmmmmmmmmmmimmmmimmmmmmmmmiiiimmmt	none
Cpo-Mir-9-P3_pri	cpo-mir-9-3	Cpo	CGAAGGGAGGCCCGUUUCUCUCUUUGGUUAUCUAGCUGUAUGAGUGCCACAGAGCCGUCAUAAAGCUAGAUAACCGAAAGUAGAAAUGACUCUCACAACUU	ffffmmmmmiiimmmmmmmmmimmmmmmmmmmmmmmmimmmmmiimmllllllmmiimmmmmimmmmmmmmmmmmmmmmmimmmmmmmimmmmmttttttt	-9/-8/3/1
Cpo-Mir-10-P1a-v1_pri	cpo-mir-10a	Cpo	AUCUGUCUGUCUUCUGUAUAUACCCUGUAGGUCCGAAUUUGUGUAAGGAAUUUUAUGGUCACAAAUUCGUAUCUAGGGGAAUAUGUAGUUGACAUAAACACUC	fffmmmimmmmiimmmmmmmmimmmmimmmmmimmmmmmmmmmllllllllllllllllmmmmmmmmmmimmmmmmmmmimmmmmmmmiimmmmiiimmmttt	-8/-6/2/2
Cpo-Mir-10-P1b-v1_pri	cpo-mir-10b	Cpo	GUUGUAACGUUGUCUAUAUAUACCCUGUAGAACCGAAUUUGUGUGGUAUCCACAUAGUCACAGAUUCGAUUCUAGGGGAAUAUAUGGUCGAUGCAAAAACUU	mmmiiiimmmmmimmmmmmmmimmmmimmmmmimmmmmmmmmmimimmmllllmmmimmmmmmmmmmmimmmmmmmmmimmmmmmmmimmmmmiiiimmmtt	none
Cpo-Mir-10-P2a_pri	cpo-mir-100	Cpo	UCCUGAGGCCUGUUGCCACAAACCCGUAGAUCCGAACUUGUGGUGAUUGUCCACACAAGCUUGUGUCUACAGGUCUGUGUCUGUGAGGCGCUGUCAC	fffffmmmmmmiiimimmmmimmmimmmmmmimmmimmmmmmimmllllllmmmmmmmmimmmimmmmmmimmmimmmmimiiiimmmmimmttttt	-7/-5/3/4
Cpo-Mir-10-P2b_pri	cpo-mir-99b	Cpo	GACUCCUGGGUCCUGGCACCCACCCGUAGAACCGACCUUGCGGGGCCUUCGCCACACACAAGCUCGUGUCUGUGGGUCCGUGUCGGGGGCUCAUCAUCGC	ffffffmmmmmmmmmmmmmiimmmmmmmmmiimmmimmmmimmmmmllllmmmimimimmmmimmmiimmmmmmmmmiimmmmmimmmmmmmmttttttt	none
Cpo-Mir-10-P2c_pri	cpo-mir-99a	Cpo	AGAUGUUGCCUGUUGGCAUAAACCCGUAGAUCCGAUCUUGUGGUAAAGUGGACGGCACAAGCUCGCUUCUAUGGGUCUGUGUCAAUGUGGUAAUCUGACA	ffffmmmmmmmmmmmmmmmmimmmmmmmmmiimmmimmmmmmlllllllllllllmmmmmmimmmiimmmmmmmmmimmmmmmmmmmimmmmmmtttttt	none
Cpo-Mir-10-P3a_pri	cpo-mir-125b-1	Cpo	UCGGUUCGCGCUCCUCUCAGUCCCUGAGACCCUAACUUGUGAUGUUUACCGUUUAAAUCCACGGGUUAGGCUCUUGGGAGCUGCGAGUCGUGCCUUCACAUC	fffffffmmmmiimmmimmmmimmmmmmmimmmmmmmmmmmiimmmmmlllllmmmmmimmmmmmmmmmmimmmmmmmimmmmimmmiimmmmttttttttt	-8/-6/2/2
Cpo-Mir-10-P3b_pri	cpo-mir-125a	Cpo	CAUUGCCGCCGGUCUCUGGGUCCCUGAGACCCUUUAACCUGUGAGGACAUCCAGGGUCACAGGUGAGGUUCUUGGGAGCCUGGCGUCUGGCCUGACCACA	fffffffmmmmmimimmmmmmimmmmmmmimmmmiimmmmmmmmmmllllmmiiiimmmmmmmmmmmmimmmmmmmimmmmmmimimmmmmttttttttt	none
Cpo-Mir-10-P3c_pri	cpo-mir-125b-2	Cpo	UCAAACCAGACUUUUCCUAGUCCCUGAGACCCUAACUUGUGAGGUAUUUAGUAACAUCACAAGUCAGGCUCUUGGGACCUAGGCGGAGGGGAACCAGCAG	fffffmmiiimmmmimmmmmmmmmimmmmimmmimmmmmmmmimmllllllllmmimmmmmmmmimmmimmmmmmmmimmmmmimmmmimmttttttttt	none
Cpo-Mir-15-P1a_pri	cpo-mir-15a	Cpo	CAAAAAACCUUGGAGUAAAGUAGCAGCACAUAAUGGUUUGUGGAUUUUGAAAAGGUGCAGGCCAUAUUGUGCUGCCUCAAAAAUACAAGGAUCUGAUCU	fffffffmmmmmiiiiiiimiimmmmmmmmiimmmmmmmmmmlllllllllllllmmmmmmmmmmiimmmmmmmmiimiiiiiiimmmmmttttttttt	none
Cpo-Mir-15-P1b_pri	cpo-mir-15b	Cpo	UUUGAGGCCUUAAAGUACUCUAGCAGCACAUCAUGAUUUACAUACGUUAGUCAAGAUGCGAAUCAUUAUAUGCUGCUCUAGAAAUUUAAGGAAAUUCAUU	ffmmmmimmmmmmmiiimmiimmmmmmmimmimmmmmmmimmmimlllllllllmmmmimmmmmmmimmimmmmmmmiimmiiimmmmmmmiiimmmmtt	-4/-2/3/3
Cpo-Mir-15-P1c_pri	cpo-mir-497	Cpo	CCCUAGUCCUGCUCCCGCCCCAGCAGCACACUGUGGUUUGUACGGCACUGUGGCCACGUCCAAACCACACUGUGGUGUUAGAGCGAGGGUGGGGGAGGCACC	fffffmmmmmimmmmmmmmmmmmmmimmmmimmmmmmmmmimmmmmllllllmmmiimmimmmmmmmmmimmmmimmmmiiiiimimmmmmmmmmmmmimmt	none
Cpo-Mir-15-P1d_pri	cpo-mir-424	Cpo	UCGCUGACUCCGAGGGGAUGCAGCAGCAAUUCAUGUUUUGAAGUAUUCUAAACUGUUCAAAACGUGAGGCGCUGCUAUACCCCCUCGUGGGAAAUUAGA	fffmmmmmmmmmmmmmmimmimmmmmmiimmmmmmmmmmmmmlllllllllllllmmmmmmmmmmmmmiimmmmmmimmimmmmmmmimmmiiimmmmt	none
Cpo-Mir-15-P2a_pri	cpo-mir-16a	Cpo	UAGCAAUGUCAGCAGUGCCUUAGCAGCACGUAAAUAUUGGUGUUAAGAUUCUAAAAUUAUCUCCAGUAUUAACUGUGCUGCUGAAGUAAGGUUGGCAAUAAUCUA	ffffffmmmmmmmiimmmimmmmmmmmmmmmimmmmmmmmimimmmllllllllllmmmimimmmmmmmmimmimmmmmmmmmmimmmiimmmmmmmtttttttt	-6/-4/2/2
Cpo-Mir-15-P2b_pri	cpo-mir-16b	Cpo	CUGACAUACUUGUUCCACUCUAGCAGCACGUAAAUAUUGGCGUAGUGAAAUAAAUAUUAAACACCAAUAUUAUUGUGCUGCUUUAGUGUGACAGGAAUAUAGCAA	ffffffffmmmmmmimmmmiimmmmmmmmmiimmmmmmmmimmlllllllllllllllllmmimmmmmmmmiimmmmmmmmmiimmmmimmmmmmtttttttttt	none
Cpo-Mir-15-P2c_pri	cpo-mir-195	Cpo	ACACCCAGCUCCCCUGGCUUUAGCAGCACAGAAAUAUUGGCACUGGGAAGCAAGUCUGCCAAUAUUGGUUGUGCUGCUCCAGGCAGGGUGGUGAGAGCCAC	fffffffmmmmmmmmmimmiimmmmmmmmmmimmmmmmmmmmmmllllllllmmmiimmmmmmmmmiimmmmmmmmmmiimmimmmmmiiiiiimmmmttt	-/-8/0/6
Cpo-Mir-15-P2d_pri	cpo-mir-503	Cpo	CCCAGCACUCAGCCGUGCCCUAGCAGCGGGAACAGUACUGCAGUGAGGGAUUUGUGCUCUGGAGUGUUGUUUCUGCUGCCAGGGCAAGUCUGGGACUUCUACA	mmmmmimmmiiiiiimmmmmmimmmmmmmmmmmmmmmmmimmmiiimmllllllllmmmmmimmmmmmmmmmmmmmmmmimmmmmmmmmmmmmmttttttttt	-6/-/6/0
Cpo-Mir-17-P1a_pri	cpo-mir-17	Cpo	GUGACCAGUCAGAAUAAUGUCAAAGUGCUUACAGUGCAGGUAGUGAUAUGUGCAUCUACUGCAGUGAAGGCACUUGUAGCAUUAUGGUGACAGCUGCCUC	fffffffmmmmiimmmmmmmiimmmmmmmmimmimmmmmimmmmmlllllllmmimmmmmmmmimmimmmmmmmmiiimmmmmmmiimmmmttttttttt	-8/-6/2/2
Cpo-Mir-17-P1b_pri	cpo-mir-106a	Cpo	GGAAUAGGCCUUGGCCAUGUAAAAGUGCUUACAGUGCAGGUAGCUUUUUAAGAUCUACUGCAAUGCAAGCACUUCUUACAUUACCAUGGUGAUUUAAUC	fmmmmiimmmimmmiimmmmmmmmmmmmmmimmimmmmmimmmimmmlllmmmimmmmmmmmimmimmmmmmmmimmmmmmiimmmimmmimmmmtttt	-5/-3/2/2
Cpo-Mir-17-P1c_pri	cpo-mir-93	Cpo	GACCUUCGUCAUGGGGGCUCCAAAGUGCUGUUCGUGCAGGUAGUGUGAUUACCUGACCUACUGCUGAGCUAGCACUUCCCGAGCCCCCAGGACACAGCCUCU	fffffffmmmimmmmmmmmmiimmmmmmmmmmmmimmmmimmmimmimlllllmimmmmmmmmmmmmmmimmmmmmmiiimmmmmmmmmimmmttttttttt	none
Cpo-Mir-17-P2a_pri	cpo-mir-18a	Cpo	AUUUUGAGUGCUUUUUGUUCUAAGGUGCAUCUAGUGCAGAUAGUGAAGUAGAUUAGCAUCUACUGCCCUAAGUGCUCCUUCUGGCAUAAGAAGUUAUGUUUUCA	fffffffffmmmmmmmmmimmmmmmimmmmimmmimmmmimmmmmiimlllllmiimmimmmmmmmimmmimmmmimmmiimmmimmmmmmmmmtttttttttt	none
Cpo-Mir-17-P2b_pri	cpo-mir-18b	Cpo	CCUGUAAGUGUCUCUUGUGUUAAGGUGCAUCUAGUGCAGUUAGUGAAGCAGCUUAGAAUCUACUGCCCUAAAUGCCCCUUCUGGCACAGGCUGCCUAAUUUACAG	fmmmmmmmmmmiimmmmmmmmmmmmimmmmimmmimmmmmimmllllllllllllllllmmmmmmmimmmimmmmimmmiimmmmmmmmmiimmiiimmmmmmmm	-8/-6/2/2
Cpo-Mir-17-P3a_pri	cpo-mir-20a	Cpo	AUGUGACAGCUUUGUAGCACUAAAGUGCUUAUAGUGCAGGUAGUGUUCAGUUAUCUACUGCAUUAUGAGCACUUAAAGUACUGCUCGCUGUAGAACUCC	fffffmmmmmiiimmmmimmmimmmmmmmmmmmmmmmmmimmmlllllllllllmmmmmmmmmmmmmmmmmmmmiimmmimmmmiimmmmmtttttttt	-8/-6/3/2
Cpo-Mir-17-P3b_pri	cpo-mir-20b	Cpo	AGUGUGGUUCCUAGUAGUACCAAAGUGCUCAUAGUGCAGGUAGUUUUGGCAUUACUCUACUGUAGUGUGGGCACUUCCAGUACUCUUGGAUAACGAAUCUC	ffmmmiiimmmimmimmmmmiimmmmmmmmmmmimmmmmiimmmlllllllllmmmiiimmmmmimmmmmmmmmmmiiimmmmmmmimmmiimmmtttttt	none
Cpo-Mir-17-P3c_pri	cpo-mir-106b	Cpo	CUCACUGGCCCUGCCGGGGCUAAAGUGCUGACAGUGCAGAUAGUGGUCCUCUCUGUGCUACCGCACUGUGGGUACUUGCUGCUCCAGCAGGGCAUGCACAGC	ffffmiimmmmmmmimmmmmiimmmmmmmimmmmmmmiiiiimmmmmimlllllmimmmmmimmmmmmmimmmmmmmiiimmmmmimmmmmmmiimtttttt	none
Cpo-Mir-19-P1_pri	cpo-mir-19a	Cpo	UUUGUUUGCAGUCCUCUGUUAGUUUUGCAUAGUUGCACUACAAGAAGAAUGUAGUUGUGCAAAUCUAUGCAAAACUGAUGGUGGCCUGCUAUUUCCUU	fffffffmmmmimmimmmmmmmmmmmmmmmmmmmmmmmmmmmlllllllmmmmiiimmmmmmiimmmmmmmmmmmmmmmmmimmimmmmttttttttt	none
Cpo-Mir-19-P2a_pri	cpo-mir-19b-1	Cpo	UUGAACACUGUUCUAUGGUUAGUUUUGCAGGUUUGCAUCCAGCUGUGUGAUAUUCUGCUGUGCAAAUCCAUGCAAAACUGACUGUGGUGGUGAAAAGUCUG	fffffmmmmiiimmmmmmmmmmmmmmmmmmmmmmmmmiimmmmlllllllllllllmmmmmmmmmmimmimmmmmmmmmmmmmmmmmimmmmttttttttt	-9/-7/3/1
Cpo-Mir-19-P2b_pri	cpo-mir-19b-2	Cpo	GGACACUGCUACUUACAAUUAGUUUUGCAGGUUUGCAUUUCAGCGUAUAGAUAUAUCUACAUGGCUGUGCAAAUCCAUGCAAAACUGAUUGUGAUAAUGUGUGCUUUC	mimmmmiiiiiimmmmmmmmmmmmmmmmmmmmmmmmmiiimmmmiiimmmmllllmmmmiiiimmmmmmmmmmimmimmmmmmmmmmmmmmmmmiiiimmmmimtttt	-9/-7/6/4
Cpo-Mir-21_pri	cpo-mir-21	Cpo	GGCUGUACCACCUUGUCGGGUAGCUUAUCAGACUGAUGUUGACUGUUGAAUCUCAUGGCAACAGCAGUCGAUGGGCUGUCUGACAUUCUGGUAUCUUUCA	ffffmmmmmmiiimmmmmmmmmmmmmmmmimmmmmimmmmmimmmmimmlllmmmmmmmmmmmimmmmmmmmmmmmmmmmmmmmmiiimmmmmmtttttt	-8/-6/3/3
Cpo-Mir-22-P1a_pri	cpo-mir-22	Cpo	UCACCUGGCUGAGCCGCAGUAGUUCUUCAGUGGCAAGCUUUAUGUCCUGACCCAGCUAAAGCUGCCAGUUGAAGAACUGUUGCCCUCUGCCCCUGGCUUC	fffmmimmmimmmiimmmmmmmmmmmmmmmmmmmmimmmmmmimmlllllllllmmmmmmmmmmmmmimmmmmmmmmmmmmmmimmmimmmiiimmtttt	-6/-4/2/1
Cpo-Mir-23-P1_pri	cpo-mir-23a	Cpo	CCCCCGUGCCACGGUCAGCUGGGGUUCCUGGGGAUGGGAUUUGCUGUCUGUCACAAAUCACAUUGCCAGGGAUUUCCAACUGACCCUGAGCUCUGCCU	fffffmimmmmimmmmmmimmmmmmmmmmmmimmmmimmmmmmimmlllllmmmmmmmmimmmmimmmmmmmimmmmmimmmmmmimmimmimttttt	none
Cpo-Mir-23-P2_pri	cpo-mir-23b	Cpo	CCUGAGUGCUCUGGCUGCUUGGGUUCCUGGCAUGCUGAUUUGUGACUUAAGAUUAAAAUCACAUUGCCAGGGAUUACCACGCAACCACGACCUUGGCUGC	fmmmmmimimmmmmimmmimmmmmmmmmmmmmmmimmmmmmllllllllllllllmmmmmmmmimmmmmmmmmmiimmmimmmimmmimmmmmmmmtttt	none
Cpo-Mir-24-P1_pri	cpo-mir-24-2	Cpo	UGGGCCGGGCUCUGCCUCCUGUACCUACUGAGCUGAAACACAGUUGAUUUGUGCAGACUGGCUCAGUUCAGCAGGAACAGGGGUCAAGUCCCCUGGAGCC	fmmmiimmmmmiimmmimmmmmimmmimmmmmmmmmiiiimmmmmllllllllllmmmmmiimmmmmmmmmimmmimmmmmmmmiimmmmmmmmtttttt	-8/-5/2/2
Cpo-Mir-24-P2_pri	cpo-mir-24-1	Cpo	GUCGUUGGACCCGCCCUCCGGUGCCUACUGAGCUGAUAUCAGUUCUCUUGUACACACUGGCUCAGUUCAGCAGGAACAGGAGUCGAGCCCUUGAGCAAA	fmmmiimmimimmiimmmmimmimmmimmmmmmmmmiimmmmmllllllllllllmmmmmimmmmmmmmmimmmimmimmmmimmimimmimmmttttt	-6/-4/2/1
Cpo-Mir-26-P1_pri	cpo-mir-26b	Cpo	UCCCCUUGCCCGGGACCCAGUUCAAGUAAUUCAGGAUAGGUUGUGUGCUGUCCAGCCUGUUCUCCAUUACUUGGCUCGGGGGCCGGCGCCCUGCAGC	fffffffmmmmmmiimmmmmmimmmmmmmmiimmmmmmmmmmmimllllllmmmmmmmmmmmmiimmmmmmmmmmmimmmiimmmmimmtttttttt	-6/-4/2/2
Cpo-Mir-26-P2_pri	cpo-mir-26a-2	Cpo	CCACAGAGGCUGUGGCUGGAUUCAAGUAAUCCAGGAUAGGCUGUUUCCAUCUGUGAGGCCUAUUCUUGAUUACUUGUUUCCGGAGGCAGCUGAUGGCCCA	fffmmiimmmmmmiimmmmmiimmmmmmmmmimmmmmmmmmmllllllllllllllmmmmmmmmmmimmmmmmmmmiimmmmmiimmmmmmiimmttttt	-6/-4/2/2
Cpo-Mir-26-P3_pri	cpo-mir-26a-1	Cpo	UGGCGAAGGCCGUGGCCUCGUUCAAGUAAUCCAGGAUAGGCUGUGCAGGUCCCAACGGGCCUAUUCUUGGUUACUUGCACGGGGACGCGUGCCUGGACGCC	fmmmmimmmmmmmmimmmmmmimmmmmmmmmimmmmmmmmmmmmllllllllllmmimmmmmmmmmmimmmmmmmmmimmmmmmimmmmimmmmiiimmmm	none
Cpo-Mir-27-P1_pri	cpo-mir-27a	Cpo	CUCCACCAGGCCCGAGGAGCAGGGCUUAGCUGCUUGUGAGCAGGGUUCCCACCAGGCGUGUUCACAGUGGCUAAGUUCCGUCCCCCGGGCCCCGCCCUCUG	ffffffffmmmmmmimmimmimmmmmmmmmmmmmimmmmmmmimimmllllllmmimimmmmmmmmmmmmmmmmmmmmimmimmimmmmmmtttttttttt	none
Cpo-Mir-27-P2_pri	cpo-mir-27b	Cpo	UGACCUCUCUAACGAGGUGCAGAGCUUAGCUGAUUGGUGAACAGUGAUUGGUUUCCGCUUUGUUCACAGUGGCUAAGUUCUGCACCUGGGGAGAAGGUGAGAU	mimmmmimmmiimimmmmmmmmmmmmmmmmmimmmmimmmmmmmiiiimmmlllmmmiimmmmmmmmmmmmmmmmmmmmmmmmmmmmimiimmmmmmmimttt	-9/-7/2/2
Cpo-Mir-28-P1_pri	cpo-mir-28	Cpo	AAACAUUGGUCCUUGCCCUCAAGGAGCUCACAGUCUAUUGAGUUACUUUUAAGACUUUCCCACUAGAUUGGGAGCUCCUGGAGGGCAGGCACUUAUGUUCUU	fmmmmmimmmimmmmmmmmmimmmmmmmmimmmmmmmimmmmmmllllllllmmmmiiiimmimmmmmmmimmmmmmmmimmmmmmmmmimmmimmmmmttt	none
Cpo-Mir-28-P2_pri	cpo-mir-151	Cpo	CCGAAGCACUUUUCCUGCCCUCGAGGAGCUCACAGUCUAGUAUGUCUCUAUCCUACUAGACUGAGGCUCCUUGAGGACAGGGAUCGUCAUACUCAC	fffffffmmiimmmmmmimmmmmmmmmmmmiimmmmmmmmmmimlllllllmimmmmmmmmmmimmmmmmmmmmmmimmmmmmiimmttttttttt	-10/-8/2/2
Cpo-Mir-28-P3_pri	cpo-mir-708	Cpo	GUGAAAUGGUAACUGCCCUCAAGGAGCUUACAAUCUAGCUGGGGGUAGAUGACUUGCACAUGAACACAACUAGACUGUGAGCUUCUAGAGGGCAGGGACCUUACCCUAG	mmmmiiimmmiimmmmmmmmimmmmmmmmmmmimmmmmimmiiimmiimmmlllllllmmmiimmimmimmmmmimmmmmmmmmmmimmmmmmmmiimmmmmmmttttt	-9/-7/2/2
Cpo-Mir-29-P1a_pri	cpo-mir-29a	Cpo	CUGUGACCCCUUAGAGGAUGACUGAUUUCUUUUGGUGUUCAGAGUCAAUAUAAUUUUCUAGCACCAUCUGAAAUCGGUUAUAAUGAUUGGGGAAGAGCAU	fmmmiimmmmiiiimiimmmmmmmmmmmmiiimmmmmmmimmmmlllllllllllmmmmmmmmmmmiiimmmmmmmmmmmmiimiiiimmmmiiiimmmt	-4/-2/2/2; -7/-5/4/4
Cpo-Mir-29-P1b_pri	cpo-mir-29c	Cpo	CUCAUCUCUUACACAGGCUGACCGAUUUCUCCUGGUGUUCAGAGUCUGUUUUUGUCUAGCACCAUUUGAAAUCGGUUAUGAUGUAGGGGGAAAAGCAG	fffffmmmmmmmmmmiiimmmmmmmmmmmiiimmmmmmmimmmlllllllllllmmmmmmmmmmiiimmmmmmmmmmmmmimmmmmmmmttttttttt	-3/-/3/0
Cpo-Mir-29-P2a_pri	cpo-mir-29b-1	Cpo	UCAUAAAGCUUCUUCAGGAAGCUGGUUUCAUAUGGUGGUUUAGAUUUAAAUAGUGAUUGUCUAGCACCAUUUGAAAUCAGUGUUCUUGGGGGAGACCACCUGCG	ffffffffmmmmmmmmmmmmmmmmmmmmmmimmmmmmiimmmmmmlllllllllllllmmmmmmmmmmmmimmmmmmmmmmimmmmmmmmmmmmtttttttttt	none
Cpo-Mir-29-P2b_pri	cpo-mir-29b-2	Cpo	AGACCCUCUUCUUCUGGAAGCUGGUUUCACAUGGUGGCUUAGAUUUUUCGAUCUUUGUAUCUAGCACCAUUUGAAAUCAGUGUUUUAGGAGUAAGAAUUGCAGC	ffffffmmmmmmmmmmmmmmmmmmmmmmmimmmmmmimmimmmmllllllllllllllmmmmmmmmmmmmimmmmmmmmmmimmmmmmmmmimmmmtttttttt	none
Cpo-Mir-30-P1a_pri	cpo-mir-30a	Cpo	CACUGCUGACCGUGAGUGACUGUAAACAUCCUCGACUGGAAGCUGGGAGGCCAGAAUGGGCUUUCAGUCGGAUGUUUGCAGCUGCUUACCGCCUCUGACUUC	fffffffffffmmmmmmmimmmmmmmmmmmmiimmmmmmmmmmmimllllllllllmimmmmmmmmmmmmmmmmmmmmmmmimmmmmmmttttttttttttt	none
Cpo-Mir-30-P1b_pri	cpo-mir-30e	Cpo	UUCUGGGCAGUCUUUGCUACUGUAAACAUCCUUGACUGGAAGCUGUAAAGUGUUCAGAGGAGCUUUCAGUCGGAUGUUUACAGCGGCAGGCUGCCACGGUCAUC	ffmmmmmmmmmmmiimmmimmmmmmmmmmmmiimmmmmmmmmmmllllllllllllllllmmmmmmmmmmmmmmmmmmmmmmmimmmmmmmmmmmimmmttttt	none
Cpo-Mir-30-P1c_pri	cpo-mir-30d	Cpo	CUCUUUAGAAAGUCUGCUGUUGUAAACAUCCCCGACUGGAAGCUGUACAACACAGCUGAGCUUUCAGUCAGAUGUUUGCUGCUGCUGGCUCUCACAGACAUC	fffffffmmimmmmimmimmimmmmmmmmmiiimmmmmmmmmmmllllllllllllllmmmmmmmmmmmimmmmmmmmmimmimmimmmmimmttttttttt	none
Cpo-Mir-30-P2a_pri	cpo-mir-30c-2	Cpo	GAGCACUGAGUGACAGAUACUGUAAACAUCCUACACUCUCAGCUGUGGACAGUAAGGAGCUGGGAGAAGGCUGUUUACUCUCUCUGCCUUGGAAAUCAACU	mmiiimmmmmimimmmmiiiimmmmmmmimmmiiimmmmmmmmmimlllllllllmimmmmmmmmmimmmimmmmmmmiiiimmmmmmmmmmiiimmtttt	none
Cpo-Mir-30-P2b_pri	cpo-mir-30c-1	Cpo	UGUCACCAUGUUGUAGUGUGUGUAAACAUCCUACACUCUCAGCUGUGAGCUCGAGGUAGCUGGGAGAGGGCUGUUUACUCCUUCUGCCAUGGAAAACGUCA	fffffmmmmmiimmmmiiimimmmmmmmimmmiiimmmmmmmmmmlllllllllllmmmmmmmmmmimmmimmmmmmmimiiimmmmmmmmmttttttttt	none
Cpo-Mir-30-P2c_pri	cpo-mir-30b	Cpo	UUAAACCAAGUUUCAGUUCAUGUAAACAUCCUACACUCAGCUGUAAUAUAUGAAUUGGCUGGGAGGUGGGUGUUUACUUCAGCUGACUUGGAAUGUCAAC	fffffmmmmmiimmmmmmiiimmmmmmmimmmmmimmmmmmmmllllllllllllmmmmmmmmiimmmmmmmmmmmmiiimmmmmmmmmmmttttttttt	none
Cpo-Mir-31_pri	cpo-mir-31	Cpo	GUGACUCAGAACUGGAGAGGAGGCAAGAUGCUGGCAUAGCUGUUGAUGUGAGAACCUGCUAUGCCAACAUAUUGCCAUCUUUCCUGUCUGACUGCAGCC	fffffmmmmmimimmmmmmmimmmmmimmmimmmmmmmmmimmmllllllllmmmiimmmmmmmmmimmmimmmmmimmmmmmmimmmmmmtttttttt	none
Cpo-Mir-32_pri	cpo-mir-32	Cpo	UCUGCUUGCUCUGGUGGAGAUAUUGCACAUUUCUAAGUUGCAUGUUGUCACGGCCUCAAUGCAAUUUAGUGUGUGUGAUAUUUUCACAUGAGUGCAUGCACA	ffmmmiimmmmiimmmmmmmmmmmmmmmmmiimmmmmmmmmmmmiimmllllmmiimimmmmmmmmmmmimmmmmmmmmmmmmmmmmiimmmmmmmtttttt	-8/-6/2/2
Cpo-Mir-33-P1_pri	cpo-mir-33a	Cpo	ACACCUGGCGGGCAGCUGUGGUGCAUUGUAGUUGCAUUGCAUGUUCUGGCAGUACCGUGCAAUGUUUCCACAGUGCAUCACAGAGGCCUGCCCGGCCCUC	fffmmimmmmmmmiimmmmmmmmmmmmmmimiimmmmmmmmmmllllllllllllmmmmmmmmmmiimimmmmmmmmmmmmmmiimmmmmmmimmttttt	-6/-4/2/2
Cpo-Mir-33-P2_pri	cpo-mir-33b	Cpo	GAGAGGCGGGCGGCCCCGCGGUGCAUUGCUGUUGCAUUGCAUGUGUGUGAGGCGGGUGCAGUGCCUCGGCAGUGCAGCCCGGGGUCGGCCCCUGGCACC	miimmmimmimmmmmmmmimmmmmmmmmmmmiimmmmmmmmmimmmlllllmmmimmmmmmmmmiimmmmmmmmmmimmmmmmmmmmimmmmmiimttt	none
Cpo-Mir-34-P1_pri	cpo-mir-34a	Cpo	GCCAGCUGUGAGUGUUUCUUUGGCAGUGUCUUAGCUGGUUGUUGUGAGUAUUGGUGCAGGAAGCAAUCAGCAAGUAUACUGCCCUAGAAGUGCUGCACGUUGUGGG	fmmmiimmmmmmmmmmmmmiimmmmmmmmmmmimmmmmmmmmmiiiimmmllllmmmiiiimmmmmmmmmmmmmimmmmmmmmiimmmmmmmmmimmmmiiimmmt	none
Cpo-Mir-34-P2a_pri	cpo-mir-34b	Cpo	GGCGCCGGUGCUCGGUUUGUAGGCAGUGUAAUUAGCUGAUUGUGCUGUUGUGCUUACAAUCACUAACUCCACUGCCAUCAAAACAAGGCACAGCAUCGU	mmimmiimmmmmiimmmmiiimmmmmmmiiimmmmimmmmmmmmmllllllmmiimmmmmmmmmmmiiimmmmmmmiiiimmmmiimmmmmimmimmtt	-7/-6/2/2
Cpo-Mir-34-P2b_pri	cpo-mir-34c	Cpo	UUUCGUUUAGUCUAGUUACUAGGCAGUGUAGUUAGCUGAUUGCUAAUAGUACCAAUCACUAACCACACGGCCAGGUAAAAAGACUGAGAUUCAUC	fffffmmmmmmmmiimmmmmimmmimmmmimmmmmimmmmmmimmllllmmimmmmmmmmmmmimmmmimmmimmmmmiimmmmmmmmttttttt	-6/-4/2/2
Cpo-Mir-34-P3a_pri	cpo-mir-449a	Cpo	GAUACCUGUGUGUGAUGGGCUGGCAGUGUAUUGUUAGCUGGUUGAAUAUAUAUUAUUAGCAGCUAACAUACAACUGCUAUCUUAUUGCAUAUACAACGAAC	ffffffmmmmmmmmmmmmmimmmmmmmmmmmimmmmmmmmiiiimmmmlllllmmmmiimmmmmmmmmmmmimmmmmmmimmmmmmmmmmmmmtttttttt	none
Cpo-Mir-34-P3c_pri	cpo-mir-449c	Cpo	GAAACUUGGAUGUGACAGAUAGGCAGUGCAUUGCUAGCUGGCUGUUAAGAUUUUUCAUUUUAGCAGUUGCUAGUUGCACUCCUCUCUGUUGCAAUCAGAAGCGUG	fffffmmmmimmmmmmmmmimmmimmmmmmiimmmmmmimmmmmmmmmmmmlllllmmmmmmmmmmmmmmmmmmmmmmmmmmmimmmmmmmmmimmmmttttttt	none
Cpo-Mir-92-P1a_pri	cpo-mir-92a-1	Cpo	AAUCAAACCCCUUUCUACACAGGUUGGGAUCGGUUGCAAUGCUGUGUUUCUGUAUGGUAUUGCACUUGUCCCGGCCUGUUGAGUUUGGUGGGGAUUGUG	fffmmmimmmmiiimmiimmmmmmmmmmmmimmmimmmmmmmmmmmllllllmmmmmmmmmmmmmmimmmmmmmmmmmmiimmiiiiiimmmmimmmtt	-3/-1/2/2; -7/-5/3/6
Cpo-Mir-92-P1b_pri	cpo-mir-92a-2	Cpo	ACGAAUGCCCAUUCAUCCAUGGGUGGGGAUUUGUUGCAUUACUUGUAUUAUAUGUAAAGUAUUGCACUUGUCCCGGCCUGUGGAAGAAAGGAGGAUUUUAC	ffmmmmimmmimmmimmmmmmmmmimmmmmiimmimmmimmmmmimmmlllllmmmmmmmmimmmmmiimmmmmimmmmmmmmmimmmimmimimmmmttt	none
Cpo-Mir-92-P1c_pri	cpo-mir-92b	Cpo	CCGGGCCCCGGGCGGGCGGGAGGGACGGGACGCGGUGCAGUGUUGUUCUUUCCCCCACCAAUAUUGCACUCGUCCCGGCCUCCGGCCUCCUCGGCCCCCCGGC	mmmmmiimmmmmimmmmimmmmmiimmmmmmmimmmmmmmmmmmmlllllllllllllmmmmmmmmmmmmmmmmmmmimmmmmimmmmimmmmmiiimmmmmt	none
Cpo-Mir-92-P2a_pri	cpo-mir-367	Cpo	CGCGCACGGCCCGGGCCGCCACUGUUGCUAGUGUGCAACUCUGCUGCGUGCACCCUGGAAUUGCACUUUAGCAAUGGUGACGGCCCGCGGCCACCUCGCC	fmmmiiimmmmmmmmmmmimmmmmmmmmmmmimmmmmmimmmmmlllllmmiiiiimmmimmmmmmimmmmmmmmmmmmimmmmmmmimmmmiiiimmmt	none
Cpo-Mir-92-P2b_pri	cpo-mir-363	Cpo	AUGAUCUGUUUUGCUGUUGUCGGGUGGAUCACGAUGCAAUUUUGAUUAGACUAAUAGGAGAAAAAUUGCACGGUAUCCAUCUGUAAACCGCAGGACUUUGGUUGG	ffmmmmimmmmmmmimmmiimmmmmmmmmiimmimmmmmmmmmiimmmllllllmmmiiiimmmmmmmmmmmiimmmmmmmmmiimmmimmmmmmmiiimmmmtt	none
Cpo-Mir-92-P2c_pri	cpo-mir-25	Cpo	CGGGACUGGCCAGUGUUGAGAGGCGGAGACUUGGGCAAUUGCUGGACGCUGCCCUGGGCAUUGCACUUGUCUCGGUCUGACAGUGCCGGCCCUUCACUAC	fmmmimmmmmimimmmmiiimmmmimmmmmiimimmmmmiimmmmllllllllmmmmiimmmmmimiimmmmmimmmmmmmmimmmmmmmmmtttttttt	none
Cpo-Mir-95-P1_pri	cpo-mir-95	Cpo	GAUGCUUAGCACAGUGGGCGCUCAAUAAAUGUUGGUUGAAUUAAGCUGCGUUAAAUUCAAUGGGUAUUUACUGAGCCCUCACUCUGUGCCAGACACU	ffffffffmmmmmmmmmmimmmmmimmmmmmmmimmmmmmmmimmmlllmmmimmmmmmmmimmmmmmmmimmmmmimmmmmiimmmmmtttttttt	none
Cpo-Mir-95-P3-v1_pri	cpo-mir-545	Cpo	CAGCCUGGCACAUUAGUAGGCCACAGUACAUGUUUAUUGGAUGAAUAAAUGAAUGAGUCAUCAACAGACAUUUAUUGUGUGCUUGCUAAAGUGAUCUCCACAG	fffffmmmmmmimmmmmmmmmmmmmmmmimmmmmmiiiimmmmmlllllllllllllmmmmmiiimmmmmmimmmmmmmimmmmmmmmmimmmiiiimmmttt	none
Cpo-Mir-95-P4_pri	cpo-mir-1264	Cpo	CUUCAUGCCUGGCAUAUAGCAGGUCCUCAAUAAGUAUUUGUUGAAAAAAUAAAUGAAUCAACAAGUCUUAUUUGAGCACCUGUUAUGUGUAGGAUAAAAAACU	fffffffmmmmimmmmmmmmmmmmimmmmmmmmmimmmmmmmmmlllllllllllllmmmmmmmmmmmmmimmmmmimmmmmmmmmmmmmmmmtttttttttt	none
Cpo-Mir-96-P1_pri	cpo-mir-96	Cpo	GUCUCUUCUGCUUGGCCGAUUUUGGCACUAGCACAUUUUUGCUUGUGUCUCUCUGCUCUGAGCAAUCAUGUGCAGUGCCAAUAUGGGAAAAGCGGGAUGCAGCA	mmiimmmmmmmmmiimmimmimmmmmmmmimmmmmmiimmmmmmmimmllllllmmimimmmmmmiimmmmmmmmmmmmmmimmimmiimmmmmmmmimiimmt	-6/-4/2/2
Cpo-Mir-96-P2_pri	cpo-mir-182	Cpo	GCCGCCUGCCUCCCACCAUUUUUGGCAAUGGUAGAACUCACACUGGUGAGGUAAUGGGAUCCGGUGGUUCUAGACUUGCCAACUAUGGUGUGAGGGUGCAGCCAC	mmimmiiimmmmimmmmmmiimmmmmmmiiimmmmmmiiimmmmmmllllllllllllllmmmmmmmmmmmmiiimmmmmmmiimmmmmmimmmmiimmimmttt	none
Cpo-Mir-96-P3-v1_pri	cpo-mir-183	Cpo	AGCAUAACUCCUGUUCUGUGUAUGGCACUGGUAGAAUUCACUGUGAACAGUCUCAGUCAGUGAAUUACCGAAGGGCCAUAAACAGAGCAGAGACAGAUCCGC	ffffffffmmmmmmmmmmmimmmmmmimmmmmmiimmmmmmmmmmmllllllmmmiimmmmmmmmmmmmiimmimmmmmmimmmmmmmmmimmttttttttt	none
Cpo-Mir-101-P1-v1_pri	cpo-mir-101-1	Cpo	UCCUGCCGGCUGCCCUGGCUCAGUUAUCACAGUGCUGAUGCUGUGUGCUCCAAAGGUACAGUACUGUGAUAACUGAAGGAUGGCAGCCACCUCGCGG	ffmmmmimmmmmmmiiiiimmmmmmmmmmmmmmmmmmimmmmimmlllllmmiimmmmmmmmmmmmmmmmmmmmmmiiiiimmmmmmmiiiiimmmm	none
Cpo-Mir-101-P2-v1_pri	cpo-mir-101-2	Cpo	GAGACUGAACUGUCCUUUUUCGGUUAUCAUGGUACCGAUGCUGUAUGUCUGAAAGGUACAGUACUGUGAUAACUGAAGAAUGGUGGUGCCAUCACGU	ffmmimmimmmmimmmmmmmmmmmmmmmmmmmmiiiiiimmmmmmmimlllllmimmmmmmmmmmmmmmmmmmmmmmmmmimmmmmmiimmmmtttt	none
Cpo-Mir-103-P1_pri	cpo-mir-103-1	Cpo	GGAGUUUUCUUACUGCCCUCGGCUUCUUUACAGUGCUGCCUUGUUGCAUAUGGAUCAAGCAGCAUUGUACAGGGCUAUGAAGGCAUUGAGACUUAUCUUC	mmmiiiimmmmmimmmmimmmmmmimmimmmmmmmmmmmimmmimimllllmimimmmmmmmmmmmmmmimmmmmmiimmimmmmimmmmmiiiimmmtt	none
Cpo-Mir-103-P2_pri	cpo-mir-103-2	Cpo	CUAUUUGUCUUUGUGCUUUCAGCUUCUUUACAGUGCUGCCUUGUAGCAUUCAGGUCAAGCAGCAUUGUACAGGGCUAUGAAAGAACCAAGAAUGGGCUGC	mmmmiiimmmmimmimmmmmmmmmimmimmmmmmmmmmmimmmimimlllllmimmmmmmmmmmmmmmmimmmmmiimmmmmmimmimmmmmmmmttttt	none
Cpo-Mir-103-P3_pri	cpo-mir-107	Cpo	UUGAUAUUCUCUUUGCUUUCAGCUUCUUUACAGUGUUGCCUUGUGGCAUGGAGAUCAAGCAGCAUUGUACAGGGCUAUCAAAGCACAGAGAGCUUGCUGC	ffffffmmmmmmimmmmmmimmmmimmimmmmmmmmmmmimmmllllllllllllmmmmmmmmmmmmmmimmmmmmiiimmmmmmimmmmmmtttttttt	none
Cpo-Mir-105-P2_pri	cpo-mir-105	Cpo	CUUCUGUGUGUGCACCGUGGUCAAAUGCUCAGACUCCUGUGGUGGCUGCUUAUGCACCACGGAUGUUUGAGCAUGUGCUAUGGUGUCUACAUUUGCAAC	fffffmmmmmimmmmmmmmmimmimmmmmmmmmmiimmmmmmmmllllllllllmmmmmmmmiimmmmmmmmmmimmmmmmmmmmmimmmmmttttttt	none
Cpo-Mir-122_pri	cpo-mir-122	Cpo	GACUCUCCUUAGCAGAGCUAUGGAGUGUGACAAUGGUGUUUGUGUCCAAACUAUCAAACGCCAUUAUCACACUAAAUAGCUACUGCUAGGCAAUCCUU	fffffffmmmmmmmmmmmmmmiimmmmmmmimmmmmmmmmmmllllllllllllmmmmmmmmmmmimmmmmmmiimmmmmmimmmmmmmmtttttttt	none
Cpo-Mir-124-P1-v1_pri	cpo-mir-124-1	Cpo	AGGAUAAAGGCCUCUCUCUCCGUGUUCACAGCGGACCUUGAUUUAAAUGUCCAUACAAUUAAGGCACGCGGUGAAUGCCAAGAAUGGGGCUGGCUGAGCAC	ffffffffmmmmmmiimmmiimmmmmmmmimmmiimmmmmmmmlllllllllllllmmmmmmmmiimmmimmmmmmmmiimmmiimmmmmmtttttttttt	-5/-3/2/2
Cpo-Mir-124-P2-v1_pri	cpo-mir-124-2	Cpo	AGAACAGAGACUCUGCCCUCCGUGUUCACAGCGGACCUUGAUUUAAUGUCAUACAAUUAAGGCACGCGGUGAAUGCCAAGAGCGGAGCCUAAGGCUGCA	ffffmmmmmimmmmmmimmiimmmmmmmmimmmiimmmmmmmmlllllllllllmmmmmmmmiimmmimmmmmmmmiimmimmmmmmimmiiiimmmtt	none
Cpo-Mir-124-P3-v1_pri	None	Cpo	GCAGCCUGAGGGCCCCUCUGCGUGUUCACAGCGGACCUUGAUUUAAUGUCUAUACAAUUAAGGCACGCGGUGAAUGCCAAGAGAGGCGCCUCCGCCGCCC	mmimmiimmmmmmmimmmmiimmmmmmmmimmmiimmmmmmmmllllllllllllmmmmmmmmiimmmimmmmmmmmiimmmmimmmimmmmimmimmtt	none
Cpo-Mir-126-v1_pri	cpo-mir-126	Cpo	UCCCUCUGCUGGUGACGGGACAUUAUUACUUUUGGUACGCGCUGUGACACUUCAAACUCGUACCGUGAGUAAUAAUGCGCUGUCAGCAGCCCGGCAGCA	ffmmiiimmmmimmmmmmiimmmmmmmmmmmimmmmmmmiiiiimmmllllmmmiiiimmmmmmmimmmmmmmmmmmiimmmmmmimmmmiimmttttt	none
Cpo-Mir-127_pri	cpo-mir-127	Cpo	UGAUCACUGUCUCCAGCCUGCUGAAGCUCAGAGGGCUCUGAUUCAGAAAGAUCAUCGGAUCCGUCUGAGCUUGGCUGGUCGGAAGUCUCAUCAUCU	mmmmimmmiiimmmimmmimmmimmmmmmmmmimmimmmmmmmmlllllmmiimmmmmmimmimmmmmmmmmmmmimmmimmmmmmiiimmmmttt	-10/-/3/0
Cpo-Mir-128-P1_pri	cpo-mir-128-1	Cpo	CAUUCCUGAGCUGUUGGAUUCGGGGCCGUAGCACUGUCUGAGAGGUUUACAUUUCUCACAGUGAACCGGUCUCUUUUUCAGCUGCUUCCUGGCUUC	ffffmmimmmmimmmmmmiiimmmmmmmiiimmmmmmiimmmmmmmllllmmmmmmmmmmmmmiiimmmmmmmiiimmmmmmimmmmiiimmtttt	none
Cpo-Mir-128-P2_pri	cpo-mir-128-2	Cpo	GCACACUGUGCAGUGGGAAGGGGGGCCGAUACACUGUACGAGAGUGAGUAGCAGGUCUCACAGUGAACCGGUCUCUUUCCCUACUGUGUCACACUCCU	ffffffmmmmmmmmmmmimmmmmmmmmmiiimmmmmmiimmmmimllllllllmimmmmmmmmmmiiimmmmmmmmmmimmmmmmmiiimmmmttttt	none
Cpo-Mir-129-P1_pri	cpo-mir-129-1	Cpo	AGGUGCUGUCUCCUUUGGAUCUUUUUGCGGUCUGGGCUUGCUGUUUCUUGCAACGGUAGUCAGGAAGCCCUUACCCCAAAAAGUAUCUACGGGAGGCCAGGUCCAC	fmmiimmmmmmmmmimmmmmmmmmmmmimmmiimmmmmmimmmiiimmllllllmmiiiimmmimmmmmmiimmmimmmmmmmimmmmmimmmmmmimmmiimmtt	none
Cpo-Mir-129-P2_pri	cpo-mir-129-2	Cpo	AGACACUGCCUUUCGCGAAUCUUUUUGCGGUCUGGGCUUGCUGUACAUUACUCAUAGCCGGAAGCCCUUACCCCAAAAAGCAUUCGCGGAGGGCGCUCUCGUC	mmmiiimmmmmmmmmmmmmmmmmmmmmimmmiimmmmmmmmmmmlllllllllmmmmmiiimmmmmmiimmmimmmmmmmimmmmmmmmmmmmmmimmmtttt	none
Cpo-Mir-130-P1b_pri	cpo-mir-130b	Cpo	ACUAGCAAGGCCUGCCCGACACUCUUUCCCUGUUGCACUACUGUGGGCUACUGGGAAGCAGUGCAAUGAUGAAAGGGCAUCGGUCAGGCCCUUCUCGCUG	ffmmmmmmmmmmmmimmmmiimmmmmmmiimmmmmmmmmimmiimmllllmmiiiimmimmmmmmmmmiimmmmmmmiimmmmimmmmimmmmiiimmmm	none
Cpo-Mir-130-P2a_pri	cpo-mir-301a	Cpo	ACUUAUUACUGCUAACGAAUGCUCUGACUUUAUUGCACUACUGUACUUUACAGCUAGCAGUGCAAUAGUAUUGUCAAAGCAUCUGAAAGCAGGGUACACG	ffffffffmmmmmiimmimmmmmimmmmimmmmmmmmmmimmmmllllllllmmimmimmmmmmmmmmiiiimmmmimmmmmimmiimmmmmtttttttt	-6/-6/2/2
Cpo-Mir-130-P2b_pri	cpo-mir-301b	Cpo	UACUCCUGUUGGCUGCAGAAGCUCUGACGAGGUUGCACUACUGUGCUCUGAGAAGCAGUGCAAUGAUAUUGUCAAAGCAUCUGGGGCCAGCCUUGGGA	fffmmmmmmmmmmmimmmmimmmimmmmmmimmmmmmmmimmlllllllllllmmimmmmmmmmiiiimmmmmmimmmimmmmimmmmmmmiiimmmm	none
Cpo-Mir-130-P4a_pri	cpo-mir-454	Cpo	GUUUAUUACCAGAUCCUAGAACCCUAUCAAUAUUGUCUCUGCUGUAUAAAUAGCUCUGAGUAGUGCAAUAUUGCUUAUAGGGUUUUGGUAUUUGGGAAAAACAAU	mmmmiiiimmmmmmimmmmmmmmmmmmmmmmmmmmmmmmimmmmmllllmmmmmiiimmmiiiimmmmmmmmmiiimmmmmmmmmmmmimmmmmmiiimmmmttt	none
Cpo-Mir-132-P1_pri	cpo-mir-132	Cpo	GCCCCCGCGUCUCCAGGGCAACCGUGGCUUUCGAUUGUUACUGUGGGAACCGGAGGUAACAGUCUACAGCCAUGGUCGCCCCGCAGCACGCCCACGCG	mmiiiimmmmmmimimmmmimmmmmmmmmiiimmmmmmmmmmimmmlllmmmiimmmmmmmmmmiiimmmmmmmmmimmmmimimmimmmmiiiimmt	none
Cpo-Mir-132-P2_pri	cpo-mir-212	Cpo	CUCUCGGGCAGCGCGCCGGCACCUUGGCUCUAGACUGCUUACUGCCCGGGCCGCCCUCAGUAACAGUCUCCAGUCACGGCCACCGACGCCUGGCCCCGCCCC	fffffmmmmmmimmmimmmiimmimmmmmiimmmmmmimmmmmmiiimmmlllmmmimmmmmmmmmmmmiimmmmmimmiiimmmimmmmmimmmmtttttt	none
Cpo-Mir-133-P1-v1_pri	cpo-mir-133a-1	Cpo	GGAGCCAAAUGCUUUGCUGAAGCUGGUAAAAUGGAACCAAAUCAACUGUUCAAUGGAUUUGGUCCCCUUCAACCAGCUGUAGCUGCGCAUUGAUCGCGCC	mmimmiimmmmmiiimmmmimmmmmmmiimmimmimmmmmmmmllllllllllllmmmmmmmmimmimmiimmmmmmmimmmmiiimmmmmiiiimmimm	-6/-4/3/3
Cpo-Mir-133-P2-v1_pri	cpo-mir-133a-2	Cpo	GCACUACAAUGCUUUGCUAAAGCUGGUAAAAUGGAACCAAAUCGCCUCUUCAAUGGAUUUGGUCCCCUUCAACCAGCUGUAGCUAUGCAUUGAUUUCUGC	mmmiiimmmmmmiiimmmmimmmmmmmiimmimmimmmmmmmmllllllllllllmmmmmmmmimmimmiimmmmmmmimmmmiiimmmmmmiiiiimmm	-6/-4/3/3
Cpo-Mir-133-P3-v1_pri	cpo-mir-133b	Cpo	GGGAGCUGCCCCUUGCUCUGGCUGGUCAAACGGAACCAAGUCCGUCUUCCUGAGAGGUUUGGUCCCCUUCAACCAGCUACAGCAGGGCUGGCAAUGCCC	mmmiiimmmmmmmmmmmimmmmmmmmiimmimmimmmmmmimmimmmmlllmmmmmmmmmmmmimmimmiimmmmmmmmimmmmmmmiimmmmiiimmm	none
Cpo-Mir-134_pri	cpo-mir-134	Cpo	UGCCAGCACCAUCCAGGGUGUGUGACUGGUUGACCAGAGGGGCAUGCACUGUGUUCACCCUGUGGGCCACCUAGUCACCAACCCUCAGCAUCAAUCUCACG	ffffffffffffffmmmmmiimmmmmmmmimmimmmimmmmmmmmlllllmmmmiiimmmmimmmiimmimmmmmmmmiimmmmmtttttttttttttttt	none
Cpo-Mir-135-P1_pri	cpo-mir-135a-1	Cpo	CCCCAGGCCUCGCUGUUCUCUAUGGCUUUUUAUUCCUAUGUGAUUCUAUUGCUCACUCAUAUAGGGAUUGGAGCCGUGGCGCACGGCGAGGAUAGUCAGC	fffffffmmmmmmmmmimimmmmmmmmmmiimmmmmmmmmmmmlllllllllllllmmmmmmmmmmmmimmmmmmmmmmimimmmmmmmmmttttttttt	none
Cpo-Mir-135-P2_pri	cpo-mir-135a-2	Cpo	AUAAAUUCACUCUAGUGCUUUAUGGCUUUUUAUUCCUAUGUGAUAGUAAUAAAGUCUCAUGUAGGGAUGGAAGCCAUGAAAUACAUUGUGAAAAAUCAUC	fffffmmmmmiiiimmmimmmmmmmmmmmmimmmmmmmmmmmmimimlllllmimimmmmmmmmmmmmmmmmmmmmmmmmimmmiiimmmmmtttttttt	-7/-5/4/3
Cpo-Mir-135-P3_pri	cpo-mir-135b	Cpo	CCCUCAGCUCUGCUGUGGCCUAUGGCUUUUCAUUCCUAUGUGAUUGCUGUUCCAAAUUCAUGUAGGGCUAAAAGCCAUGGGCUACAGUGAGGGGCGAGCUC	ffmmmimmmmmmmmmmmmmmmmmmmmmmmmiiimmmmmmmmmmmmmllllllmmmiimmmmmmmmmmiimmmmmmmmmmmmmmmmmmmiimmmmmmmmttt	none
Cpo-Mir-136-v1_pri	cpo-mir-136	Cpo	GUUAGAUGAGCCCUCAGAGGACUCCAUUUGUUUUGAUGAUGGAUUCUUACGCUCCAUCAUCGUCUCAAAUGAGUCUUCAGAGGGUUCCAUCAUUUC	ffffmmmmmmmmmmmimmmmmmmmimmmmmiiimmmmmmmmmmlllllllllmmmmmmmmmmiiimmmmmmmmmmmmmimmmmmmmimmmmttttt	none
Cpo-Mir-138-P1_pri	cpo-mir-138-1	Cpo	CCGGCAUGGUGCGGCGGGGCAGCUGGUGUUGUGAAUCAGGCCGUUGCCCAUCAGAGAACGGCUACUUCACAACACCAGGGUCUCACCCCACCACAGCAGCG	fffmmimmmmmimmimmmmmiimmmmmmmmmmmmmiiimmmmmmmiimlllllmiimmmmmmmiimmmmmmmmmmmmmimmmmmimmimmmmmiimmtttt	none
Cpo-Mir-138-P2_pri	cpo-mir-138-2	Cpo	GAGUUCUGGUAUCUUGCUGCAGCUGGUGUUGUGAAUCAGGCCGACGAGCAGCGCAUCCUCUUACCCGGCUAUUUCACGACACCAGGGUUGCAUCAUACCCAUUCUCUC	mmmiiiimmmmmiimmmimmiimmmmmmmmmmmmmiiimmmmmiimmmimmllllllmmmmmiiimmmmmiimmmmmmmmmmmmmimmimmmiimmmmmiiiimmmtt	-7/-5/2/2
Cpo-Mir-139_pri	cpo-mir-139	Cpo	UGGGACAGGCGCAGGUGUAUUCUACAGUGCACGUGUCUCCAGCGUGGCUCGGAGGCUGGAGACGCGGCCCUGUUGGAGUAACAACUGAAGCCGGAGUCU	ffmmmmimmmimmmimmmmmmmmmmmmimmimmmmmmmmmmmmimlllllllmimmmmmmmmmmmmmmimmmimmmmmmimmmimmmiimmmiiimmmm	none
Cpo-Mir-140-v1_pri	cpo-mir-140	Cpo	UGUCUCUCUCUGUGUCCUGCCAGUGGUUUUACCCUAUGGUAGGUUACGUCAUGCUGUUCUACCACAGGGUAGAACCACGGACAGGAUACCGGGGCACCCUCU	mmmmmmiiiiimmmmmmmmmmimmmmmmmmmmmmmimmmmmmmimmimmlllmmmmimmmmmmmimmmmmmmmmmmmmmmimmmmmmmmimmmmmmtttttt	-10/-8/5/1
Cpo-Mir-142-v1_pri	cpo-mir-142	Cpo	AGACAGACAGUGCAGUCACCCAUAAAGUAGAAAGCACUACUAACAGCACUGGAGGGUGUAGUGUUUCCUACUUUAUGGAUGAGUGUACUGUGGGCUUCG	ffffffmmmmmmmmimmmimmmmmmmmmmmimmmmmmmmmiiimiimllllmiimiimmmmmmmmmimmmmmmmmmmmimmmimmmmmmmmtttttttt	none
Cpo-Mir-143_pri	cpo-mir-143	Cpo	GGCCCUGUCCCCCAGCCUGAGGUGCAGUGCUGCAUCUCUGGUCAGUUGGGAGUCUGAGAUGAAGCACUGUAGCUCAGGAAGGGAGAAGUCGUUCU	mmmiimimmmmiiiimmmmmmimmmmmmmmmimmmmmmimmmmllllllmmimmimmmmmmimmmmmmmmmimmmmmmiimmmmimimmmttttt	-6/-4/4/2
Cpo-Mir-144-v1_pri	cpo-mir-144	Cpo	ACCUCCUAGGGCUCUGGCUGGGAUAUCAUCAUAUACUGUAAGUUUGUGAUGAGACACUACAGUAUAGAUGAUGUACUAGUCCGGGUACCCCCAGCUC	fffffmmimmmimmmmmmmmmimmmmmmmmimmmmmmmmmimmmmllllllmmmmiimmmmmmmmmmmmmmmmmimmmmimmmmmiiimmmimmttt	none
Cpo-Mir-145_pri	cpo-mir-145	Cpo	UCUCACACCUUGUCCUCACGGUCCAGUUUUCCCAGGAAUCCCUUGGAUGCUAAGAUGGGGAUUCCUGGAAAUACUGUUCUUGAGGUCACGGUUUAGCAGC	ffffffmmmimmimmmmmimmiimmmmimmimmmmmmmmmmmmlllllllllllllmmmmmmmmmmmmimmimmmmiimmmmmmmimmimmmtttttttt	none
Cpo-Mir-146-P1_pri	cpo-mir-146a	Cpo	CCUGUGCGUAUCCUCAGCUUUGAGAACUGAAUUCCAUGGGUUGUGUCAGCGUCAGACCUGUGAAAUUCAGUUCUUCAGCUGGGAUAUCUCUGUCAUCG	fffffffmmmmmmimmmmmiimmmmmmmmmmmmimmmmmmmmimmlllllllmmmmmmmmmmimmmmmmmmmmmmimmmmmmmmmmmttttttttttt	none
Cpo-Mir-146-P2_pri	cpo-mir-146b	Cpo	ACGACCUGGCCAUCUGGCUUUAAGAACUGAAUUCUGUAGGCUGUGAGCUCCAGCAAAUGCCUUAGGGACUCAGUUCUGGAAACCUGGCUGUGCUGCACCC	fffffffmmmmmiiimmimmmimmmmmmmmimmmmiimmmmimmiimmllllmmiimmmmmmiimmmmimmmmmmmmimmmimmmmmmmttttttttttt	-6/-/3/0
Cpo-Mir-147-v1_pri	cpo-mir-147	Cpo	CCAAGUGCUCUAUGAAUCUAGCGGAAACACUUCCGGACAGGCUUGGGUCUGGACACCAGUGUGCGGAAGUGCUUCUGCUAAGUUUUUAGGGUGUCUGCUU	fffmmmmmmmmmimmmmimmmmmmmmimmmmmmmmimmmiiimmmmmmllllmmimmmmmmmimmmmmmmmimmmmmmmmimmmmimmmmmmmimmtttt	none
Cpo-Mir-148-P1_pri	cpo-mir-148a	Cpo	CCCAUUUGGUCUUUUGAGGCAAAGUUCUGAGACACUCCGACUCUGAGUAUGAUAGAAGUCAGUGCACUACAGAACUUUGUCUCUAGAGGCUGUGGUCGCC	fmmmmiimmmmmmmimmmmmmmmmmmmmmmmimmmmiimmmmmmmlllllllmmmimmmmmmmmiimmimmmmmmmmmmmmmmimmmmmmmmmmmttttt	none
Cpo-Mir-148-P2_pri	cpo-mir-152	Cpo	GGCGCCUGUCCCCCCAGCCCAGGUUCUGUGAUACACUCAGACUCGGACUCUGGAGCAGUCAGUGCAUGACAGAACUUGGGCCAGGAGGACGUUCCUCAC	mmimmiimmmmimmiimmmmmmmmmmmmmimmimmmmiimmmmmllllllllllmimmmmmmmmimmimmmmmmmmmmmmmiimmimmmmmmimmtttt	-5/-3/2/2
Cpo-Mir-148-P3_pri	cpo-mir-148b	Cpo	GCGCCGUUAGCAUUUGAGGUGAAGUUCUGUUAUACACUCAGGCUGUGGCUCUCUGAAAGUCAGUGCAUCACAGAACUUUGUCUCGAAAGCUUUCCAGCAGC	mmiiimiimmmimmmmmmmmmmmmmmmmmmimmimmmmiimmmmlllllllllllllmmmmmmmmimmimmmmmmmmmmmmmmmmmmimmmiimiimmttt	none
Cpo-Mir-149_pri	cpo-mir-149	Cpo	CCUCGGGCCGGUGCCCGGGCUCUGGCUCCGUGUCUUCACUCCCGUGUCUGUCCGAGGAGGGAGGGAGGGACGGGGGCUGUGCUGGGGCAGCCGGAAAGGCACA	mmmiiiimmmmmmmmmimmmimimimmmmmmimmmmmimmmmmimimmlllllmmimimmmmmmmmmmimmmmmmimimimmmimmmmmimmmmiimmmtttt	none
Cpo-Mir-150_pri	cpo-mir-150	Cpo	CUUCUCUCCUCACGGCCCUGUCUCCCAACCCUUGUACCAGUGCUGUGCCUCAGACGCUGGUACAGGCCUGGGGGGCAGGGAACUGGGGACUGUGGCA	mmimiimmmmmmiiimmmmmmmmmmmmiimmmimmmmmmmmmmmmlllllmmmimmmmmmmmmmmmiimmmmmmmmmmmmiiimmmmmmiimimmtt	-6/-4/3/3
Cpo-Mir-153-P2_pri	cpo-mir-153	Cpo	GCUAAUUAGCGGUGGCCAGUGUCAUUUUUGUGAUGUUGCAGCUAGUAAUAUGAGCCCAGUUGCAUAGUCACAAAAGUGAUCAUUGGAAACUGUGACUGCUG	mmiiiiiimmmmmiimmmmmmmmmmmmmmmmmmmiimmmmmmmimmlllllllmmiimmmmmmmiimmmmmmmmmmmmmimmmmmmiimmmmmiiiimmtt	-6/-6/2/2
Cpo-Mir-154-P1_pri	cpo-mir-154	Cpo	GCACGUUCGGUACUUGAAGAUAGGUUAUCCGUGUUGCCUUCGUUUUAUUUAUGUCGAAUCAUACGCGGUUGACCUAUUUUCCAGUAUCAAAUCCCGCC	mmiimmmimmmmmmimmmmmmmmmmmmimmmmmmiiiimmmmllllllllllllmmmmiiiimmmmmmimmmmmmmmmmmmimmmmmmimmmiiimmt	none
Cpo-Mir-154-P2-v1_pri	cpo-mir-299	Cpo	AUUGUGCGGUACUUGAAGAAAUGGUUUACCGUCCCACAUACAUUUUGGGUAUGUAUGUGGGACGGUAAACCGCUUCUUGGUAUCCAGCCCAGCCA	fmmmimmmmmmmmiimmmmmimmmmmmmmmmmmmmmmmmmmmmlllllllmmmmmmmmmmmmmmmmmmmmmmimmmmmmmmmimmimmimmmttt	none
Cpo-Mir-154-P3a-v1_pri	cpo-mir-323a	Cpo	GCUUCUUGGUACUUGGAGAGAGGUGGUCCGUGGCGCGUUCGCUUUUUUUAUGGCGCACAUUACACGGUCGACCUCUUUGCAGUAUCUAAUCCCGCC	fffffffmmmmmmimimmmmmmmmimimmmmmiimimmimmmmllllllllmmmmimmimiimmmmmimimmmmmmmmimmmmmmmtttttttttt	none
Cpo-Mir-154-P3b_pri	cpo-mir-323b	Cpo	GCUCCCCGUGGUGCCUGAGGAGAGGUUGCCUGUGGCAUGUUCGCAUCCCUUGUGACGCACAAUCACGGUCAACCUCUCUUCAGGGCCAGAUUCUGCCUC	mmiiiiiimmmmimmmmmmmmmmmmmmmimmmmmmiimmmmmmmmlllllmmmmmimmmiiimmmmmmimmmmmmmmmmmmmmmmmmmiiiiiimmttt	none
Cpo-Mir-154-P4_pri	cpo-mir-329	Cpo	UUAACUGGUGGUACCUGAAGAGAGGUUUUCUGGGUUUCUGUUUCUUUAAUGAGGAUGAAACACACCUAGUCAACCUCUUUUCCAGUAUCAGUUCCCAUCU	fffffmmmmmmmmmiimmmmmmmmmmmiimmmmmmiiimmmmmmimmllllllmmimmmmmmimmmmmmiimmmmmmmmmmmiimmmmmmiiiimmmttt	-5/-3/2/2
Cpo-Mir-154-P5_pri	cpo-mir-369	Cpo	CUUUCCUGGUAUUUGAUGGGAGAUCGACCGUGUUAUAUUCGCUUCCUUGACUUCGAAUAAUACAUGGUUGAUCUUUUCUCAGUACCAAAUCUCACC	ffffffmmmmmmmimmimmmmmmmmmmmmmmmmiimmmmmmllllllllllllmmmmmmiimmmmmmmmmmmmmmmmimmmmmmmmmttttttttt	none
Cpo-Mir-154-P6_pri	cpo-mir-377	Cpo	CUGAUGUUUGAGCCUUGAGCAGAGGUUGCCCUUGGUGAAUUCGCUUUAUGUAUGUUGAAUCACACAAAGGCAACUUUUGUUUGAGUAUCAAAUCCUGCUU	fffffmmmmmmiimmmmmmmmmmmmmmmmmimmmmmmmimmmmmlllllllllmimmmmmmmmimmmimmmmmmmmmmmmmmmmmiimmmmmmttttttt	-8/-6/2/2
Cpo-Mir-154-P7_pri	cpo-mir-379	Cpo	UUCCGUGGUUCCUGCAGAGAUGGUAGACUAUGGAACGUAGGCGUUAUGAUUUUUGACCUAUGUAACAUGGUCCACUAACUCUCAGAAUCCAAUCCAUCU	fffffmmmiiimmmimmmmimmmmimmmmmmmiimmmmmmmmmllllllllllmmimmmmmmmiimmmmmmmimmmmimmmmmmmiiimmmtttttttt	-10/-7/3/3
Cpo-Mir-154-P8_pri	cpo-mir-380	Cpo	UCUCCACGGUACCUGAAAAGAUGGUUGACCAUAGAACAUGCGCUGGCUCAGUGUCGUAUGUAAUAUGGUCCACGUCUUCUCAAUAUCAAAUCUAAUC	fffffffmmmmiimmmimmmmmmiiimmmmmmmiimmmmmmmmmmlllmmmiiimmmmmmmiimmmmmmmiimmmmmmimmmimmmmtttttttttt	-8/-6/2/1
Cpo-Mir-154-P9_pri	cpo-mir-381	Cpo	UGUUUCUGUUUGCUACUUGAAGCGAGGUUGCCCUUUGUAUAUUCGGCUUGUUGACACGGAAUAUACAAGGGCAAGCUCUCUGUGAGUAUCAAACCAUCCCAUG	fffffffmmmmmimmmmmiimmimmmimmmmmmmmimmmmmmmmimllllllllllmimmmmmmmmmmmmmmmmimmmimmiimmmmmimmmmmttttttttt	none
Cpo-Mir-154-P10_pri	cpo-mir-382	Cpo	UUUUCUGUGGUACUUGAAGAGAAGUUGUUCGUGGUGGAUUCGCUUUACUUAUGACGAAUCAUUCACGGACAACACUUUUUUCAGUACCAAAUGCUACCU	fffffffmmmmmmmimmmmmmmimmmmmmmmmmmiimmmmmmmlllllllllmimmmmmmiimmmmmmmmmmmiimmmmmmmmmmmmmmtttttttttt	none
Cpo-Mir-154-P12_pri	cpo-mir-410	Cpo	GUCACUCGGUACCUGAAGAGAGGUUGUCUGUGAUGAGUUCGCUUUAUUAAUGACGAAUAUAACACAGAUGGCCUGUCUUCAGUACUGCCUUGCCCG	ffffffmmmmmmimmmmmmimmmmmmmmmmmmimmimmmmmmlllllllllmimmmmmimmimmmmmmmmmmmmimmmmmmmmmmmmttttttttt	none
Cpo-Mir-154-P13_pri	cpo-mir-411	Cpo	CUGUGUGGUACUUGGAGAGAUAGUAGACCGUAUAGCGUACGCUUUAUCUGUGACGUAUGUAACACGGUCCACUAACCCUCAGUAUCAAAUCCAUCC	fffffmmmmmmmiimmmimimmmmimmmmmmiiimmmmmmmmlllllllllmimmmmmmmiiimmmmmmimmmmimimmmmmmmmmmttttttttt	none
Cpo-Mir-154-P14_pri	cpo-mir-412	Cpo	GUUCUGGGGUAGCGGACGGAUGGUCGACCAGUUGGAAAGUAAUUGUCUCUAAUGUACUUCACCUGGUCCACUAGCCGUCUGUGCCCACCACAGCCC	mmmimmmmmiimmmmmmmmimmmmimmmmmmimmmiimmmmmmmmllllmmmmimmmmmmmimmmmmmimmmmimmmmmmmmiimmimmmimmmtt	-10/-7/2/2
Cpo-Mir-154-P15_pri	cpo-mir-485	Cpo	UUUACCCAUGGUACUUGGAGAGGGGCUGGCUGUGAUCAGUUUGAUCCAUCAAAGUGACUCAUACACGGCUGUCCUCUCUGUUACUGUCAGAGUCUGCCU	fffffffmmmmmmiimmmmmmmmmmmmmiimmmmmmmmimmmmmllllmmmmmimmmimmmmmiimmmmmiimmmmmmmmimmmmmmtttttttttttt	-6/-2/2/1
Cpo-Mir-154-P16_pri	cpo-mir-487a	Cpo	UCGCCUUCGGUACUUGAAGAGUGGUUAUCCCUGCUGUGUUCGCUUUAUUUAUGACGAAUCAUACAGGGACAUCCAGUUUUUCAGUACCAAAUGCUGCU	ffmmimmimmmmmmimmmmmimmmiiimmmmmmimmmmmmmmmlllllllllmimmmmimmmmmmmmmmiiimmmimmmmmimmmmmmimmimmtttt	none
Cpo-Mir-154-P17_pri	cpo-mir-487b	Cpo	UUGACUUUGGUACUUGGAGAGUGGUUAUCCCUGUCCUGUUCGUUUCACUCACGUCGAAUCGUACAGGGUCAUCCACUUUUUCAGUAUCAAGAGCGCAG	fmmiimmmmmmmmmimmmmmmmmmiiiimmmmmmimimmmmmllllllllllllmmmmmimimmmmmmiiiimmmmmmmmmimmmmmmmmmiimmttt	none
Cpo-Mir-154-P18_pri	cpo-mir-494	Cpo	AUCUUCGAUACUUGAAGGAGAGGUUGUCCGUGUUGUCUUCUCUUUAUUUAUGAUGAAACAUACACGGGAAACCUCUUUUUUAGUAUCAAAUCCCAC	ffffffmmmmmmimmmmmmmmmmmmimmmmmmmmmmimmmmmlllllllllmmimmmmmmimmmmmmmimmmmmmmmmmmmmmmmmmttttttttt	none
Cpo-Mir-154-P19_pri	cpo-mir-495	Cpo	UGUCCUCUGGUACCUGAAAAGAAGCUGCCCAUGUUAUUUUCGCUUUAUAUGUGACGAAACAAACAUGGUGCACUUCUUUUUCGGUAUCAAAUCUCACC	fffffffmmmmmmmimmmmmmmmmimmmmmmmmmmiimmmmmmlllllllllmimmmmmiimmmmmmmimmmmmmmmmmmmimmmmmmmttttttttt	none
Cpo-Mir-154-P20-v1_pri	cpo-mir-496	Cpo	UAGUCGGGUACUUGAAUGGAGGUUGUCCAUGGUGUGUUCAUUUUAUUUAUGAUGAGUAUUACAUGGCCAAUCUCUUUUCGGUACUAAAAUCUUC	ffffffmmmmmmimmmimmmmmmmmimmmmmiimmmmmmmmmllllllllmmmmmmmmmiimmmmmimmmmmmmmimmmmmmmmmttttttttt	none
Cpo-Mir-154-P21_pri	cpo-mir-539	Cpo	UGCUGCUGUUUCAUACUUGAGGAGAAAUUAUCCUUGGUGUGUUCACUUUAUUUAGGAAGAAUCAUACAAGGACAAUUUCUUUUUGAGUAUCAAAUCUUGCCUCA	fmmiiiimmmmimmmmmmmmmmmmmmmmmimmmmmmimmmmiiiimmmmllllllmmmmiiimmmmmmmmmmimmmmmmmmmmmmmmmmmimmmmiiimmtttt	none
Cpo-Mir-154-P22_pri	cpo-mir-543	Cpo	CGACAUGUGGUGCUUAAUGAGAAGUUGCCCGUGUCUUUUUCGCUGUAUUUGUGACGAAACAUUCGCGGUGCACUUCUUUUUCAGUAUCCUAUUUUCCA	ffffmmmimmmmmmimmimmmmmmmimmmmmmmiiiimmmmmmlllllllllmimmmmmiiiimmmmmimmmmmmmmmimmimmmmmmimmmtttttt	none
Cpo-Mir-154-P23_pri	cpo-mir-654	Cpo	GCCCCGGGGGCAGCGGAGAGAUGGUGGGCUGCGGAACAUGUGCUGGCCUCGGGCCACAUGUCUGCCGACCAUCACCUUUAGGUCUGUCUCCCUGGCC	mmmiimmmmmmmmmiimmmmimmmmmmimimmmmmimmmmmiiimmmmlllmmmmmmmmmmmmmmimimmmmmmimmmmiimimmmmmmmmiimmmt	-5/-3/2/2
Cpo-Mir-154-P24_pri	cpo-mir-655	Cpo	CUAUUCGAGGAUAUUUGAGGAGAGGUUAUCCGUGAUAUGUUCGCUUCAUUCAUCAUGAAUAAUACAUGGUUAACCUCUUUUUGAAUAUCAGACUCUGCCU	ffffffmmmmmmmmmmmmmmmmmmmmmmimmmmmiiimmmmmmllllllllllllmmmmmmiiimmmmmimmmmmmmmmmmmmmmmmmmiiimmmttttt	none
Cpo-Mir-154-P25_pri	cpo-mir-656	Cpo	UGCUCGGUGGUCCCUGGAAUAGGUUGCCUGUGAGGUGUUCACUUUCUAUACGAUGAAUAUUAUACAGUCAACCUCUUUCCGGCAUCGAAUCCCGCC	fffmmmmmmiiiimmmmmmimmmmmmimmmmmimmmmmmmmiiimmlllllmmmmmmmmmmimmmmmimmmmmmiimmmmmmmmmmmmtttttttt	-8/-/4/0
Cpo-Mir-154-P26_pri	cpo-mir-758	Cpo	CACGUGCCUGGAUACAUGAGAUGGUUGACCAGAGAGCACACGCUAUAUUUGUGCCGUUUGUGACCUGGUCCACUAACCCUCAGUAUCUACUCUUCCCU	ffffffffmmmmmmmimmmmimmmmimmmmmmimimmmimmmimmmllllmmmimmmimmmiimmmmmmmimmmmiiimmmmmmmmmmmttttttttt	none
Cpo-Mir-154-P27_pri	cpo-mir-889	Cpo	CAGUUCUUUGGUGCUUAAAGAAUGGCUGUCCGUAGUGUGGUCUCUAUAUUUACGAUGAUUAAUAUCGGACAACCAUUGUUUUAGUAUCCAAAUUGGCUU	fmmmmimmmmmmmmmimmmimmmmmimmmmmmiiiiimmmmmmmmmllllmmimmimmmmmiiiimmmmmmimmmmmimmmimmmmimmmmmiimmmmt	none
Cpo-Mir-154-P28_pri	cpo-mir-1185	Cpo	CCACUCUUUGAUACUUGAAGAGAGGAUACCCUUUGUAUGUUCACUUUAUAAAUGGUGAAUAUACAGGGGGAGACUCUUAUUUGCGUAUCAAACUGUCUGG	ffmmiimmmmmmmmimmmmmmmmmiimimmmmmmmmmmmmmmmmmllllllllmmmmmmmmmmmmmmmmmmiimmmmmimmmmimmmmmmmmiimmtttt	none
Cpo-Mir-154-P29_pri	cpo-mir-1193	Cpo	GCUCCAGGGUAGCUGAGGGGAUGGUAGACCGGUGACGUGCACUUCAUUUACGAUGUAGGUCACCCGUUUCACUAUCCGUCGGCACCCGGUCCAUCUG	miimmimmmmimmmmmiimmmmmmmmmmmimmmmmmimmmmiimmllllllmmmmmmimmmmmmimmmmimmmmmmmimmmmmmmmmmmiimttttt	-3/-1/2/1
Cpo-Mir-154-P30_pri	cpo-mir-1197	Cpo	ACUCAUGGUAUUUGAAGAUGCGGUUGACCAUGGUGUGUACGCUUUAUGUGUGACGUAGGACACAUGGUCUACUUCUUCUCAAUAUCACAUCUCACC	fffffmmmmmmmimmmmmiiimmmimmmmmmmimmmimmmmmlllllllllmimmmmiimmmmmmmmmmimmmmmmmmiimmmmmmmttttttttt	-8/-3/1/2
Cpo-Mir-154-P31_pri	cpo-mir-3959	Cpo	UCUAUGAUAGGGCAGUGGAUGGUUGAUCAGAGAACAUACAUUUUACCAGUGAUGUAUGUCGACUGAUCCACAGUCCCUGCCUAUCCAGUGACUU	fffffmmmmmmimmmimmmmimmimmmmmmimmimmmmmmmmllllllllmmmmmmmmmmiimmmmmmimmimmmmmmmmmmmmmttttttttt	none
Cpo-Mir-154-P34_pri	None	Cpo	CUGGUUUGUUUGCUGCUUGGAGAGAGGUUAGCCUUUGUGUGUUUGCUGAACUGGCACUGAAUAUGCCAGGGCAAGCUCUCUGCUAGGAGCAAACCCAGCCUGG	mmmmiiimmmmmmmimmimimmmmmmimmimmmmmimmmmmmmmmmmlllllmmmmiiimmmmmmmimmmmmmmimmmmmmimimmimmmmmmmmmmmttttt	none
Cpo-Mir-154-P36_pri	None	Cpo	UCUCCAUGGUACCCGGAGAGAGGUUACCCAAGCAACUUUGCAUCUGAACAACGAAUGUUGCUCGGUGAACCCCUUUUCGGUAUCGAAGUCCACC	fffffffmmmmmmimmmmmmimmmmiimmimmmmmmmmmmlllllllllllmmmmimmmmmmimmiimmmmimmmmmmmmmmmmtttttttttt	none
Cpo-Mir-155_pri	cpo-mir-155	Cpo	UUGCUGUAGGCUGUAUGCUGUUAAUGCUAAUCGUGAUAGGGGUUUUUACCUCUGACUGACUCCUACAUGUUAGCAUUAACAGGGUAUGAUGCCUGUUACCA	ffffffmmmmmimmmmimmmmmmmmmmmmmimmmmimmmmmmmmlllllllllllllmmmmmmmmmmmmmmmmmmmmmmmmmimmmmiiimmmmmtttttt	-9/-7/1/3
Cpo-Mir-181-P1a_pri	cpo-mir-181a-1	Cpo	GCUUAGAGGUUGCUUCAGUGAACAUUCAACGCUGUCGGUGAGUUUGGAAUUAAAAUCAAAACCAUCGACCGUUGAUUGUACCCUAUGGCCAACCAUCAUCUA	fffffmmmmmmmmmiimmimimmmimmmmmmiimmmmmmmimmmmimmlllllllmmimmmmmmmmmmmmmmmmmimmmimimmiimmimmmmmimmttttt	-5/-3/2/2
Cpo-Mir-181-P1b_pri	cpo-mir-181a-2	Cpo	GCCUUAAGAGGACUCCAAGGAACAUUCAACGCUGUCGGUGAGUUUGGGAUUUAAAAAAACCACUGACCGUUGACUGUACCUUGGGAUCCUUACGAACAUC	fffffffmmmmmimmmmmmmimmmimmmmmmiimmmmmmmimmmmlllllllllllmmmmmmmmmmmmmmmmmimmmimmmmmmmimmmmmttttttttt	none
Cpo-Mir-181-P1c_pri	cpo-mir-181c	Cpo	GCUGCCCAAGGGUUUGGGGGAACAUUCAACCUGUCGGUGAGUUUGGACGACUCAGGCAAACCAUCGACCGUUGAGUGGACCCCGAGGCCUGGAUCUGCCAU	mmiiimmmimmimmmmmmmiiimmmmmmmmiimmmmmmmimmmmmiimllllllmimmmmmmmmmmmmimmmmmmmmiimmmmmmmimmmmmiiiimmttt	none
Cpo-Mir-181-P2a_pri	cpo-mir-181b-1	Cpo	CAAUUAAAAAGGUCACAAUCAACAUUCAUUGCUGUCGGUGGGUUGAAUUGUGUGGACAAGCUCACUGGACAAUGAAUGCAACUGUGGCCCCCACUUUUUGC	ffffffffffmmmmmmmiiiiimmmmmmmmmiiimmmmmmmmmiiiimmmmllllmmmmmmmmmmmmmimmmmmmmmmiiiimmmmmmmtttttttttttt	none
Cpo-Mir-181-P2b_pri	cpo-mir-181b-2	Cpo	AUGCACUGAUGGCUGCACUCAACAUUCAUUGCUGUCGGUGGGUUUGAAUCUGAAUUGACUCACUGAUCAAUGAAUGCAAACUGCGGACCACACAACCCA	ffffffmmimmmmmmmmiiiiimmmmmmmmmiimmmmmmmmmmmllllllllllllmmmmmmmmmmmmmmmmmmmmiiiiimmmmmimmmmmttttttt	none
Cpo-Mir-184_pri	cpo-mir-184	Cpo	CGUGCUGGUCAGCCAUGUCCCCUUAUCACUUUUCCAGCCCAGCUUUGUGAUUGUCAGUGUUGGACGGAGAACUGAUAAGGGUGGGUGGCUGACACUCACAGC	fmmmiiimmmmmmmmmimimmmmmmmmmimmmmmmimimmmmmimmmlllllllmmmimmmmmimmmmmmmimmmmmmmmmimimmmmmmmmmiiimmmttt	none
Cpo-Mir-185_pri	cpo-mir-185	Cpo	UUGAGUGGGGGGUGAGGGACUGGAGAGAAAGGCAGUUCCUGAUGGUCCCUUCCCCAGGGGCUGGCUUUCCUCUGGUCCUUCCCUCCCAAUGACCAC	fffffmmmmmmmimmmmmmmmmmmmimmmmmimmmmmmmmmiimmllllllmmimmmmmmmmmimmmmmmmmmmmmmmmmmmmmmmmmtttttttt	none
Cpo-Mir-186_pri	cpo-mir-186	Cpo	UUUUAUUGCUCGUAACUUUCCAAAGAAUUCUCCUUUUGGGCUUUCUGGUUUUAUGUUAAGCCCAAAGGUGAAUUUUUUGGGAAGUUUGAGCUAAAUUCCUU	fffffffmmmmmimmmmmmmmmmmmmmmmmimmmmmimmmmmmllllllllllllllmmmmmmmmmmmimmmmmmmmmmmmmmmmmmmmmmtttttttttt	none
Cpo-Mir-187_pri	cpo-mir-187	Cpo	GAUACAGUGUGAGUCCUUGGGCUACAACACAGGACCCGGGCGCUGAUUUGACCCCUCGUGUCUUGUGUUGCAGCCGGAGGGACACAGGUCUGCAGCA	ffffmmmmimmimmmmmmimmmmimmmmmmmmmmmimmmmimmllllllmimimmimmimmmmmmmmmmmimmmmimmimmmmimmimimmmttttt	none
Cpo-Mir-188-P1_pri	cpo-mir-188	Cpo	CUUCCCUGCUCCCUCUCUCACAUCCCUUGCAUGGUGGAGGGUGAGCUUUCUGGAAACCCCUCCCACAUGCAGGGUUUGCAGGAUGGUGAGCUUCAGCUUU	fffffffmmmmmmiimmmiimmiimmmmmmmmmiimmmmmmiiiimmllllmmiiiimmmmmmiimmmmmmmmmiimmiimmmimmimmmmttttttttt	-6/-4/2/1
Cpo-Mir-188-P2_pri	cpo-mir-532	Cpo	CACACUUGCUUUCUCUCUUCCAUGCCUUGAGUGUAGGACCGUUGGCGUCUUAAUUACCCUCCCACACCCAAGGCUUGCAGGAGGGUGAGCCUUCUCUUC	fffffffmmmmimmmmmmmimmimmmmmmimmmmimmmiiiiimmimmlllllllmmmmmmmimmmmimmmmmmimmimmmmmmmimmmmttttttttt	none
Cpo-Mir-188-P3_pri	cpo-mir-660	Cpo	GUAAACUGCUCCUUUUCCCAUACCCAUUGCAUAUCGGAGUUGUGAAUUCUUAAAAUAUCUCCUGUAUGCAUGGAUUAUAGGAGGAUGAGCUUUGUCAUC	fffffffmmmmimmmmmmimmmimmmmimmmmmmimmmmimmmlllllllllllmmmimmmmimmmmmmmmmmiimmmimmmmmmimmmmttttttttt	none
Cpo-Mir-190-P1_pri	cpo-mir-190a	Cpo	CUCUUCUGCAGGCCUCUGUGUGAUAUGUUUGAUAUAUUAGGUUGUUAUUUAAUCCAACUAUAUAUCAAACAUAUUCCUACAGUGUCUUGCCCUGUCUC	fffffffmmmmmimimmmmmimmmmmmmmmmmmmmmmiimmmmmllllllllllmmmmmmmmmmmmmmmmmmmmmiimmmmmimimmmmmtttttttt	none
Cpo-Mir-190-P2_pri	cpo-mir-190b	Cpo	UUCACCUGCCUGCUUCUGUGUGAUAUGUUUGAUAUUGGGUUGUUUAAUUAGGAACCAACUAAAUGUCAAACAUAUUCUUACAGUAGUAGGUCAUUCAGCA	fffffffmmmmmmmimmmmmimmmmmmmmmmmmmmmimmmmmmmmllllllmmmimmmmmimmmmmmmmmmmmmmmiimmmmmimmmmmmmttttttttt	none
Cpo-Mir-191_pri	cpo-mir-191	Cpo	ACCAGCGGCGGGACAGCGGGCAACGGAAUCCCAAAAGCAGCUGUUGUCUUGAGAGCAUUCCAGCUGCGCUUGGAUUUCGUUCCCUGCUCUCCUGCCUGAGCAGC	ffffmmmmmmmmmimmmmmmimmmmmmmmmmimmiimmmmmmmimmmlllllllmmmiiimmmmmmmiimmmmmmmmmmmmimmmmmmimmmmmmmiiimmttt	none
Cpo-Mir-192-P1_pri	cpo-mir-192	Cpo	AAGACCGAGUGCACAGGGCUCUGACCUAUGAAUUGACAGCCAGUGCUGUCAGCUCCCCUCUGGCUGCCAAUUCCAUAGGUCACAGGUAUGUUCGCCUCAAUGCCU	ffffffmmmimmmmmimimmimmmmmmmmmmmmmmimmmmmmmimiimllllllmiimimmmmmmmimmmmmimmmmmmmmmimmimimmmiimmmmmttttttt	none
Cpo-Mir-192-P2_pri	cpo-mir-215	Cpo	ACCGAGUGGGGUGCAGGAGUAUGACCUACAAAUUGACAGACGAUGUGCCUGAGUCUGUCUGUCACUUCUGUAGGCCAACAUCCUGUACUCCGCCUCAACC	fffmmmmmmmmmmmmmmmmmimmimmmmmmmmimmmmmmmmmmmllllllllmmmimmmmmmmmimmimmmmmmimmmmimmmmmmmmmmmmimmmtttt	none
Cpo-Mir-193-P1a_pri	cpo-mir-193a	Cpo	GGCGGACGGGAGCUGAGGGCUGGGUCUUUGCGGGCGAGAUGAGGGUGUCGGUUCAACUGGCCUACAAAGUCCCAGUCCUCGGCCCCCAGGACCGGC	mimmmimmmmimmmmmmmmmmmmmimmmmmimmmmimmimmmmllllllllmmmmimmimmmmimmmmmimmmmmmmmmmmmmimmmimiimmmim	none
Cpo-Mir-193-P1b_pri	cpo-mir-193b	Cpo	GUAGGCUGUGGGCCCAGAAUCGGGGUUUUGAGGGCGAGAUGAGUUUAUGUUUUAUCCAACUGGCCCACAAAGUCCCGCUUUUGGGGUCAUGCUCAACGG	fffmmmimmmmimmmmmmmimmmmmmmmmmimmmmimmimmimmlllllllllmmimmimmimmmmimmmmmmmmmmimmmmmmmimmmmmmmtttttt	none
Cpo-Mir-193-P2a_pri	cpo-mir-365-2	Cpo	CAAGGACAGCAAGAAAAAUGAGGGACUUUCAGGGGCAGCUGUGUUUUCUGACUCAGUCAUAAUGCCCCUAAAAAUCCUUAUUGUUCUUGCAGUGUGCAUCG	fffmimmmmmmmmmmimmmmmmmmiimmmimmmmmmmmmmmimmmllllmmmimmmmiiiiimmmmmmmimmmimmmmmmmmimmmmmmmiimmmimtttt	none
Cpo-Mir-193-P2b_pri	cpo-mir-365-1	Cpo	UGGUUACCGCAGGGAAAAUGAGGGACUUUUGGGGGCAGAUGUGUUUCCAUUCCACUAUCAUAAUGCCCCUAAAAAUCCUUAUUGCUCUUGCAGUAUUCCUC	fmmimmmimmmmmmiimmmmmmmmiimmmmmmmmmmmmmmmmmlllllllllmmmimmmiiiimmmmmmmmmmmimmmmmmmmiimmmmmmimmmiimmtt	-5/-3/2/2
Cpo-Mir-194-P1_pri	cpo-mir-194	Cpo	CUUGAGGGGCUCCCUCCCCCUGUAACAGCAACUCCAUGUGGAAGUGCCCACUGGUUCCAGUGGGGCUGCUGUUAUCUGGGGCGGGGGCCCGGAUCCAC	ffffffmmmmmmmmimmmmiimmmmmmmmmimmmmmmimmmmiiimmmllllmmmmmmmmmmmmmimmmmmmmmmiimmmmimmmmmmmmtttttttt	none
Cpo-Mir-196-P1_pri	cpo-mir-196a	Cpo	ACUAGGACUGCUGGGUGAAUUAGGUAGUUUCAUGUUGUUGGGCCUGGGCUUCUGAAAACAACAACAUCAAACCACCCGAUUCACGGCAGUUAAGGCUCCU	fmmiimmmmmmmiimmmmmmmimmmimmmmimmmmmmmmmiiiiimmllllmmiiiiimmmmmmmmmimmmmimmmimmmmmmmmmmmmmmimmtttttt	none
Cpo-Mir-196-P2_pri	cpo-mir-196c	Cpo	CUCUCAGCUGAUCUGUGGCUUAGGUAGUUUCAUGUUGUUGGGAUUGAGUUUUGAACUCGGCAACAAGAAACUGCCUGAGUUACAUCAGUCGGUUUUCGU	fffffmmmmmmmimmmmmmmmmmmmmmmmmmimmmmmmmmmmimmllllllllmmmmmmmmmmmmimmmmmmmmmmmmmmmmmmiiimmmmmmmttttt	-8/-6/1/3
Cpo-Mir-196-P3_pri	cpo-mir-196b	Cpo	ACCAGAACUGGUCGGUGAUUUAGGUAGUUUCCUGUUGUUGGGAUCCACCUUUCUCUCGACAGCACGACACUGCCUUCAUUACUUCAGUUGAAAUCGUC	fffffmmmmmmiimmmmmmiimmmmmmmimmimmmmmmmmmmmllllllllllmmmmmmmmmmmimmimmmmmmmiimmmmmmmmmmmmttttttttt	none
Cpo-Mir-197_pri	cpo-mir-197	Cpo	CUGUGCUCCGGGGGCUGUGCCGGGUAGAGAGGGCAGUGGGAGGUAAGAGCUCUUCACCCUUCACCACCUUCUCCACCCAGCAUGGCCAGCACACUUUGGUC	fmmmmmmiiiiimmmmmmmmimmmmimmmmmmmiimmmmmimmmmmmllllmmmimmmimmmmmiimmmmmmmimmmmimmmmmmmmmmmmmmtttttttt	-9/-/5/0
Cpo-Mir-199-P1-v1_pri	cpo-mir-199-3	Cpo	GGACACCUCCACUCCGUCUACCCAGUGUUUAGACUAUCUGUUCAGGACUCCCAAAUUGUACAGUAGUCUGCACAUUGGUUAGGCUGGGCUGGGUUAGACCC	mmiiiiimmmmmmmimmmmmimmmmmmmimmmmmmmimmmmimmmllllllllllmmmimmmmmmmmmmmimmmmmmmimmmmmimmmimmmmiiiiimmt	none
Cpo-Mir-199-P2-v1_pri	cpo-mir-199-1	Cpo	CCGGACACCGGCCCCGCCGGCCCAGUGUUCAGACUACCUGUUCAGGCGCCUCUGCAUGUGUACAGUAGUCUGCACAUUGGUUAGGCUGGGCUCGGGCGUGCAG	ffmimmimmmmmmmimmmiiimmmmmmmimmmmmmmmimmmimmimimmllllmmimimmimmmmmmmmmmmimmmmmmmiiimmmimmmmimmmiimmimtt	none
Cpo-Mir-199-P3-v1_pri	cpo-mir-199-2	Cpo	UGGAGAUCCUGCUCCGUCGCCCCAGUGUUCAGACUACCUGUUCAGGACAAUGCCGUUGUACAGUAGUCUGCACAUUGGUUAGACUGGGCAAGGGACAGCAA	mmiimimmmmmmmmimmmiiimmmmmmmimmmmmmmmimmmimmmmllllllmmiimmimmmmmmmmmmmimmmmmmmiiimmmimmmmimmmmimiimmt	none
Cpo-Mir-202_pri	cpo-mir-202	Cpo	GAAUCGCUCGCUGUUCCUUUUUCCUAUGCAUAUACUUCUUUGAGGAUCUGGCCUAAAGAGGUAUAUGGCAUGGGAAAAUGGAGCAAUGAGGUCCUCCU	ffffffmmmmimmmmmmimmmmmmmmmmmmmmmmmmmmmmmimmmllllllmmmmmmmmmmmmmmmimmmmmmmmmmmimmmmmmimmmmtttttttt	none
Cpo-Mir-203-v1_pri	cpo-mir-203	Cpo	CAGACUUGCCCGCCGGGUCCAGUGGUUCUUAACAGUUCAACAGUUCUGUAGGGCAAUUGUGAAAUGUUUAGGACCACUAGACCCGGCGCGCUCGGCGACG	fffffmmmmmmmmmmmmmmimmmmmmmmmimmmmimmmmimmmmmmmllllmmimmmmmmmmmimmmmimmmmmmmmmimmmmmmmmmiiiiimmmmmtt	none
Cpo-Mir-204-P1_pri	cpo-mir-204	Cpo	UCUUCAUGUGACUCGUGGACUUCCCUUUGUCAUCCUAUGCCUGAGAAUAUAUGAAGGAGGCUGGGAAGGCAAAGGGACGUUCAAUUGUCAUCACUGGCAU	fffmmmmmmmmmiiimmmmmimmmmmmmmmmimmmmmimmmmlllllllllllllllmmmmmmmmmimmmmmmmmmmimmmmmiiimmmmimmimmmttt	-6/-4/3/3
Cpo-Mir-204-P2_pri	cpo-mir-211	Cpo	CAGCCACGUGACUUGUGGGCUUCCCUUUGUCAUCCUUUGCCUAGGGCUCUGAUAGGGCAGGGACUGCAAAGGGGUACUCAGUUGUCACCGUCUGCUC	fmmmimmmmmmmiiimmmmiimmmmmmmmmiimmmmmiimmmmlllllllllmmmmiimmmmmiimmmmmmmmmiimmmmiiimmmmimmmiimmmt	-6/-4/3/3
Cpo-Mir-205-P1_pri	cpo-mir-205	Cpo	ACCAUCCACGGGUUCUCUUGUCCUUCAUUCCACCGGAGUCUGUCUGCGGCAACCAGACUUCAGUGGAGUGAAGCUCAGGAGUCGUGGAGCUGCCGAC	ffffmmmmmmmiiimmmmmmiimmmmmmmmmmmimmmmmmmmiimmlllmmiimmmmmmmmimmmmmmmmmmmiimmmmmmmmmmmmmttttttttt	-7/-/3/0
Cpo-Mir-208-P1_pri	cpo-mir-208a	Cpo	ACCCACUUCCUGUGACGGGCGAGCUUUUGGCCCGGGUUAUACCUAAUGCUCACGUAUAAGACGAGCAAAAAGCUUGUUGGUCAGAGGAGCACUCAUC	ffffffmmmmmimmmmimmmmmmmmmmmimmimmiimmmmmmlllllllllllmmmmmmiimmimmimmmmmmmmmmmimmmmimmmmmtttttttt	none
Cpo-Mir-208-P2_pri	cpo-mir-208b	Cpo	ACCUCCUGCUCCUCUCAGGAAAGCUUUUUGCUCGAAUUAUGUUUCUCAUCCAAAUAUAAGACGAACAAAAGGUUUGUCUGAGGGCUGAGUGCUCCCA	fffffffmmmmmmmmmmmmimmmmmmmmmmimmmiimmmmmmmmlllllllmmmmmmmmiimmmimmmmmmmmmmimmmmmmmmiimmmmttttttt	none
Cpo-Mir-210_pri	cpo-mir-210	Cpo	CGCCCCUCCAGGCGCAGGGCAGCCACUGCCCACCGCACACUGCGCUGCUCCCGACCCACUGUGCGUGUGACAGCGGCUGAUCUGUCCCUGGGCAGCGCGA	mmmmiimmmmmmimmmmiimmmmmimmmiimmmmmmmmmimmimimmllllmmimimmimmmmmmimmmimmmimmmmmiimmmmimmmmmmiimimmmt	none
Cpo-Mir-214-v1_pri	cpo-mir-214	Cpo	GGACAGAGUUGUCAUGUGUCUGCCUGUCUACACUUGCUGUGCAGAACAUCCGCUCACCUGUACAGCAGGCACAGACAGGCAGUCACAUGACAACCCAGCCUGA	mmimimimmmmmmmmmmmimmmmmmmmmmiiimmmmmmmmmmmmlllllllllllllmmmmmmmmmmmmiiimmmmmmmmmmimmmmmmmmmmmimimmmttt	none
Cpo-Mir-216-P1a_pri	cpo-mir-216a	Cpo	UGGAUGGCUGUGAGUUGGCUUAAUCUCAGCUGGCAACUGUGAGAUGCUCAUGUAAUCCCUCACAGUGGUCUCUGGGAUUAUGCUAAACAGAGCAAUUUCCUU	fmmmiimmmimmiimmmmmimmmmmmmmmiimmmimmmmmmmmimmmllllmmmiiiimmmmmmmmimmmimmmmmmmmmimmmmmimmimmmiiiimmmtt	-7/-5/2/1
Cpo-Mir-217-v1_pri	cpo-mir-217	Cpo	ACAGUUUUUGAUGUCGCAGAUACUGCAUCAGGAACUGAUUGGAUAAGAAUCAGUCACCAUCAGUUCCUAAUGCAUUGCCUUCAGCAUCUAAACAAGCAC	fffmmmmiimmmmmimimmimmimmmmmimmmmmmmmmmimmmmllllllllmmmimimmmmmmmmmmimmmmmimmimmimimmmmmimmmmtttttt	none
Cpo-Mir-218-P1_pri	cpo-mir-218-1	Cpo	UAAUGUAGCGAGAUUUUCUGUUGUGCUUGAUCUAACCAUGUGGUUGCGAGGUAUGAGUAAAACAUGGUUCCGUCAAGCACCAUGGAACGUCACGCAGCUUUCUA	fffffffmmmimmmimmmmmmimmmmmmmmmiimmmmmmmmiimmmmlllllllllmmmmimmmmmmmmiimmmmmmmmmimmmmmmimmmimmmttttttttt	none
Cpo-Mir-218-P2_pri	cpo-mir-218-2	Cpo	AGUCGCCGCGGGGCUUUCCUUUGUGCUUGAUCUAACCAUGUGGUGGAACGAUGGAAACGGAACAUGGUUCUGUCAAGCACCGCGGAAAGCACCGCGCUCUCCUG	ffffmmimmmmimmmmmmmiiimmmmmmmmmiimmmmmmmmiimmllllllllllllmmiimmmmmmmmiimmmmmmmmmiiimmmmmmmimmmmmmttttttt	none
Cpo-Mir-219-P1_pri	None	Cpo	CCCGCCCGGGCCGCGGCUCCUGAUUGUCCAAACGCAAUUCUCGAGUCUCUGGCUCCGGCCGAGAGUUGAGUCUGGACGUCCCGAGCCGCAGCCCCCAGACCUCG	fffffffmmmmimmmmmmmiimmmimmmmmimmimmmmmmmmmimmmlllllllllmmmmmmmmmmmmimmimmmmmmmmiimmmmmmmimmmmtttttttttt	none
Cpo-Mir-219-P2_pri	cpo-mir-219b	Cpo	GAACUCAGGAGCUUCGCCACUGAUUGUCCAAACGCAAUUCUUGUACGAGUCUGCGGCCAACCGAGAAUUGUGGCUGGACAUCUGUGGUUGAGCCCCGGGUGCAAC	ffmmmmimmimmmmimmmmmimmmimmmmmiimmmmmmmmmmmiiimimmmlllmmmmiiimmmmmmmmmmmiimmmmmmmmimmmmmimmmmmmimmmmttttt	none
Cpo-Mir-219-P2-as_pri	None	Cpo	UGCACCCGGGGCUCAACCACAGAUGUCCAGCCACAAUUCUCGGUUGGCCGCAGACUCGUACAAGAAUUGCGUUUGGACAAUCAGUGGCGAAGCUCCUGAGUUCAG	mmimmimmmmmmmiiimmmmimmmmmmmmmimimmmmmmmmmmmmlllllllmmmimmiiiimmmmmmmimimmmmmmimmmimmmmiiimmmimmmmimmimmt	-5/-3/3/3
Cpo-Mir-221-P1_pri	cpo-mir-221	Cpo	CCUCCAGGUCUGGGGCAUGAACCUGGCAUACAAUGUAGAUUUCUGUGUUUGUUGAACAACAGCUACAUUGUCUGCUGGGUUUCAGGCUACCUGGAAACAUGUU	ffmmmmmmmiiiimmmimmmmmmmmmmmimmmmmmmmmiiiimmmmmmmmlllmmmmimmmmmmmmmmmmmimmmmmmmimmmmimmmmmmmmmmtttttttt	-8/-/4/0
Cpo-Mir-221-P2_pri	cpo-mir-222	Cpo	AAAGCAUAGAUGCCCUCAGUGGCUCAGUAGCCAGUGUAGAUCCUGUCUUUUGUAAUCAGCAGCUACAUCUGGCUACUGGGUCUCUGAUUACAUCUUCUAACUUC	fffffffmmmmmiiimmmmimmmmmmmmmmmmmmmmmmmiiimmmlllllllllllmmmiiimmmmmimmmmmmmmmmmmmmimmmmiiimmmmmttttttttt	-6/-4/3/3
Cpo-Mir-223_pri	cpo-mir-223	Cpo	UGUCUUGCAGUACCACACUCCGUGUAUUUGACAAGCUGAGUUGGACACUCCAUGUGGUAGAGUGUCAGUUUGUCAAAUACCCCAAGUGCGGCACAUGCCUAGCAG	mmmiiimmmmmimmimmmmiimimmmmmmmmmmmmmmiiiiiimmmmmmmlllllllllmmmmmmmmmmmmmmmmmmmmmimiimmmmimmimmimmmiiimmmt	none
Cpo-Mir-224_pri	cpo-mir-224	Cpo	AGACAAGGCCCAGGGGCUUUUAAGUCACUAGUGGUUCCGUUUAGUAGAUGUUUGUGCAUUGUUUCAAAAUGGUGCCCUAGUGACUACAAAGCCCCAUGGCCAGCAUCUU	ffffffmmmmiimmmmmmmmiimmmmmmmmmimmmimmmmmmimiimmmmmllllmmmmmiiiimimmmmmmimmmmmmmmmmmmiimmmmmmmmiimmmmtttttttt	-9/-7/2/2
Cpo-Mir-296_pri	cpo-mir-296	Cpo	GCCGAACAGGGUUCUUCCAGAGGGCCCCCCCUCAAUCCUGUUGUGCUAAGUUCAGAGGGUUGGGUGGAGGCUCUCCAGAAGGACUCUACAGAGCUC	mmmiiiimmmmmmmmmmiimmmmmmmimmimmmmmmmmmimmmimmlllmmimmmmmmmmmmmmimmimmmmmmmiimmmmmmmmmmiiimimmtt	none
Cpo-Mir-324_pri	cpo-mir-324	Cpo	CUGAGCUGACUGUGCCUCCCCGCAUCCCCUAGGGCAUUGGUGUAAAGCUGGAGACCCACUGCCCCAGGUGCUGCUGGGGGUUGCAGUCUGACUCUAC	ffmmmmimmmmmmmimmmmmimmmimimmmimmmmmimmmimmllllllllllmmmmmimmmmmimmmimimmmimmmmmimmmmmmmimimmmttt	none
Cpo-Mir-326_pri	cpo-mir-326	Cpo	CCUCCUCUGUCUGCUGGGCUGGGGGCAGGGCCUUUGUGAAGGCGGGUGUGCAAAGAUCGCCUCUGGGCCCUUCCUCCAGCCCCGAGGCGGAUUCACCUU	fffffmmmmmmmimimmmmmmmmmmimmmmmmmiiiiiimmmmmmlllllllllllmmmmmmiimmmmmmmimmmmmmmmmmimmmmmmmmtttttttt	none
Cpo-Mir-328_pri	cpo-mir-328	Cpo	CUGUCUCAGAGCCUGGAGUGGGGGGGCAGGAGUGGCUCAGGGAGAAAGCGUGUAAAGCCCCUGGCCCUCUCUGCCCUUCUGUCCCCUGUCCCUGGACACACU	fmmmmimmmiiiiimmmiimmmmmmmmmmmmmimmmimmmmmiiiiimmlllllllmmmmmmmmmmmmmimmmmmmiiiiiimmmmiimmmmmmmmmmtttt	-7/-/5/0
Cpo-Mir-330-v1_pri	cpo-mir-330	Cpo	GAUCUUUGGCGAUCACUGCCUCUCUGGGCCUGUGUCUUAGGCUCUGCAAGAUCAACCGAGCAAAGCACACGGCCUGCAGAGAGGCAGAGCUUCGCCCCGCACUC	fffffffmmmmmiiimmmmmmmmmmmmmmmmmmmimmmiimmmmlllllllllllllmmmmimmmmmmmimmmmiimmmmmmmmmmmiiiimmmmmtttttttt	-6/-4/3/4
Cpo-Mir-331_pri	cpo-mir-331	Cpo	UGGUUCUGUUUGGGUUUGUUCUAGGUAUGGUCCCAGGGAUCCCAGAUCCAACCAGGCCCCUGGGCCUAUCCUAGAACCAACCUAAGCCCGUGCAUC	fmmiiiimmmmmmmmmimmmmmmmmimmmmimmmmmmmiiimmlllllllllllmmimmmmmmmimmmmmmmmmmmmimmmmmmmmmmmttttttt	none
Cpo-Mir-335_pri	cpo-mir-335	Cpo	AGAUUUCUUUUGGGCGGGGGUCAAGAGCAAUAACGAAAAAUGUUUGUCAUAAACCGUUUUUCAUUAUUGCUCCUGACCUCCUCUCAUUUGCUAUAUCC	ffffffffffmmmmimmmmmmmmimmmmmmmmmimmmmmmmmimmllllllmmimmmmmmmmimmmmmmmmmimmmmmmmmimmmmtttttttttttt	none
Cpo-Mir-337-v1_pri	cpo-mir-337	Cpo	AGUCAGGAGUUGGGGGGUGGGAACGGCUUCAUACAGGAGUUGAUUGCACAGUUAUUCAGCUCCUAUAUGAUGCCUUUCCUCAUCCUCUUCAACCACGAGCA	fmmiimiimmmmmmmmmmmmmmmimmmimmmmmimmmmmmmmmimmllllllmmimmmmmmmmmimmmmmimmmimmmmimmmmmmmiimmmmiimiimmt	none
Cpo-Mir-338-P1_pri	cpo-mir-338	Cpo	CCGCACAGGCCGUCCUCCCCAACAAUAUCCUGGUGCUGAGUGAUGACACAGGCAACUCCAGCAUCAGUGAUUUUGUUGAAGAGGGCAGCUUCUAGCCUC	ffmmiimmmmimmmmmmiimmmmmmimmmmmmmmmmmmmmmlllllllllllllmmmimmmmmmmmmimmmimmmmmmiimmmmmmimmmmiiimmttt	none
Cpo-Mir-339_pri	cpo-mir-339	Cpo	ACCUGGAUGGGUGGCCGCCCUCCCUGUCCUCCAGGAGCUCACGUAUGCCUGCUUGUGAGCGCCUCGAUGACAGAGCCGGCGUCCGCCUCUGUGUCUGC	ffffmmmmmmmmmmimmmmiimimmmmmimmimmmimmmmmmmllllllllllmmmmmmmimmmimmimmmmmimiimmmmimmmmmmiiiimmmmtt	none
Cpo-Mir-340_pri	cpo-mir-340	Cpo	ACCACUUGUACCUGGUGUGAUUAUAAAGCAAUGAGACUGAUUGUCAUUUGUCUUUUGUGGGAUCCGUCUCAGUUACUUUAUAGCCAGACCUGGUAUCUUAACCAC	fffffffmmmmmimmmimmimmmmmmmmiiimmmmmmimmmmimmmmlllllllllmmmmmmmmimmmmmmiiiimmmmmmmmimmimmmimmmmmttttttttt	none
Cpo-Mir-342_pri	cpo-mir-342	Cpo	GUGGAUCUGGGCCCAAGGUGAGGGGUGCUAUCUGUGCUGGAGGGACAUGAUCAAUGGAAUUGUCUCACACAGAAAUCGCACCCGUCACCUUGGCCUGCCGAGCACCG	ffmmiimmimmmmmmmmmmmmimmmmmmiimmmmmmiiiiimmmmmmiiimmllllmmiimmmmmmimmmmmmiiiimmmmmmimmmmmmmmmiiimmmimmiimmt	-/-7/0/3
Cpo-Mir-345_pri	cpo-mir-345	Cpo	AGAGACCCAACCCCAGGGCUGCUGACUCCCAGUCCAGUGCUCGUGAUCCCAGCCGGGCCCUGAACUAGGGGUCUGGAGGCCUGGGUUUGAAUGUCGCC	fffmmmimmmimmmmmmimmimimmmmmmimmmimmmimmmmmimlllllllmmmmmmimmmimmmimmmmmmimimmimmmmmmimmmiiimmmttt	none
Cpo-Mir-346_pri	cpo-mir-346	Cpo	AGGUCUCUGUGUUGGGCGUCUGUCUGCCCGCAUGCCUGCCUCUCUGUUGCUCUGAAGGAGGCAGGGGCUGGGCCUGCAGCUGCCUGGGCAGAGCGGCUCC	fmmmmimmimmmmimmmmimmmmiimmmmmmiiimmmmmmmmimmllllllllllmmmmmmmmmmimmimmmmiimmmmimmmmiimmmmimmimmmmtt	-7/-5/1/2
Cpo-Mir-350_pri	cpo-mir-350	Cpo	CACCUUGCUCCUACAAGAGUAAAGUGCACGCGCUUUGGGACAGUGAGGAAAAUAAUGUUCACAAAGCCCAUACACUUUCACUCUUUAGGAGAGUUGCAGC	fffffffmmmmmmimmmmmmmmmmmmiiimimmmmmmmmmmmlllllllllllllmmmmmimmmmmmimiiimmmmmmimmmmmmmmmmmmttttttttt	none
Cpo-Mir-361-v1_pri	cpo-mir-361	Cpo	CUUUCCUGGGAUUUGGAAGCUUAUCAGAAUCUCCAGGGGUACUUAUAAUUUGUAAAAGUCCCCCAGGUGUGAUUCUGAUUUGCUUCCUUCUCCUCCUCCUUUG	fffffffmmmmiiimmmmmmiimmmmmmmmmimmimmmmimmmmimmlllllmmimmmmimmmmimmiiimmmmmmmmmiimmmmmmiiimmmmttttttttt	-7/-5/3/3
Cpo-Mir-362-P1_pri	cpo-mir-362	Cpo	CUUAUCUGUUCUUCCUCUCAAAUCCUUGGGAACCUAGGUGUGAGUGCUGCUUCAGUGCAACACACCUAUUCAAGGAUUCAAAGAGGCUGAGCCUUGUCUG	fffffffmmmmiimmmmmiimmmmmmmmmmiiiimmmmmmmmimmmmmmlllmmmmmmiimmmmmmmmmmmmmmmmmmiiimmmmmiimmmmtttttttt	-8/-7/2/2
Cpo-Mir-362-P3_pri	cpo-mir-501	Cpo	UUGCUUUGCUCCUCCUCUCUAAUCCUUUGUCCCUGAGUGAGAAUGCUUUCAGAAUGCAGUGCUCCCAGGCAAGGGUUCUGAGAGGGCGAGCCUCCUCUGC	fffffffmmmmimmmmmmmiiiimmmmmmiimmmmimimmmiimmmlllllllllmmmiiimmmmmmmmmmmmmmiiiimmmmmmmimmmmttttttttt	none
Cpo-Mir-362-P4_pri	cpo-mir-502a	Cpo	CUGCCCUGCUCCCUCUCUCUAAUCCUUGCUAUCUGGGUGCUAGUGCUGUCUCAAUGCAAUGUACCUGGGCAAGGGUUCAUAGAGGGUGAGCACAUCUGC	ffffffmmmmmimmmmmmiimmmmmmmmmiiimmmmmmmmiiimmmlllllllllmmmiimmmmmmmmmmmmmmmmmiiimmmmmmimmmmmttttttt	none
Cpo-Mir-362-P5_pri	cpo-mir-500b	Cpo	CUGUUCUGGCUCCCCCUCUCUAAUCCUUGCUACCUGGGUGAGAGUGCUUUGUGAAUGCAGUGCACCUGGGCAAGGGUUCUGUGAGAGAGAGCACCAUCUUCA	ffffffffmmmmiiimmmmmimmmmmmmmmiiimmmmmmmiimimmmlllllllllmmmimimmmmmmmmmmmmmmmmiiiimmmmmimmmmtttttttttt	-6/-6/3/1
Cpo-Mir-370_pri	cpo-mir-370	Cpo	CGGGGUACAAGAUAGAGAGGCCAGGUCACGUCUCUGCAGUUACACAGCUCAUGAGUGCCUGCUGGGGUGGAACCUGGUCUGUCUGUCUGUCAAGCACC	fmmimmmmmimmmmmmimmmmmmmmmiimmmmmmimmmmimmmimmlllllmmimmmimmmmimmmmmmiimmmmmmmmmimmmmmmmmmiiimmimm	none
Cpo-Mir-374-P1_pri	cpo-mir-374	Cpo	AAGAUAUUUUACAUAGGCCUUUAUAAUACAACCUGAUAAGUGUUAUAACACUUACCAGAUUGUAUUGUAAUUGUCUGUGUAUAUAUCUGUCU	fmmmmmmiimmmmmmmmmiimmmmmmmmmmmimmmimmmmmmmllllmmmmmmmimmmimmmmmmmmmmmiimmmmmmmmmimmmmmmtttt	none
Cpo-Mir-375_pri	cpo-mir-375	Cpo	GGGCCCUCCGUUCCCGCCCCGCGACGAGCCCCUCGCACAAACCGGACCUGAGCGUUUUGUUCGUUCGGCUCGCGUGAGGCAGGGGCGGCCUCUCAGC	mmmiiiimmmmmmmimmmimmmmimmmmmmiiimmimmmmmimmllllllllmmimmmmmimmiiimmmmmmmmmmimmmimmmmmmmiiimmmttt	none
Cpo-Mir-376-P1_pri	cpo-mir-376a	Cpo	CAUUCUUUGGUAUUUAAAAGGUAGAUUCUCCUUCUAUGAGUACAUUAUUUAUGAUUAAUCAUAGAGGAAAAUCCACGUUUUCAGUAUCAAAUGCGGCU	fffffmmmmmmmmmimmmmimmimmmmimmmmimmmmmmiiimmmlllllmmmiiiiimmmmmmmmmmimmmmimmimmmmimmmmmmmmmttttttt	none
Cpo-Mir-376-P2_pri	None	Cpo	CCUUCUUUGGUAUUUAAAAGGUGGAUUUUCCUCCUAUGAUUAUGCAUUGGCUGGUUAAUCAUACGGGAAAAUCCACGUUUUCAGUACCAAAUGCUGCC	fffffmmmmmmmmmimmmmimmmmmmmmmmmmiimmmmmmmmiimmlllllmmiimmmmmmmmimmmmmmmmmmmmimmmmimmmmmmmmmttttttt	none
Cpo-Mir-376-P3_pri	cpo-mir-376b	Cpo	CCUGCUUUGGUAUUUAAAAGGUGGAUAUUCCUUCUAUGUUUACGUGAUUCUGAGUUAAUCAUAGAGGAAAAUCCAUGUUUUCAGUAUCAAAUGCGGCU	fmmmmmmmmmmmmmimmmmimmmmmmimmmmmimmmmmimmmiimlllllllmiimmmimmmmmmmmmmimmmmmmimmmmimmmmmmmmmimmmmtt	none
Cpo-Mir-376-P4_pri	cpo-mir-376c	Cpo	CCUCCUUUGAUAUUUAAAGGGUGGAUAUUCCUUCAAUGUUUAUGUCAUUUAUGGUUAAACACAGAGGAAAUUCCAUGUUUUCAGUAUCAAAUGCUGCU	fffffmmmmmmmmmimmmmimmmmmiimmmmmmiiimmmmmmiimmmllllmmmimmmmmmiimmmmmmiimmmmmimmmmimmmmmmmmmttttttt	none
Cpo-Mir-378_pri	cpo-mir-378	Cpo	GGUGACAGAGCCACCCAGGACUCCUGACUCCAGGUCCUGUGUGUUACCUCGAAAUAGCACUGGACUUGGAGUCAGAAGGCCUGAGUGGAGUCGCCUUCCC	mmmmmmiiiimmmmimmmmimmimmmmmmmmmmmmmmimmmmiimllllllllmiimmmmimmmmmmmmmmmmmmimmimmmmimmmmimmmmmmttttt	none
Cpo-Mir-383-v1_pri	cpo-mir-383	Cpo	CACCACGUCACCUGCUCCUCAGAUCAGAAGGUGAUUGUGGCUUUGGGUAGAUAUUAAUCAGCCACAACACUGCCUGGUCAGAAAGAGCAAGUGUCCUAGCCU	ffffffmimmmimmmmmimmimmmmmmiimmmmimmmmmmmmiiimmmllllllllmmmmmmmmmmmmmmmiimmmmmmimmiimmmmmimmmimttttttt	-3/-1/1/2
Cpo-Mir-423_pri	cpo-mir-423	Cpo	GGAAAUAAAGGAAGUUAGGCUGAGGGGCAGAGAGCGAGACUUUUCUAUUUUCCAAAAGCUCGGUCUGAGGCCCCUCAGUCUUGCUUCCUACCCCGCGCU	ffffffffmmmmmmmimmmmmmmmmmmmiimmmimmmmimmmmmlllllllllmmmmmmmmmimmmiiimmmmmmmmmmmmimmmmmmmtttttttttt	none
Cpo-Mir-425_pri	cpo-mir-425	Cpo	CGGCGCAGAAAGUGCUUUGGAAUGACACGAUCACUCCCGUUGAGUGGGCACCCAAGAAGCCAUCGGGAAUGUCGUGUCCGCCCAGUGCUCUUUCGGCACCUUC	fmmimmimmmmmimmimmmmiiimmmmmmmimmimmmmmiiiimmmmllllllllllllmmmmmmmmmimmmmmmmmmiiimmmmimmimmmmmimmimmttt	none
Cpo-Mir-430-o8_pri	cpo-mir-526	Cpo	AAGCCGGGCUCCGGGGCGCCCCUCGAGCGAGAAGCACUUUCUGUGUAAAUGGAGGGAAGUGCGUCCUCUCUCGAGCGUCGCCCUAAGAGACAGUCGCC	ffmmiiimmmmimmmmmmimimmmmmmimmmiimmmmmmmmmlllllllllllmmmmmmmmmiiimmmimmmmmmimimmmmmmiimmmimiiiimmt	-9/-7/1/2
Cpo-Mir-430-P1_pri	cpo-mir-302a	Cpo	CCGCGCCCGGGCUUCCCACCACUUAAACGUGGACGUACUUGCUUUGGAAGCGAGAAAGUAAGUGCUUCCAUGUUUCGGUGAUGGUAAGUCUCCCUCCCGCG	fmmmmiiimmmmmmimmmimmmmimmmmmmmmmimmmmmmmmmmmlllllllllmmmmmmmmmmmimmmmmmmmmimmmmimmmimmmiiimmmiiimmmm	-/-8/0/3
Cpo-Mir-430-P2_pri	cpo-mir-302b	Cpo	CGAGCAGUGAGCUCCCUUCCACUCUAACGUGGAGGCACUUUCUGGCCUUGCGACAACAGUAAGUGCUUCCAUGUUUUAGUAGAAGUGGGUUCAGCUUCCGGG	fmmmmiimmmmmmmimmmmimmmiimmmmmmmmmmmmmmmimmmllllllllllllmmmimmmmmmmmmmmmmmmiimmmimmmmimmmmmmmmmmmttttt	none
Cpo-Mir-430-P3_pri	cpo-mir-302c	Cpo	UCAGCCGAGGGGCCCCCUUUGCUUUAACAUGGGGGUACCUGCUGUGCAAAGGAAAGUAAGUGCUUCCAUGUUUGAGUGGAGGUGUCUCCCGAGCAGCAC	fffmmmmimmmmimimmmmmmmmmimmmmmmmmmmmmmimmmmlllllllllllmmmmimmmmmmmmmmmmmimmmmmmmmmimimmmmmmimmttttt	none
Cpo-Mir-430-P4_pri	cpo-mir-302d	Cpo	GCGCACUUCCGGGCCCCCCCACUCCGACAUGGGGCACUUGCUGCGGCGUGACUCAAAUAAGUGCUUCCAUGUUUGAGCGCGGUGGCCCCGGCGGCUUCGG	ffmmimimmimmmmmimmimimmmimmmmmmmmmmmmmmmimmimllllllmimmiimmmmmmmimmmmmmmmimmmimimmimmmmmimmimmmttttt	none
Cpo-Mir-430-P5_pri	cpo-mir-290	Cpo	AGGUCUCCUCUGUCUGCGCCACUCAAACUUCGGGGGCACUUUGUAAUGUGGACCUAAAGUGCCGCUGGGUUCUGAGUGGCGCCGGUGGAGACUACGACC	fmmmmmmmimmmiiimmmmmmmmmmmmmmimmmimmmmmmmmmlllllllllllmmmmmmmmmimmmmmmmimmmmmmmmmmmmmimmmmmmmtttttt	-6/-/3/0
Cpo-Mir-431_pri	cpo-mir-431	Cpo	GUCCUGCGCGUCCUGCGAGGUGUCUUGCAGGCCGUCAUGCAGGCCACACUGACGGUAACGUUGCAGGUCGUCUUGCAGGGCUUCUCGCAAGACGACAUCCUCAUC	mmmimmmmimmmmmmmmmmmmmimmmmmmmmmmmmmmmmlllllllmmimmmmmmmiiiimmmmmmmimmmmmmmmmmmmmiiiimmmmimmmtttttttttttt	none
Cpo-Mir-432_pri	cpo-mir-432	Cpo	CAUAGCAUGACUCCUCCAUGUCUUGGAGUAGGUCAUUGGGUGGAUCCUCUAUUUCCCUAUGCGGGCCACUGGAUGGCUCCUCCAUGUCUUGGAGUAGAUCAGUAGGCAG	ffffmmimmmmmimmmmmimimimmmmmiimmmmmmmimmmmmimmmiimmmllllllmmmimmmmmmmmimmmmmmmimmmmmimimimmmmmimmimmmmmtttttt	none
Cpo-Mir-433_pri	cpo-mir-433	Cpo	ACCCAAUGCCCGGGGAGAAGUACGGUGAGCCUGUCAUUAUUCAGAGAGGCUAGAUCCUCUGUGUUGAGAAGGAUCAUGAUGGGCUCCUCGGUGUUCUCCAGGUAGCGGCACCAC	ffmmiimmmmiiimmmmmmiiimmmimmmmmmmmmmmimmmmmimmmmmllllllmmmmmimmiiiiiiiimmmimmmmmmmmmmmimmmiiimmmmmmimmmmiimmtttttt	-8/-6/3/1
Cpo-Mir-448_pri	cpo-mir-448	Cpo	UUCCCAUGGGUGAGGAGGUUGAACAUCCUGCAUGGUGCUGCCACGAAAUCCCUUUGUCAUACUAAGAGGGGACUGGCUGGUUGCACAUGUAGGAUGUCCCAUCUCCUGGCCCACUUCAUC	ffffffmmmmmimmmmmmmimimmmmmmmmmmmmimmmimmmmmimiimmmmmmmlllllllllmmmmmmmiimimimmmmimmmmmmmmmmmmmmmimimmmmmmmimmmmmttttttt	none
Cpo-Mir-450-P1_pri	cpo-mir-450a-1	Cpo	GAAGAAAGAUGCUAAACUGUUUUUGCGAUGUGUUCCUAAUAUGUACUAUAAAUAUAUUGGGAGCAUUUUGCAUGCAUAGUUUUGCAUCAAUAUACAG	fffffffmmmmmimmmmmmmiiimmmmmimmmmmmmmmmmmmmmlllllllmmmmmmmmmmmmmmmimmmmmiiimmmmmmmimmmmmttttttttt	none
Cpo-Mir-450-P2_pri	cpo-mir-450a-2	Cpo	AAAAAAUGAUGCUAAACUAUUUUUGCGAUGUGUUCCUAAUAUGUAAUAUGAAUGUAUUGGGAACAUUUUGCAUUCAUAGUUUUGUGUCAAUAAUAUG	ffffffmmmmmmimmmmmmmiiimmmmmimmmmmmmmmmmmmmmlllllllmmmmmmmmmmmmmmmimmmmmiiimmmmmmmimmmmmmtttttttt	none
Cpo-Mir-450-P3_pri	cpo-mir-450b	Cpo	CUUAUAAGGUGCAGAAUUAUUUUUGCAAUAUGUUCCUGAUAUGUAAUAUAUAAGUAUAUUGGGAACAUUUUGCAUCCAUAGUUUUGUAUCAAUAUAUGG	fffffffmmmmmmmmmmmmmiiimmmmmimmmmmmmmmmmmmmlllllllllllmmmmmmmmmmmmmmimmmmmiiimmmmmmmmmmmmmttttttttt	none
Cpo-Mir-451_pri	None	Cpo	GGCACUUGGGGAUGGCGAGGAAACCGUUACCAUUACUGAGUUUAGUAAUGGUGACGGUUCUCUUGCUGCUCCCCGAAACUGU	fmmmimmmmmmmmmmmmmmmimmmmmmmmmmmmmmmmmllllmmmmmmmmmmmmmmmmmimmmmmmmmimmmmmmmiiimmm	none
Cpo-Mir-452-v1_pri	cpo-mir-452	Cpo	UGUAAAUGCUAAGCACUUACAACUGUUUGCAGAGGAAACUGAGACUUUGCAACUAUGUCUCAGUCUCAUCUGCAAAGAAGUAAGUGCUUUGCCAAGCCCCU	fffffffmmimmmmmmmmmmiiimimmmmmmmmimmimmmmmmmmlllllllllllmmmmmmmmimmimmmmmmmmimimmmmmmmmmmimmttttttttt	none
Cpo-Mir-455_pri	cpo-mir-455	Cpo	GCCCUUCCCUGGCGUGAGGGUAUGUGCCUUUGGACUACAUCGUGGAAGCCAGCACCAUGCAGUCCAUGGGCAUAUACACUUGCCUCAAGGCCUAUGUC	ffffffffffmmmimmmmmmmmmmmmmmmimmmmmmimmmimmmllllllllmmmimmmimmmmmmimmmmmmmmmmiiiiimmmmmiimmmtttttt	none
Cpo-Mir-459_pri	cpo-mir-802	Cpo	AAGAUUUCUAUUAUUUGCAGUCAGUAACAAAGAUUCAUUCUUGUGUCAAUCACACAACAAGGAGAAUCUUUGUCACUUCAUGUAAUUAAUAGCUGAGCCAC	fffffffmmmmmmimmmmmiiimmmimmmmmmmmmmimmmmmmmllllllllllllmmmmmmmmmmmmmmmmmimmmiiimmmmmimmmmmmttttttttt	none
Cpo-Mir-483_pri	cpo-mir-483	Cpo	GUGCCGUGGGGGAGAGGGGAAAGACGGGAGAAGAGAAGGGAGUGGUUAAUGCGACUCCUCACUCCUCCCCUCCCGUCUUGUUCUCUCCUGCCCAAUCCUCC	ffffffmmmmmmmmmmmmiimmmmmmmmmmiimmmimmmmmmmimmllllmmimmmmmiiimmimmmiimmmmmmmmmmimmmmmmmmiimmmmttttttt	none
Cpo-Mir-486_pri	cpo-mir-486	Cpo	AUCCCAGCCUCCCUGAGGGAUCCUGUACUGAGCUGCCCCGAGGCCCUUCCUUGUGCCCCGCUCGGGGCAGCUCAGUACAGGAUGCAUCGGGGUGGGAGACAGCA	fmmmmmiiiimmmmmmimimmmmmmmmmmmmmmmmmmmmmmmmmimllllllmimmmiiiimmmmmmmmmmmmmmmmmmmmmmimimmmmmmmmmmmttttttt	none
Cpo-Mir-490_pri	cpo-mir-490	Cpo	GGAAAGUUCAUUGUUCGGCACCAUGGAUCUCCAGGUGGGUCACGGUUAGAAAUACACCAACCUGGAGGACUCCAUGCUGUCGAGCUGUUCAUGAGCAGCG	fffffmmmmmmimmmmmmmmimmmmmmmmmmmmmmmimmmlllllllllllllllmmmimmmmmmmmmiimmmmmmimmmmmmmmiiiiimmmmmmtttt	-9/-6/1/5
Cpo-Mir-491_pri	cpo-mir-491	Cpo	GGGCAUUGACUUAGCUGGGCAGUGGGGAACCCUUCCAUGAGGAGUAGAACACUCCUUAUGUAAGAUUCCCCUCUGCCUGGCUGGGUUGGAGUCAUA	fmmmimmmmmmmmmmmmmmmmmimmmmmmiimmmimmmmmmmmmmlllllmmmmmmmmmmimmmimmmmmmimmmmmmmmmmmmmmmmmimmmttt	none
Cpo-Mir-493_pri	cpo-mir-493	Cpo	CUCACUCUGGCUCGAGGGCCUUGUACAUAGUAGGCUUUCAUUCACUCGUGUACUUAUACGGUGAGGGUCUACUGUGUGCCAGGCCCUGUCCAGGCAUCGUGU	ffmmmmmmmmiiiimmmmmmmimmmmmmmmmmmmmmmmmmmiiiiimmmmmllllmmmmmmmmmmmmmmmmmmmmmmmmimmmmmmmiimmmmmiiiimmmt	-7/-6/4/2
Cpo-Mir-499_pri	cpo-mir-499	Cpo	GGGCCCUGGGCGGGCGGCUGUUAAGACUUGCAGUGAUGUUUAAUUCCUCUCCACGUGAACAUCACAGCAAGUCUGUGCUGCUUCCCGUCCCCAUGCUGC	fmmmiiimmmmmmmimmmimmiimmmmmmmmimmmmmmmmmmlllllllllllllmmmmmmmmmmimmmmmmmmiimmimmmimmmmmmmiiiimmmtt	none
Cpo-Mir-504-v1_pri	cpo-mir-504	Cpo	CUGACCCAGCUGCUGUUGGGAGACCCUGGUCUGCACUCUAUCUGUGUGCUUACUGAAGGGAGCGCAGGGCAGGGUUUCCCAUACAGAGGGCACAGGCUA	mmmiimmiimmmimmmimmmmmmmmmmmimmmmmimmmmimmimmmllllmmmimmiimmmmimmmmmimmmmmmmmmmmmmmmmmiimmiimmmtttt	none
Cpo-Mir-505-v1_pri	cpo-mir-505	Cpo	UAAAUUGAUGCACUCAGUGGGGGAGCCAGGAAGUAUUGAUGUUUCUGCCAGUUUAGCGUCAACACUUGCUGGUUUCCUCUCUGGAGCAUCACCAAGUUC	fffffmmmmmmimimmmimmmmmmmmmmmimmmmimmmmmmmmlllllllllllmmmmmmmmimmmmimmmmmmmmmmmimmmmimmmmmmtttttttt	none
Cpo-Mir-506-o1_pri	cpo-mir-509a	Cpo	UUGUGCUGUGUGUGAUGCCCUUCUUCAGAGAGUUUUAGUCGUUUGUAAUUAAGUAUGACUGAAGCAUCUGAGGGAGAGUAAUGCAUGCCAUGUACAA	fmmmmmimmmmmmmimmmimmmmmmmmmmiimmmmmmmmmmmllllllllllllmmmmmmmmmmmimmmmmmmmmmimmmimmmmmmmiiimmmmmt	none
Cpo-Mir-506-o2_pri	cpo-mir-509b	Cpo	GCAGGAUGUGUGCAGUACCCUACUUCACAGAAUCUCGAUCAUGUCUAAAUAAAUAUGAUCGAAUCCUAUGAAGUAGAGUAAUGCAUGACACAUACAA	fffffmmmmmmmmmimmmimmmmmmmmimmimmimmmmmmmmmmllllllllmmmmmmmmmmmmimmimmmmmmmmimmmimmmiiimmmmmmtttt	-/-8/0/3
Cpo-Mir-506-o3_pri	cpo-mir-509c	Cpo	CAGCCUGCUGUAUGUGGUACACUACCCCAGAGAGUUUCAAUCGUUUUUAAUUAACUAUGAUAGAAACCUCUGAGGUGGAUUAUCACACAGCAACAUGUGCA	fffffmmmmmmiimmmmmmiimmmmmimmmmmimmmmmimmmmmllllllllllllmmmmmimmmmmmmmmmimmmmmiimmmmmmmmmmmmttttttttt	none
Cpo-Mir-506-o4_pri	cpo-mir-509d	Cpo	GUCUACUUUGUGCAGUGCUCUCCUUCAGAAAGAUGCAAUCAUUUAUGUUUGAAUAUGAUUGCAUCCUCUGAGGGAGAGCAAGACAUAACAUGUACAA	fffmmmimmmmmiiimmmmmmmmmmmmmmiimmmmmmmmmmmllllllllllllmmmmmmmmmmmimmmmmmmmmmmmmmiiimmmmmiiimmmttt	-6/-4/3/3
Cpo-Mir-506-o5_pri	cpo-mir-509e	Cpo	GCUUGCUGCGUGUAGUGCCCUCCCUCAGAGAGUUUCAAUCAUUUAUCUUUGGACAUGAUUGCAGCAUCUGAGGGAGAGUAAUACAUGACAUGUUCAG	ffffmmmmmmmmmmimmmimmmmmmmmmmiimmmimmmmmmmiiimmllllmmimmmmmmmimmmimmmmmmmmmmimmmimmmmmmimmimmtttt	none
Cpo-Mir-506-o6_pri	cpo-mir-509f	Cpo	GCAUGCUGUGUGUGGUACCCUUCCCCAACGGCUGUCAAUCAUAGAUGAUAAAAUGUGAUUAACGGCUGUGGGGGAGAGUAACUCAUGACAUGUACAA	mmmmmimmmmimmiimmmimmmmmmmmimmmmmmmimmmmmmmllllllllllmmmmmmmimmmmmmmmmmmmmmmimmmmmimmmmimmmmmtttt	none
Cpo-Mir-506-o7_pri	cpo-mir-892	Cpo	GCGUGCUGUGUGCCACGUCCUAUUCAGAAUGGCCUUGGUCAUUUGGAUUAUAUGUCACCAAGGUCUUUCUGAGUAGAAUAGGGCUCACCAAAUUCUU	fffffffmmmimmmiimmimmmmmmmmmmimmmmmmmmmmmmlllllllllmmmiimmmmmmmmmimmmmmmmmmmimmiimmmimmmttttttttt	-5/-3/2/2
Cpo-Mir-506-P1_pri	cpo-mir-506	Cpo	CCCUACUGUGUGCAGUGCACUACUUGGAAAGGUGCCAUUCAAUAAAUUACAUUAUGAAGUGCGCCUUCCUGAGUAGAGUAACGCUCUACAAGUUCAA	ffffffmmmmimmiimmmimmmmmmmmimmmmmmmiimmmmimmmllllllmmmmmmmiimmmmmmmimmmmmmmmimmmiimmiimmmmttttttt	-10/-8/1/2; -6/-4/2/2
Cpo-Mir-506-P2a_pri	cpo-mir-507a	Cpo	UUAGGCUUUGUGCGGUGCUUCACUCAAAAAGGUGCCAUUCAGGUAAAUUAAAAUAUGACUGGCACAUUUUUGAGUGCAGUAGUACACAACAUUUGCAG	fffffffmmmmmimimmmmimmmmmmmmmmimmmmmmimmmimmllllllllmmimmmimmmmmmimmmmmmmmmmimmmmimimmmmmttttttttt	none
Cpo-Mir-506-P2b_pri	cpo-mir-507b	Cpo	UUAGGCUUUGUGCGGUGCUUCACUCAAAAAGGUGCCAUUCAGGUAAAUUAAAAUAUGAUUGGCACUUUUUUGAGUGCAGUAGUACACAACAUUUGCAG	fffffffmmmmmimimmmmimmmmmmmmmmmmmmmmmimmmimmllllllllmmimmmimmmmmmmmmmmmmmmmmimmmmimimmmmmttttttttt	none
Cpo-Mir-506-P2c_pri	cpo-mir-507c	Cpo	UCAUGCGGUGUGCAGUGCUUCACUUCAUGGAGUGCCAUCCAUGUAUUAAAAGUUUGAAUGGCACUUCUUGAAGUGGGGUAAUGCAUGACAAGUACAG	fffmmmimmmmmmmimmmmmmmmmmmmimmmmmmmmmmimmlllllllllllllmmimmmmmmmmmmimmmmmmmmmmmmimmmmmimmiimmmttt	none
Cpo-Mir-506-P6_pri	cpo-mir-513	Cpo	CCACUGAGUGUGCAGUGCUUUUCACAAGAAAGUGUCAUUCAUGUGUACUGAAAUAUGAGUGGCAUUUUCUUGCGAAGAGCAAUGUACAGCAUAUCAUG	ffffmmiimmmmmmimmmmmmmmimmmmmmmmmmmmmmmmmmmmllllllllmmmmmmmmmmmmmmmmmmmmimmmmmmmmimmmmmmimmttttttt	none
Cpo-Mir-511_pri	cpo-mir-511	Cpo	GGAAACAAAUAGAUACCCAUCAUGUCUUUUGCUCUGCAGUCAGUAAAUAUUUAUUUGUGAAUGUGUAGCAGAAGACAGACUGGGGAUCCAUUUAUCUCAAA	mmmiiimmmmimmiimmmmmmimmmmmmmmmmmimmmmimmmimmmmmllllmmmmmmmmimmmmimmmmmmmmmmmmmimmmmiimmimmmmimmmtttt	-6/-4/2/2
Cpo-Mir-541_pri	cpo-mir-541	Cpo	AACCAAUGCCAAUGUCAGAGAGAGGAUUCUGCUGCCGGUCCCACUCCAAAGUUUAUAAAAUGGGUGGUGGGCACAGAAUCCGGACUCUGCCUGUGGCAUACAUCAU	fffffmmmmmmiimimmmmmiiimmmmmmmmimmmmimiimmmmimmmllllllllllllmmmmmmmmimmmmmmmmmmmmiiimmmmmimiimmmmmmttttttt	-8/-6/2/2
Cpo-Mir-542_pri	cpo-mir-542	Cpo	AUGCAAAGACCUCAGACGUUUCGGGGAUCAUCAUGUCACCAGAUACCAUUGUGCGCUUGUGACAGAUUGAUAACUGAAAGGUCUGGGAGCCACUCAUCU	ffffffffffmmmmmmmimmmmmmiimmmmiiimmmmmmimmimmmllllmmmiimmimmmmmmiiimmmmiimmmmmmimmmmmmmtttttttttttt	none
Cpo-Mir-551-P2_pri	cpo-mir-551	Cpo	GACGUGCUCUUGUGGCCCAGGAAAUCAAGCGUGGGUGAGACCUGGUGCGGAAGGGGAAGGCGACCCAUACUUGGUUUCAGAGGCUGCAAGAAUACCUGCA	fffmmmimmmmmmmmmmiiimmmmmmmmmimmmmmmiimimmmiimimllllmimiimmmmimmmmmmimmmmmmmmmiiimmmmmmmmmmimmmttttt	none
Cpo-Mir-574_pri	cpo-mir-574	Cpo	CCUGCGUGGGUGCGGGCGUGUGAGUGUGUGUGUGUGAGUGUGUGUCGCUCCAGUCCACGCUCAUGCACACACCCACACGCCCGCACGCCGGGUCUGC	fffmmimmmmmmmmmmmmmmmmimimmmmmmmmmmmmmmmmmimimllllllmimmmmmmmmmmmmmmmmmmmmmmmmmmmmmmmmimmmimmtttt	none
Cpo-Mir-582_pri	cpo-mir-582	Cpo	CAGCAAUCUGUACUCUUUGGUUACAGUUGUUCAACCAGUUACUAAUUUAACUAAUUGUAACCGGUUGAACAACUGAACCCAAAGGGUGCAAAGUGAAAAC	fffmmiiimmmmmmmmmmmmiiimmmmmmmmmmmmmimmmmmimmmmlllllmmmmmmmmmimmmmmmmmmmmmmiiimmmmmmmmmmmmiiimmttttt	none
Cpo-Mir-592_pri	None	Cpo	GAUGAUAUUAUGCCAUGACAUUGUGUCAAUAUGCGAUGAUGUGUUGUGAUGGCACAGCGUCAUCACGUGGUGACGCAACAUCAUGACGUAAGACGUCACAC	mmmmiiimmmmmimmmmmiimmmmmmmmimmmmimmmmmmmmiimmmmllllmmmmmmmmmmmmimmmmimmmmmmmmiimmmmmimmmmmiimmmmtttt	none
Cpo-Mir-598_pri	None	Cpo	UGACGAUGCUGCUGAUGCUGGCGGUGACGCCGAUGGUGCGAGCUGGACAUGGGGUGCUACGUCAUCGUUGUCAUCGUCAUCAUCAUCAUCAGAGCAGCC	fffffffmmmmmmmmmmimmmmmmmmmmmimmmmmiimmmmmmllllllllllllmmmimmmmmmmmimmmmmmmmmmmimmmmiiiiiiiimmmmmmt	-/-6/0/8
Cpo-Mir-615_pri	cpo-mir-615	Cpo	CGACUCGGGAGGGGCGGGAGGGGGGUCCCCGGUGCUCGGAUCUCGAGAGUGCUUAUUGUUCGGUCCGAGCCUGGGUCUCCCUCUUCCCCCCACACCCCCCUCAG	fmmiiimmmimmmmimmmmmmmmmmiimmmmmimmmmmmmmmiimmimmmllllmmmimmimmmmmmmmmmmmmmiimmmmmmmmmmmmmmiiimmmiiimmtt	none
Cpo-Mir-652_pri	cpo-mir-652	Cpo	CACGAAUGGCUAUGCACUGCACAACCCUAGGAAGGGGUGCCAUUCACAUGGACUAUAAUUGAAUGGCGCCACUAGGGUUGUGAAGUGUACAACCUACACAAC	fffffffmmiiimmmmmmimmmmmmmmmmmiiiiimmmmmmmmmmmimmllllllllmmmmmmmmmmmmmimmmmmmmmmmmimmmmmmiiimmtttttttt	-9/-8/3/3
Cpo-Mir-653_pri	cpo-mir-653	Cpo	CCUAUUUCCUUCCUUCAGUGUUGAAACACUCUCUACUGAACCAGGCUCCACACCAAGUUCACUGGAGUUUGUUUCAGUAUUGCAAGAAUGAUAAGAUUG	ffffffffffffmmmmmmmmmmmmmmmmiimmmmmimmmmmiimmlllllllmmiimmmmmimmmmmiimmmmmmmmmmmmmimmmttttttttttttt	none
Cpo-Mir-670_pri	cpo-mir-670	Cpo	GUUUUAGGGGUGGAUCUGGUGUCCCUGAGUGUAUGUGGUGAACCUGAAUUUGCCUUGGGUUUCCUCAUACUCAUUCAGGAGUGUCAGUCGCCCCUGCACACGAC	ffffmmmmmmmmmiimmmmiiiimmmmmmmmmmmmimmimmmmmmmmlllllllmmmmmmmmmmimmmmmiimmmmmmmiiiimmmmmmmmmmmmmtttttttt	none
Cpo-Mir-671_pri	cpo-mir-671	Cpo	ACUGGCAGGCCAGGAAGAGGAGGAAGCCCUGGAGGGGCUGGAGGUGAUGGAUGUUUUCCUCCGGUUCUCAGGGCUCCACCUCUUUCGGGCCGUAGAGCCA	ffmmmmimmmmimmmmmmmmimmmimmmmmmiimmmmmmmmmmmimmlllllllmmimmmmmmmmmmmmmmmmmmmmimmmmmmmmimmmmiiiiimmmm	none
Cpo-Mir-672_pri	cpo-mir-672	Cpo	GUUAUACAGAACUUUAGUUUUGAGGUUGGUGUACUGUGUGUGGGUAUACAUAUUUAUCCCACACAGCCACUAUGUUUCAAAGCAAAGGUGCACAUCUUUGU	ffffffffffmmmmmimmmmmmmmmimmmmmiimmmmmmmimmmmmllllllllmmmmmmmmmmmmimmmmmiimmmmmmmmmimmmmmtttttttttttt	none
Cpo-Mir-675_pri	cpo-mir-675	Cpo	CAGCACUGCGGCCCAGGACCUGGCGCGGAGAGGGCCCACAGUGGACUUGGUGACACUGUAUGCCCUAACCGCUCAGCCCCUGGGUCCGGCAUGACAG	fffffmmmimmmmmmmmiimmmmimmmmiimmmmmiimmmmmmllllllllllmmmmmmiimmmmmiimmmmmmmmiimmmmmmmmmmmtttttttt	none
Cpo-Mir-676_pri	cpo-mir-676	Cpo	UCUCCACCUCAGUGCAUAACUCUUCAACCUGAGGACUCGCAGGGUAAAUGGAAUGCCGUCCUUUGGUUGUUGAGUUGUGCAUUUUUGGGUGUUUC	ffffmmmmmimmmmmmmmmmmmiimmmmmimmmmmmiimmmllllllllllllmmmimmmmmmimmmmmiimmmmmmmmmmmmiiimmmmmtttt	none
Cpo-Mir-744_pri	cpo-mir-744	Cpo	GCGCACUGGGCUGGGCAAGGUGCGGGGCUAGGGCUAACAGCAGUCUUACUGAAGGUUUCCUGGAAACCACACACAUGCUGUUGCCACUAACCUCAACCUUACUCGGUCCUGACCGGCUC	mmiiiiimmmmmmmmimmmmmiimmmmimmmmmmimmmmmmmiiiiiiimmiimmmmmmlllmmmmmmimmiiiimmmmmmmmmmimmmimmmmimmmmmimmmmmmmmiiiiiimmtt	none
Cpo-Mir-760_pri	cpo-mir-760	Cpo	CGCGGCGCAGGGUACGGCGCCCCCCUCAGUCUGCCAGAGCCCGGAUGCCUCAGAAAUUCGGCUCUGGGUCUGUGGGGGACGAAAUGCAACCCAGUCUCCA	fffmmimmimmmmiiiimmimmmmmimmmiiiimmmmmmmmimmmmlllllllllmmmmmmmmmmmmiimmmimmmmmimmiiiiiiimmmmimimimmt	-4/-2/4/7
Cpo-Mir-769_pri	cpo-mir-769	Cpo	CUGAUUCCUGGGCUCUGACCUGAGACCUCUGGGUUCUGAGCUGUGAUAUUGUUCCUGAGCUGGGAUCUCCGGGGUCUUGGUUCAGGGUCGGGGCCUCUGGG	ffmmiimmmimmmmmmmmimmmmmmmmmmimmmimmmimmmmiimmllllllmmiiimmmmimmmimmmimmmmmmmmmmimmmmmmmmimmmiimmtttt	none
Cpo-Mir-872_pri	cpo-mir-872	Cpo	ACCAGAAGGUUACUUGUUAGAAGGUUACUUGUUAGUUCAGGACCUCAUUCUUUCCUGCCUGAACUAUUGUAGUAGCCUCCUAACUGGUCACCCCACCUCCA	fffffffmmmimmmimmmmmimmmmmmmmiiimmmmmmmmmllllllllllllllllmmmmmmmmmiiiimmmmmmmmimmmmmimmmimmmttttttttt	none
Cpo-Mir-873-v1_pri	cpo-mir-873	Cpo	AAACUGAGUUUGUGUGCAUUUGCAGGAACUUGUGAGUCUCCUAUUAAAAAUAAACAGGAGACUGAUGAGUUCCCGGGAACACCCACAAAAUCUUCCUAC	fffffmmimmmmmmimiimmmimimmmmmmmmmimmmmmmmmlllllllllllllmmmmmmmmimmmmmmmmmimimmmiimimmmmmmimmttttttt	-3/-1/2/2
Cpo-Mir-874_pri	cpo-mir-874	Cpo	AAUUUUUGGUGUUAGCCCUGCGGCCCCACGCACCAGGGUAAGAGAGACUCACUUCCUGCCCUGGCCCGAGGGACCGACUGGCUGGGCCUGCCUUCUGC	fffffffmmmiimmmmmiiimmmimmmimmiimmmmmmmmimmmllllllllmmmimmmmmmmmiimmimmmimmmiiimmmmmimmmtttttttttt	-9/-7/2/1
Cpo-Mir-876_pri	None	Cpo	ACAAACUGUGAAGUGCUGUGGAUUUCUUUGUGAAUCACCAUAUCUGAGCUAAUGUGGUGGUGGUUUACAAAGUAAUUCAUAGUGCUUCACAGGUGCUUC	fffffmmmmmmmmmmmmmmmmmmmimmmmmmmmmmmmmmmmiimlllllllllmiimmmmmmmmmmmmmmmmimmmmmmmmmmmmmmmmmmmttttttt	none
Cpo-Mir-885_pri	cpo-mir-885	Cpo	UGCUGCUGGCCUGCACUCUCUCCACUACAAUGCCUUGCCUCUUCUCCAGGAAAGGCAGCAGGGUAUAGUGGACAGAGCACUGGUUCAAGUUCUA	fmmmiiimmmmimiimmmmimmmmmmmiiimmmmmmmmmmimmmmlllmmmmmmmmmiiimmmmmmmmmmmmimmmmiimimmmmiimmmtttt	-6/-4/2/2
Cpo-Mir-1247_pri	cpo-mir-1247	Cpo	CAGCCCCGGCCGCCGGGCGCACCCGUCCCGUUCGUCCCCGGACGUUGCUCUGGGCCCCGGGAGCGUCGAGACUGGAGCGCCCGAACGCAGCCACCUUC	fffffffmmmimmmmmmmmmimmimmmimmiimmmimmmmmiimmmllllllmmmimmmmmimmmimmimmmimmimmmmmmmiiimmimmmtttttt	-/-6/0/3
Cpo-Mir-1249_pri	None	Cpo	CGAUUCUUGUUUGCAUGGGGAGGAGGGAGGAGAUGGGCCAAGUUCCCUCUGCCUGGAACGCCCUCCCCCCCUUCUUCACCUGGCGAACUCCUACUCAU	ffffffffmmmmmmiimmmmmmmmmmmimmimmimmmmiiimmmmmllllllllmmmmmmmmmmmimmmmmmmmmmmimmiimmmmmmtttttttttt	-5/-3/2/2
Cpo-Mir-1251_pri	cpo-mir-1251	Cpo	UCCAUGGGUCAGCUAUGUGGACUCUAGCUGCCAAAGGCGCUUCUCCUUCUGAACAGAGCGCUUUGCUCAGCCAGUGUAGACAUGGCCUGAUAAAUAAUG	fffffffmmmmmmmmmmmiimmimmimmmmiiimmmmmmmmmimmlllllmmiiimmmmmmmmmiiimmmmimmimmiimmmmmmimmmmmtttttttt	none
Cpo-Mir-1271_pri	cpo-mir-1271	Cpo	CCCCAGCACCCAGAUCAGUGCUUGGCACCUAGUAAGCACUCAGUAAAUACUUGAUGAGUGCCUGCUAUGUGCCAGGCAUUGUGCUGGGGCUUUGGGGG	mmmmmmmimmmmmiimmmmmmmmmmmmmimmmmmimmmmmmmimmmllllmmmimmmmmmmimmmmmimmmmmmmmmmmmmiimmmmmmmiimmmmmt	-6/-4/2/2
Cpo-Mir-1277_pri	cpo-mir-1277	Cpo	UUCAACCCUAACUUCCCAAAUAUAUAUAUAUAUGUACGUAUGUGUAUAUAAAUGUAUACGUAGAUAUAUAUGUAUUUUUGGUGAGUUUAAACUUUUCG	fffffffffmmmmmimmmmmimmmmmmmmmmmmimmmmmmmmmmmllllllmmmmmmmmmmmimmmmmmmmmmmmimmmmmimmmmmttttttttttt	none
Cpo-Mir-1296_pri	cpo-mir-1296	Cpo	GAAGCACCCACCUAACUGGGUUAGGGCCCUGGCUCCAUCUCCUUUAGGAAAACCUUCUGUGGGGAGUGGGGCUUUGACCCUAACCCAGCUGGGCUGUAAUACUGC	fffmmmmmmmiiiiimmmmmmmmmmmiiiimmmmmmmimmmmmmiimmmmllllmmmmiimmmmmmmmmmmmmiiiimmmmmmmmmmmimmmmimmmtttttttt	-6/-4/5/1
Cpo-Mir-1298_pri	cpo-mir-1298	Cpo	GAGAGAUGAAGAGUUAAGAGUUCAUUCAGAUGUUCAGAUGUAUCCAAGUACCUAGUUAUUUGGCAAUAAAUACAUCUGGGCAACUGAUUGAACUUUUCGCUUUUCAUGAGUCGC	mmiiimmmmmmmmmimmmmmmmmmimmmmimmmmmmmmmmmmmmmmmmmmllllllmmmmmmmiiiiiimmmmmmmmmmmmmimmmmimmmmmmmmmimmmmmmmmmiiimmtt	none
Cpo-Mir-1301_pri	cpo-mir-1301	Cpo	CGAGAAUGGGGGUUGUGGGGGGUCACUCUAGGCACCGCAGCACUGUGCUGGGGAUGUUGCAGCUGCCUGGGAGUGACUUCACACCGUCCUCUCUGCCUCC	fmmmiiimmmmmiimmmimmmmmmmmmmmmmmmmmimmmmmmmmlllllllmmimmmmmmimimmmmmimmmmmmmmmmmimmmiiimmmmmiiiimmmt	-7/-5/2/3
Cpo-Mir-1343_pri	cpo-mir-1343	Cpo	CAUGAUGCUGGCACCGGUGCUGGGGAGCGGCCCCCCGGGCGGGCCUCUGCUCUGGCCCCUCCUGGGGCCCGCACUCUCGUUCCGGGCCCGCCCCACCUCU	ffmmiimmimmmimmmmimmimmmmimmmmimmmmimmmimmmmmllllllllmmmmmimmmimmmmimmmmimmmmimmimmmmmmmimmiimmttttt	none
Cpo-Mir-1379_pri	cpo-mir-1379	Cpo	CCUUCAGGGAGCCCACGGGCUCAGGCUCUCAGCCCGAGCCGUGUUCUUCAGACGGGCACGGGCUGCAGCGCCAACGCCCGUGGGCCCCCAGGGCCAG	mmmiiimmmimmmmmmmmmmiiimmmimmmmmmmmmimmmimmmmlllllmmmmmmmimmmmmmmimmimmmiiimmmmmmmmmmmmmimmmttttt	none
Cpo-Mir-1388_pri	cpo-mir-1388	Cpo	UGUCCCUGGGUGGUGUCUCCAGGACUGUCCAACCUGAGAAUGUUGCAUCUCCUGGUCAAUCUCAGGUUUGUCAGCCCGUGAGGUGCUGCCCCUUCCCCAG	fffffffmmmmmmmmmmmmmimmimmmimimmmmmmmmmiiimmmimmmllllmmmmmmmmmmmmmmmimimmmmmimimmmmmmmmmmmmttttttttt	none
Cpo-Mir-1842-v1_pri	cpo-mir-1842	Cpo	UGAGGUUGGUGGUGCUGACGUUGGCUCUGCGAGGUCGGCUCAAGGUGGGUCUUGAUAUUGAGCAGGCCUGUCAGGGCGUUGUCACCCACACCAGGAGCACA	mmiiimmmmmmiimimmmmmiiimmmmmmiimmmmmimmmmmmimmllllllllmmimmmmmmimmmmmiimmmmmmiimmmmmimiimmmmmmiiimmtt	-8/-6/2/2
Cpo-Mir-1912_pri	None	Cpo	GGACUUGGCUCUAGGAUGUGCUCAUUGCAUGAACUGUGUAUAUUUUUAUUCGAUACCCAGAGCAUGCAGUGUGAACAUAAUAGAGAUGGAAAGAC	ffffffffmmmmmiimmmmimimmmmmmmmmiimmmimmmmlllllllllllmmmmimmmiimmmmmmmmmimimmmmiimmmmmtttttttttt	-6/-4/2/2
Cpo-Mir-2355_pri	cpo-mir-2355	Cpo	CAUUGUCAGUCAGCCACGCUGUCCUCAGAUACAAUGGACAAUAUGCUAUUAUAAUUGCACGGCAUUGUCCUUGCUGUUUGGAGAUAAUACUGUUGACAGUAUUCCUC	fmmmmmmmmimmmiiiiiimmmmimmmmmmmmmmimmmmmiimmmmmlllllllllllllmmmmmmmmmmmmmimmmmmmmimmmmiiimmmmmmmmmmmttttttt	none
Cpo-Mir-2387_pri	cpo-mir-2387	Cpo	CAGGCCAUGGCGUGAGGGCCUGGAAGGCCCAGCUUUGCAGUGUGGACUGCACCCUGCAGACCUGGCCUUAGCAAACUCUCACACUGAUGACCCCG	ffmmimmmmmimmmmmmmiimmimmmmmmimmimmmmmmmimmmlllllmmmimmmmmmmimmmmmmmmiimmiimmmmmmmimmimmmimmttt	none
Cpo-Mir-3059_pri	cpo-mir-3059	Cpo	GUAACACAGGUGGUACGCCCUUUCCUCUCUGCCCCAUAGGGUGUAGCUCUAACUGCCCUCUAGGGAAGAGAAGGUUGGGUGAGCAGCCUCCAGCUCAA	fffffffmmmmimmimmmmmiiimmmmmmmiimmmimmmmmimmmmllllllmmmmimmmmmmmmimmmmimmmiimmmmmimmimmmmttttttttt	none
Cpo-Mir-3085_pri	cpo-mir-3085	Cpo	CUUCCAGCCCUGCUCUGGGAAGGCGCCAUUCUGAGGGCCAGGAGUUUGAUUAUGAGUCACUCUGGCUGCUAUGGCCCCUCCCAGGGCCUGGGGAUCACACC	fffffffmmmmmmmmmmmmmimmimmmmmiiiiiimmmmmmimmmiimmmmlllmmmmmmmmmmmmmiiimmmmmmmimmmmmmmmmiimmmmtttttttt	none
Cpo-Mir-3613_pri	cpo-mir-3613	Cpo	GGAGAUGGCUGGGUUUGGAUUGUUGUACUUUUUUUUUUGUUCGUUGCAUUUUAAGGAACAAAAAAAAAGGCCAACCCUUCACACCAUUCAUUUGCACC	mimmmmmmimmmiiimmmmiimmmmiimmmmmmmmmmmmmmmimmmlllllmmmimmmmmmmmmmmmmmmimmmmiimmmmiimmmimmmmmmimttt	-6/-4/3/2
Cpo-Mir-6529_pri	cpo-mir-6529	Cpo	AUAAGAAAACCUGUUCUCUUGAGAGAUCAGAGGCGCAGAGUACGUCACUGUCAAUAAAGCCUGUGCCUUUUACCUCUUUAAGAGCGCAUGGUUUCAUUCUG	fffmmmmmmmmmmmimmmmmmmmmmiiimmmmmmmmmmimmlllllllllllllllllmmmmmmmmmmmmiiimmmimmmmmmmimmmimmmmiiimmmmt	none
Cpo-Mir-6715_pri	None	Cpo	GCCUGCACUGGGCUGUGUUCACAGGCACGGCCGGUUUGAGCAUUUUCACUGAAUUGCCAAACCAGGCGUGCCUGUGGCCACAACUCUCACCUGCGCC	fffmmmmimmmmimmmmimmmmmmmmmmmimimmmmmmimmmimmmllllmmmimmmmmmmmmimimmmmmmmmmmmimmmmiiimmmmiimmmmtt	-8/-6/1/3
Cpo-Mir-12072_pri	cpo-mir-12072	Cpo	ACAGCCUGCCCCUCCGGCCCUGGGCUGCCCUUGCCUGACUCUGUCUCACUGAUGAGGAGAAAGGAUGAGGCAGGCCAAGGAAGGAGGUGGCCCAAGAUG	fffffffmmmmmmmmiimmimmmimmmmmiiiimmmiimmmmmmmlllllmmmiimmmmiimmmiiiimmmmmimmmimmiimmmmmimmmtttttttt	-4/-2/2/2
Cpo-Mir-12074_pri	cpo-mir-12074	Cpo	GCAUUCAAAAUCUGAAAGGCUCUGAAAUCUUAAACUUGUUGAGUGCUGACAUGACACCCAGAAGUUUCAGAUUUUAGAGCAUUUUGGAUUUCAAAUCCUC	fffffffmmmmmmmmmmimmmmmmmmmmmmimmmmmmimmmimmmmllllllmimmmimmmmmmmmmimmmmmmmmmmmmimmmmmmmmmmttttttttt	none
Cpo-Mir-12075_pri	cpo-mir-12075	Cpo	GACAUGCUAUGUUUAUUACACAACUCCAGGAUUCGUCGAUCAUGUGUAAUUAAGUUUGAUCGGCGUCUCCUGAAGUGAAGUAAUACAUGGCACAUGGCAC	ffffmmmmmmmmiimmmmmiiimmmimmmmmiimmmmmmmmmllllllllllllllmmmmmmmmmiimmmmmimmmiiimmmmmmmmmmmmmtttttttt	none
Cpo-Mir-12076_pri	cpo-mir-12076	Cpo	UUCCCUUGCCCAUCCCGGCCCCUGGCCCGGCAGUGUUUGGCUCUGUCUGUGUGAACCUCAAGCUCUGCCUGACCAGAGGGCCGGGGUGGUGUCACCCUGA	fffffffmmmmmmmmmmmmmmmmmmimimmmmmimmmmmmiiiiimmlllllmmiiimmmmmmimmmmmimimmmmimmmmmmmmmmmmimmtttttttt	none
Cpo-Mir-12077_pri	cpo-mir-12077	Cpo	GUGUUCUGUGUGCCAUGCUUUGCUCAGAGUUGCGUCGGUUACUUAGAGUAUACGUAACUGAGGCCACUCUGGGUAGAGUAAGGCUCACUAAAUAUAA	mmmmmiimmmimmmimmmmmmmmmmmmmmmimmimmmmmmmmimmlllllmmimmmmmmmmimmimmmmmmmmmmmmmmmimmmimmmiimmmmmtt	none
Cpo-Mir-12078_pri	cpo-mir-12078	Cpo	CUUAUCAUGCCAUUCAGUAUAGGUGGAACUCUUGAUAGUCUGCUCACUUUCACUAUAGCUCAGACUAUCAGAGUCUCCAUUCCUGUAAUGUUUGGUGCUAUUCCAC	ffffffffmmmmiimmimmmmmmmmmmmmmmmimmmmmmmmmiiiimmllllllllmmiimmmmmmmmmmmmmmimmmmiimmmmmmimmiimmmmtttttttttt	-7/-5/2/2
Cpo-Mir-12079_pri	cpo-mir-12079	Cpo	AGUGGUGGCUACGGACACAGCACACUCUCUGAACCCACUGCUCAUCUGCAUAGAUCGUGACAUGGGAUUGGAGAGUGACCUGGGUCAUAGUCGUGUGGUCU	ffffffmmmmmiimmmimmmiimmmmmmmmmmimmmmimmmimmmmmllllmmmmimimimmmmmmimmmmmmmmmmiimmmimmmimmmmmttttttttt	-8/-6/2/1
Cpo-Mir-12080_pri	cpo-mir-12080	Cpo	GUAACCUCUCAGUCACAGCCUCGCUCUUUUCAGGACCUUUGCUGUUCUGAGGAGCAAACGUCCUGAAAAGAGUGAGGCUGUGACUGAGAGGGAUGGG	ffffmmmmmmmmmmmmmmmmmmmmmmmmmmmmmmmmimmmmmmimmlllmmimmmmmmimmmmmmmmmmmmmmmmmmmmmmmmmmmmmmmmtttttt	none
Cpo-Mir-12082_pri	cpo-mir-12082	Cpo	CAUGAUCCUAGGGGAUGGGGAAGCCAACCACAGACACCACAGAAAAGAUAAAUCUCUCUGAUGGUGUCUUAGUUGCUUUCCUGUUCCUGGGACGUGAUAC	mmmmimmmmmmmmimmmmmmmmmmimmmiiimmmmmmmmmmmmiimmmllllmmmimmmmimmmmmmmmiimmmmmmmmmmmmmmmmmmmmmmmmmtttt	none
Cpo-Mir-12083_pri	cpo-mir-12083	Cpo	UUGGGCAAGUGGUGUCAUGGUUUCUGUGUGUUCAAUGGAAGCGCUACCAAAUGUAUCCAUCUGAUCGCACAGGAUUCAUGACUUACACUAGUGUGCU	ffmimmmmmmmiimmmmmmmimmmmmmmmmimmmmmmmmimmmllllllllmmmimmmmmimmmimmmmmmmmmimmmmmmmiiimmmmiimmmimt	-8/-6/2/3
Cpo-Mir-12084_pri	cpo-mir-12084	Cpo	CUGGGAAGCAAACCGCGUCCAGCCUGGGUGACAGCCGGACGGAUCCUGCGCUCUAACGUCGCGGCUGUUGCCCAAGCGUUGGGGUUCUGGUCCUGUCUAU	ffmmmmiimmmmmmimmiiiimmimmmmmmmmmmmmmmmmmlllllllllllllllmmmmimmmmmmmmmmmmmimmiimmimmmmimmimmmmtttttt	none
Cbr-Bantam-P1a_pri	cbr-mir-58a	Cbr	UUGAUGCUCGCCAUAUCCAUUGCCCUACUAUUCGCAUCUCAUCACUCCAGUAUAUAUAUAUAUAUAUAAGGAUGAGAUCGUUCAGUACGGCAAUGGAAAGAGCUAAACGACGGU	fffffmmmmiiiiiimmmmmmmmmimmmmiiimmimmmmmmmmimmiiimmmmmmmllllmmmmmmmimmmmmmmmmmmmiiimmmmimmmmmmmmmiimmmmttttttttttt	-6/-4/6/2
Cbr-Bantam-P1b_pri	cbr-mir-58b	Cbr	AUUGAAAUUUUCAAUACGUUGGCUUUUUGGCUGGUCUCAUACCGUUUAGUACUGGAUAUGAGAUCAUUCAAGAAGCCCAAAAAAGAGUUCAUUUCAUUCGA	ffmmmmmmimmmiiiiiiiimmmmmmmmmmimmmmmmmmmmmmmllllllllmmmimmmmmmmmmmimmmmmmmmmmiiiiiiimmmiiimmmmmmttttt	none
Cbr-Bantam-P2_pri	cbr-mir-80	Cbr	ACUUGGACACUCUUUCGCUCAGCUUUCGACAUGAUUCUAAACAAUACGCUGUCGCAAUGUUGUUGAGAUCAUUAGUUGAAAGCCGAACGAUUCGAGAUAUCCAAUU	ffmmmmmiimmmiimmmimmimmmmmmmmmmmmmmimmimmmmmmmimmllllmmiimmmmmmmimmmmmmmiimmmmmmmmmimmimmmiiimmmiiimmmmmtt	-7/-5/2/3
Cbr-Bantam-P3_pri	cbr-mir-81	Cbr	AUGCCAUCGUGAUUAACGGUCGGUUUUCACCUUGAUCUGAGAGCAAUAACCAGAAUGCUUAUCUGAGAUCAUCGUGAAAGCUAGUUGUUACUUCACUCGGCUUUU	ffmmmiiimmmmimmmmmmiimmmmmmmmmiimmmmmmimmmmmmllllllllllmmmiiimmmimmmmmmiimmmmmmmmmiimmmmmmiimmmmiimmmtttt	-8/-6/1/2
Cbr-Bantam-P4_pri	cbr-mir-82	Cbr	UAAAAAGUUCUUCUAGCGACAGGUUUUCGCCGUGAUCUGCAGAGUUCCAUGAAGAAAACAUCUGAGAUCAUCGUGAAAGCCAGUUGCUUAAGAGGACUCAUUGU	fffffmmmmmmmiimmmmmmimmmmmmmmmimmmmmmmimmmmmmmllllllllllmmmimmmmmmmmmmmimmmmmmmmmimmmmmmiiimmmmmmmtttttt	-7/-5/2/3
Cbr-Lsy-6_pri	cbr-lsy-6	Cbr	AUUGUCAUGAACCUUCCACAGAAUGCGUCCAGUAUCAAAAUCACAUCAAAGAGAAUACGGUGGAUUUUGUAUGAGACGCAUUCCGUGGCGGGAACAUUAAAGAUCG	ffffffmmmiimmmimmmmimmmmmmmmmiimmmimmmmmmmimmmmlllllllllllmmmmmmmmmmmmmmiimmmmmmmmmimmmmimmmiimmmttttttttt	-10/-7/2/2
Cbr-Let-7-P5_pri	cbr-let-7	Cbr	GGCUCUACACUGGGGUACGGUGAGGUAGUAGGUUGUAUAGUUUAGAAUAUUACUCUCGGUGAACUAUGCAAGUUUCUACCUCACCGAAUACCAGGUUCUCAACUG	ffffffmmimmmmimmimmmmmmmmmmmimmimmmmmmmmmmmmlllllllllllllllmmmmmmmmmmmmimmimmmmmmmmmmmimmimmmmmmttttttttt	none
Cbr-Let-7-P6_pri	cbr-mir-48	Cbr	UUUAGAACCAUUCGGGAUGUUGAGGUAGGCUCAGUAGAUGCGAGGAGAUCCACCAUUCCUCACAUCGUCUGUCCUAACUCGCCUUCCCUUGUGCUUCAAUAUU	ffffmmmimmmiimmmmimimmmmimmmmiimmmiimmmmimmmmmmllllllllmmmmmmimmmmiimmmimmmmimmmmimimmmmiimmmimmmtttttt	-8/-6/2/2
Cbr-Let-7-P7_pri	cbr-mir-84	Cbr	UACUGUCUGAAAAUAACAUCUGAGGUAGUUUGCAAUGCUGUCGACGUAACUGAAAAGUCAACAUCAUUCCAACUUCCUCGGCUGUUCAAAAGGCUAGACAUU	fffmmmmmmiiiiimmmmimmmmmmimmmmimimmmmimmmimmmlllllllllllmmmimmmimmmmmimmmmimmmmmmimmmmiiiiiiiimmmmmmtt	-7/-5/5/8
Cbr-Let-7-P8_pri	cbr-mir-241	Cbr	CCGCAAGACGGUGUCAAAGCUGAGGUAGGUGUGAGAAAUGACGAAAGGCUCUUAAUCGUUUCAUUGUCUCGCAGCUGCUUCAACUGUGAUUUACCGACGCAGUU	ffmmiiiimmmmmmmmimmimmmmmmmmimmmmmmmmmmmmmmmmmmlllmmmiimmmiimmmmmimmmmmmmimmmmmmmmimmimmmmiimmmmiimmtttt	none
Cbr-Mir-1_pri	cbr-mir-1	Cbr	ACCCCUGCUGUGCCGAGCUGCAUACUUCCUUACAUGCCCAUACUGUACUGUGAAUGGAUAUGGAAUGUAAAGAAGUAUGUAGAACGGAAUCUAACGGCGAA	fffffmmmmmmimmmiimmmmmmmmmmmimmmmmmiimmmmmmmmmlllllllmmmmimmmmmimmmmmmimmmmmmmmmmmiimmmiiiiiimmmmmmtt	-4/-2/2/2; -9/-7/1/6
Cbr-Mir-2-o10_pri	cbr-mir-2	Cbr	UAUCCAUCUACAGAGAAAGCCCGUCAAAGUGGUGUGUGUUAUGCCGCAUAAGUGAACUUCUUUUCGGAAGUUUUGGUUCAUAUCACAGCCAGCUUUGAUGUGCUGUCUUGUAUAGAAUUUUUU	ffffffmmmmiimmmmimmmimmmmmmmmmmmmimmmmimmmmmmmiiiiiiimmmmmmmmllllmmmmmmmmmmmiimmmmimmmmmmmmimmmmmmmmimmmimmmmiiimmmmttttttt	-9/-7/2/3
Cbr-Mir-2-o11_pri	cbr-mir-43	Cbr	AAAGAGGCGAUUCUGCCCGUGACAUCAAGAUGCUUGUGAUUAUGCGAAAAUGUUGGGACAUAUCACAGUUUACUUGCUGUCGCAGGCGGAUUAUUGCUAUUGC	fffffmmmmmmmmmmmmimmmmmmimmmmmimmmimmmmmimmmmlllllllllllmimmmmmmmmmmmimimmmmimmmmmmimmmmmmiimmmmmmttttt	none
Cbr-Mir-2-P11_pri	cbr-mir-250	Cbr	UCAAGGGUCUUCGGACCACGCCUUCAGUUGCCUCGUGAUCCGCCGAAUCUGUAAUGGACGAAUCACAGUCAACUGUUGGCACGGUCCUUGAAGUUCACCAU	fffffmmmmmmmmmmmmiimmmiimmmmmmimmimmmmmimmmmlllllllllllmmimmimmmmmmmimmmmmmiimmmiimmmmmiimmmmiiimmmtt	none
Cbr-Mir-8_pri	cbr-mir-236	Cbr	GAAAGUGACCAAUGUCCAGCGUCUUACCUGUUCAAUAUUUAGACUGACCAAACCCAUAGCUCUAAUACUGUCAGGUAAUGACGCUGGAUAGUCUUGUCAUUGAUA	fffmmmmmmiiimmmmmmmmmmmmmmmmmmiimmimmmmimmmmmmllllllllllmmmimmmmmmmimmimmmmmmmimmmmmmmmmmmiiiiimmmmmmtttt	-9/-6/3/5
Cbr-Mir-9-P18_pri	cbr-mir-79	Cbr	AUUCUAGAACAUUCUCCGAUCUUUGGUGAUUCAGCUUAAAUGAUAGAAUUCAGACGUCUUCAUAAAGCUAGGUUACCAAAGCUCGGCGUUCCAGUUCGACCAU	ffffffmmmmiiimimmmmimmmmmmmmmmmimmmmmiimmmmimmmlllllllllmmmmmmmimmmmmimmmmmmmmmmmimmmmimiiiiimmmmtttttt	-8/-6/3/5
Cbr-Mir-9-P19_pri	cbr-mir-244	Cbr	UUUACCCAAAUUUCUCGAUUUCUUUGGUUGUACAAAGUGGUAUGGCUCUCUUGCUCAUACCGCUUUACAGCUAAAGGAAUCGAUUGAUUUUGGAAACAU	fffffmmmmmimmimmmmmmmmmmmmmmmmmmiimmmmmmmmmmmmllllllmmimmmmmmmmmmmmmmmmmmmmmmmmmmmmiimmimmmmmtttttt	-7/-5/1/2
Cbr-Mir-10-P1_pri	cbr-mir-57	Cbr	GUAUUCGCUCUGAGUUCGUCUACCCUGUAGAUCGAGCUGUGUGUUCUGAAGUAUCAUACACGAGCUAGACUACUAGGUGAACGAUGGAAUGGAGCAAUUUC	ffffffmmmmmiiiimmmmimmmmiimmmmimmimmmmimmmmmiimmmllllmmmimmmmmmmmmimmmmmmiimmmmimmmmiiiiiimmmmmtttttt	-6/-4/4/6
Cbr-Mir-10-P3e_pri	cbr-lin-4	Cbr	AUCAGAUGCUUUCGGCCUGUUCCCUGAGACCUCAAGUGUGAGCGUUCUGAACAUGCUUCACGCCUGGGCUCUCCGGGUACCAGGACGGUCUGAGCAGACAC	ffffffmmmmmmmmimmmmiimmmimmmmimmmmimmmmmmmmmmlllllllmmmmimmmmmmimmmmimmmmimmmiiimmmmimmmiiimmmmmttttt	-/-8/0/3
Cbr-Mir-10-P3f_pri	cbr-mir-237	Cbr	UUGAAAACCAUGUUUGGUGGUCCCUGAGAAUGCUCCGACAUCUUCGAAGUAGCGUAGCUGUCGAGCACCAUUGGGGACCAGCGGAUUUUUGGUUAUAAU	fffffmmmmmimmmmmimmmmmmmmmmiiimmmmmimmmmimmimmllllllmmimmimmmmmmmmmiiimmmmmmmmmmimmmmmiiimmmmmttttt	-10/-8/1/3
Cbr-Mir-22-P2-v1_pri	cbr-mir-1822	Cbr	AAAGUCUAGAAAGGUCCGAGAGCCUAUCCCGGAACGCUAUCGGUUGCACUUUUCAAAAAACCGAGCUGCCCGGGGAUAGACUCUUGGCUUCAGAAAGACAUUAU	fffmmmmiiiimmmimmmmmmmimmmmmmmimiiimmiimmmmmmlllllllllllllmmmmmmiiimmimimmmmmmmimmmmmmmmmmiiiiimmmmttttt	-10/-7/4/5
Cbr-Mir-29-P1_pri	cbr-mir-83	Cbr	AGAAGGCACCACUCGAAAAAACUGAGUUUAUGUGUGUACUUGACGGCGAUCAGAGCAACGAUCUAGCACCAUAUAAAUUCAGUGUUUUCGUGGACAGAGAGCCAA	ffffmmmimmmmiimmmmmimmmmmmmmmmmmmmimmimmimmmmmmlllllllmmiimmimmimmimmmmmmmmmmmmmmmmimmmmmmmmmiiiiiiimmmtt	none
Cbr-Mir-29-P2_pri	cbr-mir-49	Cbr	AACCGAAACCAUUUGCCAUCCGCAGUUUUUUGUAGUGUGCUCCGCGCCAUCUUAGUGCCCGAAGCACCACGAGAAGCUGCAGAUGGAAGUUUUGGUUGAUGUG	mmmmmmmmmiiiiiimmmmmimmmmmmmmmmmmimimmmmmimmimmmllllllmimmimmimmmmmmmmmmmmmmmmmmimmmmmiimmmmmmmmmtttttt	-6/-4/6/2
Cbr-Mir-34_pri	cbr-mir-34	Cbr	UAAAAGCACUCAUGGUCGUGAGGCAGUGUGGUUAGCUGGUUGCAUACACAGGUUGACAACGGCUACCUUCACUGCCACCCCGAACAUGUAGUCCUCCAUC	ffffmmimmmmmmmimmmiiimmmmmmmimmimmmmmmimmmmmiimlllmiimmimmmmmmmmmimmimmmmmmmiiiimmmimmmmimmmimmttttt	none
Cbr-Mir-36-o1_pri	cbr-mir-35a	Cbr	UUAGUCCAGUUCUGGACAUUCGCGGGUUUUUUCCUUCGGUGAUAUUCGAAGAAUCGCUAUCACCGGGUGAAAACUUGCAAGUGUCUUGCUUCGACUGGUCA	fffmimmmmmmmimmmmmmmimmmmmmmmmmimmiimmmmmmmmiimmmllllmmmimmmmmmmmmmimmmmmmmmmmimmmmmmmimiiiimmmmmmimt	-/-8/0/4
Cbr-Mir-36-o2_pri	cbr-mir-35b-1	Cbr	GAUAGCUUGGAUCGGACCUCUGCUGGUUUCUGCCGCAGUGAUAUUCCAACGUAGUGGUUAUCACCGGGUGAAAACUGGUAGAGGUCCGAUCCAGACAAGUCA	mmmiiimmmmmmmmmmmmmmmmmmmmmmmimmmmimimmmmmmiimmmllllllmmmimmmmmmimmmmmimmmmmmmmmmmmmmmmmmmmmmmiiiimmmt	none
Cbr-Mir-36-o3_pri	cbr-mir-35b-2	Cbr	GAUAGUCUGGAUCGAAUCUUUGCUGGUUUCCUCUGCGGUGAUAUUCCAAAUGAAGUGCUUAUCACCGGGUGAAAACUGGUAGAGAUCCGAUCCCGUCGGACCA	ffffmmmmmmmmmmimmmmmmmmmmmmmmimimmimmmmmmmmllllllllllllllllmmmmmmmmmmimimmmmmmmmmmmmmmimmmmmmiiiimmmmtt	none
Cbr-Mir-36-o4_pri	cbr-mir-35b-3	Cbr	AAUGGUCUGGAUCGGACCUCCACCGAUUUUUUCUGCGGUGAUACUCCAAUGGGACGAUUAUCACCGGGUGAAAACUGGUAGAGGUCCGAUCCAGUCAGACCA	ffmmmmmmmmmmmmmmmmmmimmmmimmmmmimmimmmmmmmmmmmmllllmmmimiimmmmmmmmmmimmmmmimmmmimmmmmmmmmmmmiiiimmmmmm	none
Cbr-Mir-36-o5_pri	cbr-mir-35b-4	Cbr	CAUGGUCUGGGUCGGACCUUUGCCAAUUUUCUCCGCGGUGAUACUCCAAUGCGACGAUUAUCACCGGGUGAAAACUGGUAGAGGUCCGAGCCAGUCAGACCA	ffmmmmmmmmmmmmmmmmmmmmmmmimmmmmimmimmmmmmmmimmlllllllllmmimmmmmmmmmmimmmmmimmmmmmmmmmmmmmimmiiimmmmmmm	none
Cbr-Mir-36-o6_pri	cbr-mir-35b-5	Cbr	CGUAGUUUGGGUCGGACCUCCGCUGGCUUUUUCCACGGUGAUACUCCAAAGCAAGUGGUUAUCACCGGGUGAAAACUGGUAGAGGUCCGAUCCACUCGGACCA	mmimmmiimmmmmmmmmmmmimmmmmimmmmimmimmmmmmmmiimmmlllllllmmmimmmmmmmmmmimmmmimmmmmimmmmmmmmmmmmmmmmmttttt	none
Cbr-Mir-36-o7a_pri	cbr-mir-35b-6	Cbr	GAAGGUCUGGAUCGGACCUCCGCUGGUUUUUCCCGCGGUGAUAUUCCGAAGCAAGUGGUUAUCACCGGGUGAAAACUGGUAGAGGUCCGAUCCAGUCACAUCA	mmimmimmmmmmmmmmmmmmimmmmmmmmmmimmimmmmmmmmiimmmlllllllmmmimmmmmmmmmmimmmmmmmmmmimmmmmmmmmmmmmmimimimmt	none
Cbr-Mir-36-o7b_pri	cbr-mir-35b-8	Cbr	GAAGGUCUGGAUCGGACCUCCGCUGGUUUUUCCCGCGGUGAUAUUCCGAAGCAAGUGGUUAUCACCGGGUGAAAACUGGUAGAGGUCCGAUCCAGUCGUACCA	fffmmmmmmmmmmmmmmmmmimmmmmmmmmmimmimmmmmmmmiimmmlllllllmmmimmmmmmmmmmimmmmmmmmmmimmmmmmmmmmmmmmiiiimmmt	none
Cbr-Mir-36-o7c_pri	cbr-mir-35b-10	Cbr	GAAGGACUGGAUCGGACCUCCGCUGGUUUUUCCCGCGGUGAUAUUCCGAAGCAAGUGGUUAUCACCGGGUGAAAACUGGUAGAGGUCCGAUCCAGUCGUACCA	ffmimmmmmmmmmmmmmmmmimmmmmmmmmmimmimmmmmmmmiimmmlllllllmmmimmmmmmmmmmimmmmmmmmmmimmmmmmmmmmmmmmmmimtttt	none
Cbr-Mir-36-o8a_pri	cbr-mir-35b-7	Cbr	AAUGGUCUGGGUCGGACCUCCGCUGUUUUUCUCCGCGGUGAUACUCCAAAGAAAGUCGUUAUCACCGGGUGAAAACUGGUAGAGGUCCGAUUCAGUCGGACCA	ffmmmmmmmmmmmmmmmmmmimmmmimmmmmimmimmmmmmmmllllllllllllllllmmmmmmmmmmimmmmmimmmmimmmmmmmmmmiiiimmmmmmmm	none
Cbr-Mir-36-o8b_pri	cbr-mir-35b-9	Cbr	AAUGGUCUGGGUCGGACCUCCGCUGUUUUUCUCCGCGGUGAUACUCCAAAGAAAGUCGUUAUCACCGGGUGAAAACUGGUAGAGGUCCGAUUCAGUCGGACCA	ffmmmmmmmmmmmmmmmmmmimmmmimmmmmimmimmmmmmmmllllllllllllllllmmmmmmmmmmimmmmmimmmmimmmmmmmmmmiiiimmmmmmmm	none
Cbr-Mir-36-o8c_pri	cbr-mir-35b-12	Cbr	AAUGGUCUGGGUCGGACCUCCGCUGUUUUUCUCCGCGGUGAUACUCCAAAGAAAGUCGUUAUCACCGGGUGAAAACUGGUAGAGGUCCGAUUCAGUCGGACCA	ffmmmmmmmmmmmmmmmmmmimmmmimmmmmimmimmmmmmmmllllllllllllllllmmmmmmmmmmimmmmmimmmmimmmmmmmmmmiiiimmmmmmmm	none
Cbr-Mir-36-o9_pri	cbr-mir-35b-11	Cbr	GAAGGUCUGGGUCGAGCCUCCGCUGGUUUUUUACCGCGGUGAUAUUCCAAAUAAAAUGGUUAUCACCGGGUGAAAACUGGUAGAGGUCCGAUCCAGUCGUACCA	fffmmmmmmmmmmmimmmmmimmmmmmmmmmimmmimmmmmmmmiimmmlllllllmmmimmmmmmmmmmmmmmmmmmmmmimmmmmimmmmmmmmiiiimmmt	none
Cbr-Mir-36-o10_pri	cbr-mir-35b-13	Cbr	CUAAAGUCUGGGUCGGACCUCUGCUGGUAUUCUCUGCGAUGAUAUUUUGAAAAAAGCUUAUCACCGGGUGAAAACUGGUAGAGGUCCGAUCCAGUCAGAUCA	fffffmimmmmmmmmmmmmmmmmmmmmmimmmmmmmimimmmmmiimmllllllmmiimmmmmmmmmmimmmimmmmmmmmmmmmmmmmmmmmmimtttttt	none
Cbr-Mir-36-o11_pri	cbr-mir-35c-1	Cbr	GAUAGUCUGGAUCGGACCUGCGUCAGUUUUUAUCACUGUGAUAUUCCAAGCAUAACGGUUAUCACCGGGUGAAAAUUGGUACAGGUCCGAUCCAUUCGAACGA	ffffmiimmmmmmmmmmmmmiimmmmmmmmmmmmimimmmmmmiimmlllllllllmmimmmmmmimmmmmmmmmmmmmiimmmmmmmmmmmmmiimtttttt	none
Cbr-Mir-36-o12_pri	cbr-mir-35c-2	Cbr	GUUAGUCUGACUCGGUCCUGCGCCACUUUCCACCGCGGUGAUAUUCCAAGCAAAACGGUUAUCACCGGGUGAAAAUUGGUACAGGUCCGAUCCUCUUCUCCCU	ffffffffmmimmmmimmmmimmmmimmmimmmmimmmmmmmmiimmlllllllllmmimmmmmmmmmmmmimmmimmmmimmmmimmmmmmttttttttttt	none
Cbr-Mir-36-o13_pri	cbr-mir-35d	Cbr	UCGGCCCAGUUCCGGACACUCGCAGGUUUUUGCUUCGGUGAUAUUCGAAGAGCCGUUAUCACCGGGUGAAAAUUUGCAAGUGUCCGGUAACUGGACAUUU	fffffmmmmmmmmmmmmmmmimmmmmmmmmmmmmimmmmmmmmiimmllllllmmimmmmmmmmmmmmmmmmmmmmmimmmmmmmmmimmmmmmtttttt	none
Cbr-Mir-36-o14_pri	cbr-mir-35e	Cbr	UGAGGUCCGAGUCGGACCUGCCCUGAUUCUUGCUGCAGUGAUAUUUCGAACGGCUAGAUUAUCACCGGGUGACAAUUAGGACAGGUCCGACCCCUAGUGACCC	fffmmmmmiimmmmmmmmmmimmmmmmmimmmmmiiimmmmmmiimmlllllllllmmimmmmmmiimmmmmimmmmmmmimmmmmmmmmmiiiiimimmmmt	none
Cbr-Mir-36-o15_pri	cbr-mir-35f	Cbr	AAUGGCUGGGAUCGGACCUCCGCUGGUUUCUGCCGCAGUGAUAUUCCAACGUAGUGGCUAUCACCGGGUGAGAACUGGUAGAGGUCCGAUCCAGCCGGACCA	fffmmmmmmimmmmmmmmmmimmmmmmmmimmmmimimmmmmmiimmmllllllmmmimmmmmmimmmmmimmmmmmmmimmmmmmmmmmmmmmmmtttttt	none
Cbr-Mir-36-o16_pri	cbr-mir-35g-1	Cbr	GAAUACCUGGGUCGGACCUCCGCUGGUUUUUUUUUCCGCGGUGAUACUUCAAUGCGAAUGUGUAUCACCGGGUAAAAACUGGUAGAGGUCCGAUUCAGUAAAUCCA	ffffffmmmmmmmmmmmmmmimmmmmmmmmmiiiimmimmmmmmmmmmmmlllllmmmiiimmmmmmmmmmmimmmmmmmmmmimmmmmmmmmmmmmmtttttttt	none
Cbr-Mir-36-o17_pri	cbr-mir-35g-2	Cbr	AACGGUCUGGUUCGGACCUCAGCCAAUUUUUUCCGUGGUGAUAUUCCGAAACAAGUGGUUAUCACCGGGUAAAAACUGGUAGAGGUCCAAAUCAAUGAGACCG	ffmmmmmmmmmmimmmmmmmimmmmimmmmmimmimmmmmmmmiimmmlllllllmmmimmmmmmmmmmimmmmmimmmmimmmmmmmimmmmiiiimmmmmm	none
Cbr-Mir-36-o18_pri	cbr-mir-35g-3	Cbr	GAAAGUCCGAGUCGGACCUCCGCUGGUUUUUUUCCGCGGUGAUAUUCCAAAAAAAGGUUAUCACCGGGUAAAAACUGGUAGAGGUCCGAUCCAGUCAGACCA	ffffmmmimmmmmmmmmmmmimmmmmmmmmmiimmimmmmmmmmiimmlllllllmmimmmmmmmmmmimmmmmmmmmmimmmmmmmmmmiiiimmimmmtt	none
Cbr-Mir-36-o19_pri	cbr-mir-36	Cbr	AAUUGAAACCUUCGGACCAUUGUGAAUUUUUGCUGCGGUGUUACAACUAACAUCUGUAUCACCGGGUGAAAAUUCGCAAUGGUCCGAUGGGUAUUCAUGU	fffmmmmmmmmmmmmmmmmmmmmmmmmmmmmmmmimmmmmimmmmlllllllllmmmmimmmmmmmmmmmmmmmmmmmmmmmmmmmmimmmmimmmmttt	none
Cbr-Mir-36-o20_pri	cbr-mir-38	Cbr	CAUGUGGAGCCUGGACCUGUACCGGGUUCUCUUUGUGGUGAUAUGACAACUCAUAACCAUUCCUUAUCACCGGGAGACAACCUGGUAUAGGUCCAGCGACUCUGCUGG	mmimmmmmmmmmmmmmmmmmmmmmmmmmimmmmiimmmmmmmmlllllllllllllllllllllmmmmmmmmimmmmimmmmmmmmmmmmmmmmmmimimmmmmmmmt	none
Cbr-Mir-36-o21_pri	cbr-mir-39	Cbr	UCCAGAGAUGCAGGGAGCCCAACUGGUUCUCACUGCAGUGAUAAGCUAUGUUACAGUCUAUCACCGGGUGAAAAACGGUUAGGCUCUUUAAGCAUCUCUGUA	ffmmmmmmmmmmmmmmmmmimmmmmiimimmmmmiiimmmmmmimmmlllllllmmmimmmmmmiimmmmmimiimmmmmimmmmmmmmiimmmmmmmmmtt	none
Cbr-Mir-36-o22_pri	cbr-mir-40	Cbr	GUAUCCCCUGCCCUCACCCCAGCGGGUUUUCAUCGCAGUGAUAUGACGCAUUCAAACCAUUUCUUAUCACCGGGUGUCAAUCAGCUAGGGUGUGGGCGCGGGUAUCCA	ffffmmmimmmmmimmmmmimmmimmmmiimmmmimimmmmmmimmlllllllllllllllmmimmmmmmimmmmmiimmmmimmmimmmmmimmmmmimmmtttttt	none
Cbr-Mir-36-o23_pri	cbr-mir-41a	Cbr	AAGCAGGUCCCAAAUGCCUUGGUGGUUUUUCGCCGUAGUGAUACAACAUCGAAGCCAUACGAUAUCACCGGGUGAAAAACUCCCAAGGUCGGGACAUUUUUAUUUG	ffffffmmmmmiiiimmmmmmmimmmmmmmmmmmiiimmmmmmiiiiimmmllllllllmmmmmmmmmiimmmmmmmmmmmimmmmmmmimmmmmttttttttttt	-6/-4/4/1
Cbr-Mir-36-o24_pri	cbr-mir-41b	Cbr	UCGCGGAUCUCUCUGGCCUUGGAGGUUUCUCAUCGUAGUGAUACAAAACCAAAACCAUACGAUAUCACCGGGUGAGAAUCUUCCAAGGUAGGAGGAUCCUGCAUAU	ffmmmmmmmimmmmimmmmmmmmmmimmmmmmmmiiimmmmmmlllllllllllllllllllmmmmmmiimmmmmmmmimmmmmmmmmmimmmmmmmmmimmtttt	none
Cbr-Mir-36-o25_pri	cbr-mir-42	Cbr	UAUAACCCUUGUCGGACCUUUGUGGGUGUUCGCCUUUUCGGUGAAGUUACUGAAUGCUUCUUCACCGGGUUAACAUCUACAGAGGUCCUAAAGGGUUCCAUGA	fffmmmmmmmiiimmmmmmmmmmmmmmmmmimmmiiiimmmmmmmmiiimlllllmiiimmmmmmmmmmmimmmmmmmmmmmmmmmmmiimmmmmmmtttttt	-8/-6/3/2
Cbr-Mir-36-o26_pri	cbr-mir-7581	Cbr	AAAUCCUCCGACGAGAGCCGUGCCGAUGUCGGCUUGGGUUGUACCAUCUCGAAAUCCGGCUAUAACCAGGUCCACAUCUGCAUUGAUCUGUAUCGUAGGUUCAU	ffffmmmimmmiimmmimimmmmimmmmmimmmmmmmimmmmmmmllllllllllllmmimmmmmmmmmmmmimmmmmimmmmimimmmiiimmmimmmttttt	-8/-6/2/3
Cbr-Mir-52-P1_pri	cbr-mir-52	Cbr	UCUUUCCCGCUCUGACAGUCCACCCGUACAUAUGUUUCCGUGCUUGACAUAGAGCUCAAUCACGAUACAAUGAGCGGGUAGCCGGUCAUCGAGUCGGAACAU	fffmmmmimmmmmmmmimimimmmmmmimmmimmmimmimmmimmmmllllllllmmmmimmmmmimmmmmmimmmmmmimimimmmmiimmmmimmmmttt	none
Cbr-Mir-54-P1a_pri	cbr-mir-54a	Cbr	CGUCUAAGCCGAUCCUUGGCUGGGAUAUGAGCAAACGUGUACACGAUACUUAUUCCCUGUACCCGUAUUCUCAUAUCUGAGCCAAGGAUCGUCGCAAAAGGC	fmmmmiimmmmmmmmmmmmmmimmmmmmmmmiiimmmimmmmmimmlllllllmmiimmmmmimmmiiimmmmmmmmmimmmmmmmmmmmmiimmiiimmmm	none
Cbr-Mir-54-P1b-v1_pri	cbr-mir-54b	Cbr	AGCACGAGCUGAUCUUUGACUCGAACCUGGACAUCGUUUUGUACACGAAGUCAAGCUGCUGUACCCGUGAUUCCAUGUAUCGAGUCAACGAUCGCCUUUAAAAAU	fffffmmmimmmmmimmmmmmmmmmmimmmmimmmmiiiimmmmmimimmmlllmmmimmmmmmiiimmmmmmmmimmimmmmmmmmmimmmmmimmmttttttt	none
Cbr-Mir-54-P1c_pri	cbr-mir-54d	Cbr	GCGCUAGGUGAUCCUUGACUAGGAUAUAAAAAGAACGUGUGUACAUGAAUCCAGUGAAUACUUGUACCCGUAUUUUUAUAUCCGAGCCAAGGAUUGCCGUUGAUCG	ffffffmmmmmmmmmmmimmimmmmmmmmmmmiimmmimimmmmmlllllllllllllllllmmmmmmmmmimmmmmmmmmmmimmimmmmmmmmmmmtttttttt	none
Cbr-Mir-54-P2_pri	cbr-mir-55	Cbr	AAUCGUCACAAAGGGGGACUCGGCGGAAAAUAUGGUGGUAUACUACACAGUGAAUAGAUAUACCCGUAUAUUUUUCUGCCGAGCCCCUCCACGACAUCAAUAA	ffffmmmiiiiimmmmmimmmmmmmmmmmmmmmmiimmmmmmmmmlllllllllmmmimmmmmmiimmmmimmmmmmmmmmmmmmmmmiiiimmmtttttttt	-9/-6/5/4
Cbr-Mir-54-P3_pri	cbr-mir-56	Cbr	GGAACAUCAGUUUCUGUUCUCAGGGGAUCCAGUUCCGGUUGUGCCUCAUCUCAAUACCCAGAUGGCACCCGUAUUGCUUCCUCUGAGAAUCGACUGCGUACCGCAUU	mmimmiimmmmmiiimmmmmmmmmmmmiimmmmiimmmiimmmmmiimmmmllllllllmmmmmmmmmmmmimmmmiimmmmmmmmmmmmimmmmmimmimmttttt	-6/-4/3/1
Cbr-Mir-65-P1_pri	cbr-mir-65	Cbr	UCCUAAAGACCCUCACCAAUCAUGACACUGAAGCGGGAAUGGAAGCGUAGUCAGAUUGCAAUUCCUACCGGGUUCAGUGUCAUACUUGGUGCGGAUGAGUCUGCAA	ffffffmmmmmmimmmmmmiimmmmmmmmmmmimimmiiimmmmiimmmmmlllmmmmmiimmmmiimmimimmmmmmmmmmmiimmmmmmimmiiiimmmmtttt	none
Cbr-Mir-65-P4_pri	cbr-mir-64a	Cbr	GAAUCCUCGGCCUCGCCGACCAUGACACUGAAGCGUGUACGGAUGGAAAGUUGAAGCCUUCCGUUCCGCUAGUGUGCCAUGCAACGGCGAGUGCCUUGGCACUU	ffffmmiimmmmmmmmmmiimmmmimmmiiimmmmimimmmmmimmllllllllllmmimmmmmimmmmmiiimmmimmmmiiimmmmmmmimmmiimmttttt	none
Cbr-Mir-65-P5_pri	cbr-mir-64b	Cbr	UUUCCGAAGGCCCCGCCUUCCAUGACACCCAAGCGUGUCUGGAAUGACAGAAUGGUCCUCCGGACCGCUGAUGUGGCAUGAACGGCGGGAGUUGGUCCCUAA	fffmmmmiiiimmmmmmiiimmmmimmmiiimmmmimmmmmmmiimmmllllllmmmimmmmmmmmmmmiiimmmimmmmiiimmmmmmiimmmmttttttt	-10/-8/4/2
Cbr-Mir-65-P6_pri	cbr-mir-64c	Cbr	UUCUACUCGGCCUCGCCGACCAUGACACACUGGCUGGUCUGGAAUGAUUUCGGCUCCUCCGGUCCGCCCGAGUGCCACGAAACGGCGAGAGCCUUGGCAUU	ffffffffmmmmmmmmmmiiiimmimmmimimmmimmimmmmmiimmlllllllmmimmmmmimmmmmimimmmimmiiiiimmmmmmmimmmtttttttt	none
Cbr-Mir-67_pri	cbr-mir-67	Cbr	AAAUUCUAGAUAUUUCGAUCAACUCAUUCUGCUGGUUGUUAUGCUGACAAUUGAUGAUUAAGCAUCACAACCUCCUAGAAAGAGUAGACCGAUUCUAUCUUAUCUUUU	fffffffmmmmmiimmmimmimmmmimmmmmiimmmmmmimmmmmlllllllllllllllmmmmmimmmmmmiiimmmmmimmmmimmimmmiiimmmmmtttttttt	-7/-5/2/3
Cbr-Mir-70_pri	cbr-mir-70	Cbr	UUCAAAACGGAUGUAUCUCUAGGAACAGCCAUCAUGUAAGACAUUUCUAACUGAAAGAUGUAAUACGUGAUUGGUGUUCCCAGAGUUUACCGUUUCCUUCUUU	ffffmmmmmmiiiiiimmmmimmmmmmimimmmmmmmmiimmmmmmmlllllmmiimmmmmiimmmmmmmmimimmmmmmimmmmiiiimmmmmmtttttttt	-5/-3/6/4
Cbr-Mir-71_pri	cbr-mir-71	Cbr	UAAAAAAUACAGCUGAACGAUGAAAGACAUGGGUAGUGAGACGUCGGAGCCUCGUCGUAUCACUAUUCUGUUUUUCGCCGAUCAGUCCCCUUACUACUG	fffffffffffmmmmmimmimmmmmmmmmimmmmmmmmmimmmimmmllllmmmimmmimmmmmmmmmmmmmmmmmmimmimmmmmttttttttttttt	none
Cbr-Mir-73-P1a_pri	cbr-mir-73a	Cbr	UGAGCGGUCCCUCAAACAACCGAGCUUCCCCGUCAAGCCACAGCUAUCUCUGACAUUGCUGGCAAGAUGUUGGCAGUUCAGUUGUAUGACGGAGACCAAUUU	fffffmmmmmmmmmimmmmmimmmmmimmimmmmiimmmmiimmlllllllllllllmmmmmmiimmmmiimmimmmmmimmmmmimmmimmimmmmttttt	none
Cbr-Mir-73-P1b_pri	cbr-mir-73b	Cbr	AAACGUCCCAAAAUUCCGAUCCGGCUUCCACAUCGAGCCUCAGCUAGAUCCAUAACUUGCUGGCAAGAUGUUGGCAGUCGCAUUGGAUAAAGGAGACACUUGA	ffffmmmmmiiiiimmmmmmimmmmmimmmmmmmiimmmiimmmimmllllllllmmimmmmmmiimmmmimmmimmmmmimmmmmmiiiimmimmmtttttt	-7/-5/5/4
Cbr-Mir-73-P2a_pri	cbr-mir-74a	Cbr	AGAAAAAAGGUCCGCACUUUUGGGCUUCCAUAUCUUUCCCAGCUCCUCUCAUUUACUAUGGAUGCUGGCAAGAAAUGGCAGUCUAGAUGUGCAAAAUCCUGCAACUC	fffffffmmmiiimmmmimmmmmmmmimmmmimmmmiimmmmmmmmlllllllllllllmmmimmmmmimmmmimmmmimmmmmmmmimmmmiiiiimmmttttttt	-8/-6/3/5
Cbr-Mir-73-P2b_pri	cbr-mir-74b	Cbr	UCAAGCCCCUGCCACACUUUUGGACUUCCUUCUCGUUCCCAGCAAAAUGCACAGUUUGCUGGCAAGACUAGGCAGUCCAGAUGUGUGGCAGCGGCAGUUUU	ffffmmmimmmmmmmmmimmmmmmmmimmmiimmiiiimmmmmmmmllllllllmmmmmmmmiiimmiimmmimmmmmmmmimmmmmmmmmimmmtttttt	none
Cbr-Mir-73-P3a_pri	cbr-mir-2225	Cbr	CACAAGUCCCUCUCUUUGUCACCGCUUCCUUCCUUGCGCACACCUAAUUCCAGUAGUAAAGGAUGUGGCAAGACAGGCAGCGGUAGAUAAGGGAGAUUGAGACAAUA	fffffmmmmmmmimmmmmmmmmmmmmimmmiimmmmmimmmmmmmllllllllllllllmmmimmmmmmmmmiimmmimmmmmmimmmmmmmmmmiiimimmmtttt	none
Cbr-Mir-73-P3b_pri	cbr-mir-2227	Cbr	ACGUGUCUCCAAUGCUCUUCACCUCUAUUUCCACUUCCACCCAAGUAAUUUGAAGUGGCAGUGUAAGUAGCUGGUGAAGAAAUUGUUUUGAGACGAA	fffmmmmmmmmmmiimmmmmmmmimmmmmmimmmmimmmmimmmlllllmmmiimmmmimmmmimmmmmmiimmmmmmmmimmmmiiiimmmmmmtt	-6/-4/2/1
Cbr-Mir-76_pri	cbr-mir-76	Cbr	AAAUCCCUCAUUCGCCAAUUAGGACUUCACAACAUGCGAAUACCACCACUUCUAUGGAUAUUCGUUGUUGAUGAAGUCUUAAUGGACGUCUGCGGGGUCCAG	ffmmmmmimmiimmmmmimmmmmmmmmmmmmmmmimmmmmmmmmmlllllllllmmmimmmmmmmmmmmmimmmmmmmmmmmmmmimmiimmimmmmmtttt	-9/-7/2/2
Cbr-Mir-77-P1_pri	cbr-mir-77-1	Cbr	UCCAAAGAGCUGUGAAUUUGGAUAGCUGUGCUCUGAGGAAAUAACAAUAGUCACACCCCAUGUCAUUUCAUCAGGCCAUAGCUGUCCAAAUUUCUCGGUUCGCAUGUU	ffffffmmmmmmimmmmmmmmmmmmmmmmmimmmmmimmmmmimmmllllllllllllllmmmimmmmmimmmmmimmmmmmmmmmmmmmmmmiimmmmmmttttttt	-8/-6/1/2
Cbr-Mir-77-P2_pri	cbr-mir-77-2	Cbr	UCCAAAGAGCUGUGAAUUUGGAUAGCUGUGCUCUGAGGAAAUAACAAUAGUCACACCCCAUGUCAUUUCAUCAGGCCAUAGCUGUCCAAAUUUCUCGGUUCGCAUGUU	ffffffmmmmmmimmmmmmmmmmmmmmmmmimmmmmimmmmmimmmllllllllllllllmmmimmmmmimmmmmimmmmmmmmmmmmmmmmmiimmmmmmttttttt	-8/-6/1/2
Cbr-Mir-85_pri	cbr-mir-85	Cbr	AAAAAACAGUACCCCGGUGCCCGCUUUUUCAGUAGUUUGAAACCAGAGAUGAUAGUUGGUUACAAAGUAUUUGAAAAGGCGUGCACUGGGUAAAUUUUGAAUAG	ffffffffffffmmmmmmmmimmmmmmmmmmmmmimmmmimmmmmmlllllllllmmmmmmimmmmimmimmmmmmmmmmmimmmmmmmmtttttttttttttt	none
Cbr-Mir-86_pri	cbr-mir-86	Cbr	CAAACCGAGUCAAUGCCGUUUAAGUGAAUGCUUUGCCACAGUCUUCGAUCAUGUCACAUGAAGCCUGGGCUUAGAUUCACUUAGGCCGGCGUUCCUUGACUCAGCC	ffffffmmmmmmmmmmmmmmmmmmmmmmmimmiimmmimmmimmmmlllllllllllllmmmmimmmmmmiimmmmmmmmmmmmmimmmmmmiiiimmmmmmtttt	-/-7/0/4
Cbr-Mir-87-o5_pri	cbr-mir-87	Cbr	ACAGGUUGUGCCCACCCGGCCGCCUGAUACUUUCGUCUCAACCUCGCUGUCAGAAUGUCGUAGGUGAGCAAAGUUUCAGGUGUGCCGGAACACACCCAUACUUUG	fffmmimmmmiiiiimmmmmmmmmmmmimmmmmimimmmmimmmmmmlllllllllmimmimmmmmmmmmmmmmimmmmmmmimmmmmiimmmmimmtttttttt	-6/-4/5/2
Cbr-Mir-87-o6_pri	cbr-mir-233	Cbr	GAAAUAAGCAUUUUUCUGUCCCGCGCAUCCCUUUGUUCCAAUAUUCAAACCAGUAGAAAGAUUAUUGAGCAAUGCGCAUGUGCGGGACAGAUUGAAUAGCUGACAUA	ffffffmmmmmmmimmmmmmmmmmmmmmimmimmmmmmimmmmimmlllllllllllllmmimmmmmmmmmmimimimmmmmmmmmmmmmmiimmmmimmmtttttt	-7/-5/1/2
Cbr-Mir-90-P1_pri	cbr-mir-90a	Cbr	UGUCCGCACUCAUUUCAAGCGGCUUUCAACGACUAUAUCAACCAAAUCAAGCUAGAUACGUUGAUAUGUUGUUUGAAUGCCCCUUGAGAUUUUGGAGUGUUCA	fffffmmmmmmmmmmmmmmimmmimmmmmmmmmimmmmmmmmiiimmmllllllmmmiimmmmmmmmmmmmimmmmmimmmimmmmmmmmiiiimmmmmmttt	-/-8/0/4
Cbr-Mir-90-P2_pri	cbr-mir-90b	Cbr	UCCUGCAGCACCAUUUCAAGCGGCCUUCAACGACUAUAUCAACCGAAUCCAAAUUCGCGAGUUGAUAUGUUGUUUUGAAUGUCACUUGAGGUUUUUGCUUUUUCGG	ffffffmmmmiimmmmmmmmimmmimmmmmmmmmimmmmmmmmmmmmmllllmmmmmiiimmmmmmmmmmmmmiimmmmimmmimmmmmmmmiiimmmmttttttt	-9/-7/2/3
Cbr-Mir-92-o67_pri	cbr-mir-235a	Cbr	AAAAUCUGAAAAUUCCGAUCCGGCCAUGGCCAAUUGCAUAUAUUGCUUUUACUUUUUCAAAAUGCGAAUAUUGCACUUUCCCUGGCCAGAUCUGAUAGUAAGAUUUGAGGG	fmmmmmmiiiiiimmimmmmimmmmmimmiimmimmmmimmmmmmmmmmmllllllllmmmmimmimmmmmmmmmimmiimmmmmmmimmmmimmiiiiimmmmmmttttt	-8/-5/6/5
Cbr-Mir-92-o68_pri	cbr-mir-235b	Cbr	AAAAUCUGAAAUCUUGGAUCAGGCUCUGGUCAUGUGCAUAUAUUGCGCUAUAUAUGCUAAUAUUGCACUUGACCAUGGCCUCGUCUAGAAAGUAAGACAGUUU	ffffmmmiiiiiimmmmmmimmmmmimmmmmmimmmmmimmmmmmimmlllllllmmmmmmmmmmmmmimmmmmmimmmmmimmmmmmiiiiiimmmtttttt	-8/-6/6/6
Cbr-Mir-96-P2f_pri	cbr-mir-790-1	Cbr	UAAAAAGUCCCUUCCGAUUGCUUGGCACUCGCGAACACCGCGAUCACUUCCAAUAUCGAUCCGCGGAGUUAGCCAGUGUCAACCAAAUGGAUGUUUGAGACUUGU	ffffmmmmmmmimmmmimmmimmmmmmmmimmimmmimmmmmmmmllllllllllllmmmimmmmmimmmimmimmmmmmmmimmmimmmmimiiimimmmmmtt	none
Cbr-Mir-96-P2g_pri	cbr-mir-790-2	Cbr	CAGACGGUCCCUUCCGACUGCUUGGCACUCGCGAACACCGCGGUCGAAGUUACUCGCGGAGUUAGCCAGUGUCAACCAGAUGGAUGCUCGAGACUUCC	ffmmimmmmmmimmmmimmmimmmmmmmmimmimmmimmmmmmmlllllllmmimmmmmimmmimmimmmmmmmmimmmimmmmimiiimimmmmmmt	none
Cbr-Mir-96-P3_pri	cbr-mir-228	Cbr	AGGAAUCCCACCCUGUUCGCAAUGGCACUGCAUGAAUUCACGGAUGCAAAGCGACAGACCGCGGAUCAUGCGGUACCAUAGCUGACGGUGGUGAGAUCAGAU	ffffmmmimmmmmmmmmimmimmmmimmmmmmmmmimmmimmmimmllllllllmmiimmmimmmmmmmmmmmmimmmmimmimmmmmimmmmimmmttttt	none
Cbr-Mir-124-P14_pri	cbr-mir-124a	Cbr	UUUUUUCCAGUCGUCAUAUGGCGUCCACCUGAGUGACUUUAGUGGACAUGUAUAGUUUCCAACUAAGGCACGCGGUGAAUGCCACGUGGCAAUUCUGGGAUUCA	ffffmmmmmmiimmmmmimmmmmmimmmmimimmmimmmmmmmmmmimmlllllmmimmmimmmmmmmmmmimmmmmimmmmmmimmmmmiiiimmmmmmtttt	-9/-7/2/4
Cbr-Mir-124-P15_pri	cbr-mir-124b	Cbr	AUGAUGGUUGAUAUAUGUAUACAGAGUUUGUCGUUGCGUUUAAUUAGGAACAGAACCAAAUUAAGGCACGCCUAACUCUGUCUACAUGUACUUUUACAAGAGU	fffffffffffmmmmmmmmimmmmmmmmimimmmimmimmmmmmmimmlllllllmmimmmmmmmmmmmmimimmmmmmmmimmmmmmmmttttttttttttt	none
Cbr-Mir-124-P16_pri	cbr-mir-124c	Cbr	CUCAUCGUUGCUUAGUGUGCACGGCAUUGGCAGUGACCUUAAUAGAGAACAGUCAACUCAUUAAGGCACUUCCAAGCCGUACACAAACAUUGCAACGCAAAU	fffffmmmmmmiiiimmmmimmmmmimmmmimmmmimmmmmmmimmmlllllllllmmmmmmmmmmmmmmimmmmmmmmmimmmmiiiiiimmmmmmttttt	-6/-4/4/6
Cbr-Mir-133_pri	cbr-mir-245	Cbr	AUUGUAUUCAAUGUCGAAGAGCUGCUUGCAAGGUACCUAAUUGUUUGACUCUAUUCUCAAUUGGUCCCCUCCAAGUAGCUCUAUUGCAUUGUUUAUUUAGA	fffmmmiimmmmmimmmmmmmmmmmmmmiiimmimmmimmmmmiiimmllllllmmimmmmmmmmimmiiimmmmmmmmmmmimmmmmmmmiimmmttttt	none
Cbr-Mir-137_pri	cbr-mir-234	Cbr	UGACUCUAGCAAAGAUCAAACGGUAUUCCUGAGUGAAUAAUAAAAAUGAGUCCAUUCUAUUAUUGCUCGAGAAUACCCUUUGACAAGCUGAAAAGUGUUA	ffmmmimmmmiiimimmmmmimmmmmmmimmmmmimmmmmmmiimmmmllllmmmmimmmmmmmmmmmmimmmmmmmimmmmmmiimmmmiiimmmtttt	-8/-5/3/2
Cbr-Mir-190_pri	cbr-mir-50	Cbr	UCCUUCCACCCACCGGCCGCUGAUAUGUCUGAUAUUCUUGGGUUAUCUGAUAAUGAUUGUUGUAACUCAAGUAUUAGACGUAUCGACGGCCGGCUGGGUUGGAAUCA	fffmmmmmmmmmmmmmmmmimmmmmmmmmmmmmmiimmmmmmmmmmiimmmmmlllmmmmmmmmmmmmmmmmmmmmmmmmmmmmmimmmmmmmimmmmimmmmmttt	none
Cbr-Mir-193-P1-v1_pri	cbr-mir-240	Cbr	UUUUGAAACUGUUUUCAAAUCGAGAAUUUCGAGGCCUGAAUGCAAGAACCGUUUUGAGCAUACUGGCCUCCAAAUUUUCGCUUUGAAUUUUAGUUACGCGUG	ffffffmmmmmiimmmmmmimmmmmmmmmimmmmmmimimmmmiimmmllllmmmiimmmmimimmmmmmimmmmmmmmmimmmmmmiiimmmmmttttttt	-8/-6/2/3
Cbr-Mir-193-P2-v1_pri	cbr-mir-786	Cbr	GUUUAGGGACCCUUCCCAACAAAAUCUCAAAUAGUGGCAUUUACACAAGCAAUGGUAUGUAAUGCCCUGUACGAGAUUUGGUUGGUGAGAAGUCUCUACAAU	fffmmmmmmmiimmmmmmmmimmmmmmmiimmmmimmmmmmiiimmmimmllllmmimmmmmmmmmmmmmiimmmmmmmimmmmmimmmiimmmmmmmtttt	-9/-8/2/2
Cbr-Mir-216-P1_pri	cbr-mir-259	Cbr	UGAUAGUCAUCGAAACGAGUAAAUCUCAUCCUAAUCUGGUUGCAUUUUCAAUACUUUUUGCUACCGAUUUGGUUUGGGAUUGGCUUGUCUAGUAUUGACAUUUU	fffffmmmmimiiimmmmmmimmmmmmmimmimmmmimmmimmmllllllllllllllmmmimmmmmmmimmiimmmmmmmimmmmmmiiimiiimmmmttttt	-7/-5/3/3
Cbr-Mir-230_pri	cbr-mir-230	Cbr	UAAUAAAAUGCCUUACCGAUACUUGGUCGACAAUUUAAUAGUAUCUGAUUAAUUGAUGGAUAGUAUUAGUUGUGCGACCAGGAAAUGGUAUGAGCAUUUCAAUUU	fffffmmmmmmmimmmmmiiimmmmmmmmmmmmmmimmmmimmmmmimmmllllmmmmmmmmimmmmmmmmmmimmmmmmmmiiimmmmmimimmmmmmtttttt	none
Cbr-Mir-231_pri	cbr-mir-231	Cbr	ACUAGCACCUCAAUGUUGUUCUGUCUGUUUCCAUAGCUUAUAUUGUAAGGUACUUAUAAGCUCGUGAACAACAGGCAGGACAACUGGAAGUGGUGUUUUU	fffmmmmmmiiiiimmmmmmmmmmmmmmmiimmmmmmmmmmmiimmmlllmmmimmmmmmmmimmmiiimmmmmmmmmmmmmmmiiiiiiimmmmmmttt	-7/-5/5/7
Cbr-Mir-238_pri	cbr-mir-238	Cbr	UCCUCAUGAAUAUGACUGUUUGGGUGUCCUUGGAUGUAAAAAGCUAUAAAUCUGUUAAGAUUGCUUUGUACUCCGAUGCCAUCCACAUGGUCUGACGACAAGAAGAU	mmimmimmiiiiimmmmmmimmmmmmimimmmmmimmmimmmmmiiiimmmmmllllmmmmmmmmmmimmmmmmmmimimmmmmmimmmmmmiiiiiimmimmimmt	-8/-6/5/6
Cbr-Mir-242_pri	cbr-mir-242	Cbr	UCUAAGCCAAAAAAAGAAUAUUGCGUAGGCCUUUGUUUCGAAAGACCCAAAAAUUGUUCGCAGCAAUCUCCUUCGCAAUAUUUUUUGGAAGAGGAAAUG	mmmiiimmmmmiiiimmmmmmmmmmimmmiiimmmmmimmmmimmllllllllmmimmmmimmmmmiiimmmimmmmmmmmmmmmmmmiiimmmttttt	-6/-/4/0
Cbr-Mir-246_pri	cbr-mir-246	Cbr	AGUCCUAGUGAUAAAACAGCACCUGGCCAAUAUUAUGUAAUAUCAGAAGCAAAUUGAUUAUUACAUGUAUUGGGUAGGAGCUGUUCAAGCUAUGGUUAAAU	fffmmmmmmiiiiimmmmmmimmmmimmmmmmmimmmmmmmmmmmmlllllllmmmmimmmmmmmmmmmmmmmimmmmimmmmmmiiimmmmimmtttttt	-7/-5/5/3
Cbr-Mir-248-v1_pri	cbr-mir-248	Cbr	GCAAACUGAUAUUCACGAUAAGCGCUAUCCUUCCGUUGUAUUCAAGCUUGGUUGUCGAGUACACGUGCUCGGAUAACGCUCAUCGAGUCUGAUCGGUUAUGU	mmmmmmmmmmiiimimmmmimmmmimmmmmiimmmmimmmmmmiimmllllllmmimmmmmmmmmimiiimmmmmimmmmimmmmimiiiimmmmmmmimmm	-8/-6/3/4
Cbr-Mir-249_pri	cbr-mir-249	Cbr	UGCGCCCUCAAUGCUACUAGCAACGCUCAAAAAUCACUGUACGACAAAUGACUAUAUUUUGUCACAGGAUUUUUGAGUGUUGCUAGUCGGAGAAGGGCCGUCUU	fffmmmmmiiimimimmmmmmmmmmmmmmmmmmmmimmmmiimmmmmmlllllllllmmmmmmmmmmmmmmmmmmmmmmmmmmmmmmimimiimmmmmtttttt	-10/-8/3/2
Cbr-Mir-252-P1_pri	cbr-mir-252	Cbr	AACCGAGGUCUCUCCCAGUUAUAAGUAGUAGUGCCGCAGGUAACCGCUUCCAGAAAAUUGGUUUACCUACUGCCUUCUGCUUAGAAUUGGGAUUUUGAUGACCGUC	ffffffmmmmmmmmmmmmmmimmmmmmmimmimmimimmmmmmmmmimmllllllmmimmmimmmmmmimimmmmimmmmmmmimmmmmmmmiiiimmimmmmttt	-/-7/0/4
Cbr-Mir-252-P2_pri	cbr-mir-251	Cbr	UUGUCCCAAAUGACAUCUCGUUAAGUAGUGGUGCCGCUCUUAUUAGAAUUAUCAAGUAAUAAGAGUUGUUCGCUACUUAACGAGAGGAAAUUUGGAAAGAUG	fffffmmmmmmiiiimmmmmmmmmmmmmmmmimmimmmmmmmmmmlllllllllllmmmmmmmmmmimmmmmmmmmmmmmmmmmmiiiimmmmmmttttttt	-6/-4/4/4
Cbr-Mir-253_pri	cbr-mir-253	Cbr	ACAUUUUUCGAGUUUCAGUCCUUCUCACACACCUCACUAACACUAACUACAGAUUUCUAGAUGUUAGUAGGCGUUGUGGGAAGGGCGGAGAUGACGAAUACUUUG	ffffffmmmmimmmmmimmmmmmmmmmmmmimmmimmmmmmmmmmllllllllllllmmmimmmmmmmmmmimimmmmmmmmmmmmimmmmmiimmmmttttttt	-10/-8/1/2
Cbr-Mir-254_pri	cbr-mir-254	Cbr	ACUCUAUGCGGGUUGCCGUAUACAGAAGCAUCGAUUUUCACACGCCAUGAUGCGCCUGUGCAAAUCUUUUGCAACUGUAUACGGCGAUUUAGCAGACCAUA	ffffffmmmmmmmmmmmmmmmmmmmiimmmiimmmmmimmmmmmmllllllmmmiimmmmimmmmmiiimmmiimmmmmmmmmmmmmmmmimmmttttttt	none
Cbr-Mir-255_pri	cbr-mir-255	Cbr	AGAUGUCUCUUCAUUAUCAGGUAAGAAAUCUUUGUAGUUUUCCGCGAGUCAACGUGAAAACUGAAGAGAUUUUUUACAGAUUCCGGAGGAGCAUCACUU	fmmmmimmmmmmiiimmmiimmmmmmmmmmmmmimmmmmmmmimmmllllllmmmmmmmmmmmimmmmmmmmmmmmmimmmiiiimmmmmmmmmmtttt	-6/-3/3/4
Cbr-Mir-277-P1_pri	cbr-mir-232-1	Cbr	UCAAUUCAAGAUUUCGGAUCUCCGUAGUUUUGACCAUUUUAUCCAACCUAAUAAUGUGAUAAAUGCAUCUUAACUGCGGUGAUCUGGAUUUUGUGAACCGUU	mmmiiimmmmmmmimmmmmmimmmmmmmmiimmiiiimmmmmmmmlllllllllmmimmmmmmiiiimmiimmmmmmmmimmmmmmmmmmmmmmmmtttttt	none
Cbr-Mir-277-P2_pri	cbr-mir-232-2	Cbr	UCAAUUCAAGAUUUCGGAUCUCCGUAGUUUUGACCAUUUUAUCCAACCUAAUAAUGUGAUAAAUGCAUCUUAACUGCGGUGAUCUGGAUUUUGUGAACCGUU	mmmiiimmmmmmmimmmmmmimmmmmmmmiimmiiiimmmmmmmmlllllllllmmimmmmmmiiiimmiimmmmmmmmimmmmmmmmmmmmmmmmtttttt	none
Cbr-Mir-279-o7_pri	cbr-mir-44	Cbr	AAGAAGAGAGAAGGGCCGAUCUGGAUGUGCUCGUUAGUCAUAGACGAAUCACACUUGAAAGGUCAUAUGACUAGAGACACAUUCAGCUUGGCCUGGAUCUCAACGUUU	fffffmmmmiiimmmmmmmimmmmmmmmmimmimmmmmmmmmmmmiiimmmllllmmmiiimmmimmmmmmmmmimmmmmmmmmmmimmmmmmmiiimmmmttttttt	-9/-7/3/3
Cbr-Mir-279-o8a_pri	cbr-mir-45-1	Cbr	UUCUGCUAAACAGUGCCACGCUGGAUGUGCUCGUUAGUCAUAGUAACCUCAUCAAUUCAGGCUUAUGACUAGAGACACAUUCAGCUUGGCGCCAAACUAUGCAGAA	fmmmmmiiiiiimmmmmmimmmmmmmmmmimmimmmmmmmmmmiiimmmlllllllllmmmimmmmmmmmmmimmmmmmmmmmmmimmmmmmiiiiiiiimmmmmt	-9/-7/6/8
Cbr-Mir-279-o8b_pri	cbr-mir-45-2	Cbr	UUCUGCUAAACAGUGCCACGCUGGAUGUGUUCGUUAGUCAUAGUAACCUCAUCAAUUCAGGCUUAUGACUAGAGACACAUUCAGCUUGGCGCCAAACUAUGCAGAA	fmmmmmiiiiiimmmmmmimmmmmmmmmmmimimmmmmmmmmmiiimmmlllllllllmmmimmmmmmmmmmimmmmmmmmmmmmimmmmmmiiiiiiiimmmmmt	-9/-7/6/8
Cbr-Mir-279-o9_pri	cbr-mir-61	Cbr	ACUUGAUCGGUGUCUCGAGCCGAGUUAAGGCUAAUAGUCCUUCCGGUGUAUGGUAAUGACUAGAACCUUGACUCUGCUCGAGUUACUGAGCUCUUUG	ffffffmmmmmmimmmmmmmimmmmmmmmmiiiimmmmmimmmmmlllllmmmimmimmmmmiiimmmmmmmmmimmmmmmmimmmmmmtttttttt	none
Cbr-Mir-279-o10_pri	cbr-mir-247	Cbr	CGAACUUCCUCCCUCCGAGUAGAGUUCAGACCCUGGUGACCUACAGCAGUAGCAUGAGGUGACUAGAGUGCUGAGCUCUCCUUGGUUCAGAGGCAUCAUAU	fffffffmmmmiiimmmmmimmmmmmmmmmmimmmmmimmmmimmmmllllmmimmmmmmimmmmmimmimmmmmmmmmimmmmmiiiimmmmtttttttt	-7/-5/3/4
Cbr-Mir-281-P3_pri	cbr-mir-46	Cbr	AAGAGAUACAAGUGAAGCUGAAGAGAGCCGUCUAUUGACAGUUCGCUUGUUUCAUGUGCUGUCAUGGAGUCGCUCUCUUCAGAUGAUCUGAAUCUAAAUGU	fffmmmmimmimmiiiimmmmmmmmmmmiimmmmmimmmmmmiimmimmlllmmimmmmmmmmmmmmmiiimmmmmmmmmmmiiimmimmimmmmtttttt	-4/-2/4/3
Cbr-Mir-281-P4_pri	cbr-mir-47	Cbr	UUAAUAGCUGAGGAAGACUGAAGGGAGCUUUCUUUUGACAGUUCGAUUUCGAACUCUUACUGUCAUGGAGGCGCUCUCUUCAGGUGAACUCUGGCUCUUUUU	fffffmmmmmmmiiiiimmmmmmmmmmmmmmmmiimmmmmmmiimmllllllllmmiimmmmmmmimmmmmimmmmmmmmmmmiiiiimmmimmmmtttttt	-4/-2/5/5
Cbr-Mir-305-P1_pri	cbr-mir-239a	Cbr	CGAUCCAAGUUUAUGCGAUUUUUGUACUACAAUUAGGUACUGGACACCAGCAGCGAGUGUAUCCAGAAUCUAUACUAGUACAAAAAUAGCUAACAGGAUUAAGAUU	fmmmmmiimmmiiimmimmmmmmmmmmmmiiiimmmmmimmmmmmmmmllllllmimmmiimmmmmimmmmmiiimmmmmmmmmmmmimmimmmimmmmmtttttt	-7/-5/3/1
Cbr-Mir-305-P2_pri	cbr-mir-239b	Cbr	GGUAGGACAGACAUGCAAUUUUUGUACUGCACAAAAGUACUGACUAUUUCUCAGCGCUUUUGUCCAGUGCAAGAAUGGCAAGAGCUGGUCCAUUU	ffffmmmmmmiiimmmimmmmmmmmmmmmimmmmmmmmimmmmlllllllmmmmimmmmmmmmimmmmmmmmmmmmimmmiiiimmimmmmtttt	-8/-6/3/4
Cbr-Mir-305-P3_pri	cbr-mir-2223	Cbr	CUCCAAUAUUUUCGGCAAUUUUUGUACUCAUGUAAGGUGACAAAGAUAGCAAAUUUGACCGUAUCCACGUCAAUUAUCAUGCAUCUUCAUCAGUGCAAGAAUGGCCUUUUUUGGACAUAUU	fmmmmmiiiiiiimmmimmmmmmmmmmmimmmimmmmmmimmiimmmmmiiiiimmmmmimmllllmmmmmmmmmmmmimmmmmmmmmmmimmmmmmmmmmmimmmiiiimmmmmtttttt	-8/-6/7/4
Cbr-Mir-315_pri	None	Cbr	AACCAUCUCUGACUUCAAUUUUUUGAUUGCUCGUCGAUGUUGUCGAAGACACAAAAAAUUCUAUCGAAUCAUCGAAAACAAUCAAAGAAUGGAGUGAUUGAGAUACUU	ffffmmmmmiimmmmmmimmmmmmmmmmmiiiimmmmmmiiimmmmmmmllllllllllmmmimmmmiimmmmmmiiimmmmmmmmmmmmmmmmmiiiimmmmmtttt	-10/-8/2/4
Cbr-Mir-355_pri	cbr-mir-355	Cbr	AUUAGUCAGCAAUCGGAUGGUUUGUUUUAGCCUGAGCUAUGUGUUAUUGCAUAUUCAUAGCUACUUGCUAAAACAUACCAAUCGAGUUGACUGACAUUC	fmmmmmmmmmiimmmmimmmmimmmmmmmmmiimmmmmmmmimmllllllllmmimmmmmmmimiimmmmmmmmmimmmmimmmmmmmmmmmmmttttt	none
Cbr-Mir-357-P1_pri	cbr-mir-357-1	Cbr	CAUCAGAAGAGACAGCGAAUCCCGGCAAUCACCGUGCAUUUUCAUCUACCAGAGGCACUAAUGAAAAUGCCAGUCAUUGACGGAAUUCGUUGAAUCUGGAAUUAAA	fffffffmmmiimmmmmmmmimmmimmmmimmimimmmmmmmmmmiiimmlllmmiiiiimmmmmmmmmmmimmimmmmimmmimmmmmmmmiimmmttttttttt	-9/-7/2/2
Cbr-Mir-357-P2_pri	cbr-mir-357-2	Cbr	CAUCAGAAGAGACAGCGAAUCCCGGCAAUCACCGUGCAUUUUCAUCUACCAGAGGCACUAAUGAAAAUGCCAGUCAUUGACGGAAUUCGUUGAAUCUGGAAUUAAA	fffffffmmmiimmmmmmmmimmmimmmmimmimimmmmmmmmmmiiimmlllmmiiiiimmmmmmmmmmmimmimmmmimmmimmmmmmmmiimmmttttttttt	-9/-7/2/2
Cbr-Mir-358-v1_pri	cbr-mir-358	Cbr	UUACUCCCCAUUCGGAUUGAUACCCGACUUCCGGAUACCAAAUGUCAUAUCCAACUCGUUUCGUCAAUUGGUAUCCUUAGUCGUGGUCUCAAUCUGUACACGGCGAGAG	fffmmmmmiiiimmmmmmmmimmmmmmmmiiimmmmmmmmmimmimllllllllllllllllmimmimmmmmmmmmiimmmmmimmmimmmmmmmmiiiiimmimmmtt	-9/-8/4/5
Cbr-Mir-375_pri	None	Cbr	GCACCUUCUGAAAGCCAGUGUGGUGAGCGGCGGCGUGGCAAAUCUCUUAUAAGAGGAUUUGUUCGCGUUGCUCAUCCACAUUGGUUGGAUGAGGAAUUUU	ffffmmmmiiiimmmmmmmmmmmmmmmmmmmmimmimmmmmmmmimmmllllmmmmmmmmmmmmmmmmmmmmmmimmmmmmmmmmmiiiimmmmtttttt	-9/-7/4/4
Cbr-Mir-392_pri	cbr-mir-392	Cbr	AAAAUCCUGCAUUUAUCUGACAUCUCACAUUAUUGAGGAUAUAAACUAAAUAAAGAAAUAUCAUCGAUCAUGUGAGCUGUUAGAUUAUCAGAUUUCUAUGG	fmmmmmimmimmiimmmmmmmmimmmmmmmimmmmmimmmmmiiimmllllllmmiimmmmmimmmmmimmmmmmmimmmmmmmmimmmmmmmmmtttttt	-7/-5/2/1
Cbr-Mir-784_pri	cbr-mir-784	Cbr	CCUCAAUUUGUACUACCAAGUGGCACAAUACCUGUAUGUAGAUAGUGAAGUAAUAUUGUUCUACAUACACCUAUUGAGCCACCUGGUGGAUUCGCAAAACUCU	ffffffmmmmmimmmmmmimmmmmimmmmmiimmmmmmmmmmmmmmmllllllmmmmmimmmmmmmmmmiimmmmmimmmmmimmmmmmiiiimmmmmttttt	-9/-7/1/4
Cbr-Mir-785-P1_pri	cbr-mir-785a	Cbr	GUUGCUCUUUCGCAACCGUCAGCACAGAGUGCUUCGACUUACACAGAAUUCGUAAAACCAACUGAUGUAAGUGAAUACUCUGUGUUGAUGGUGAUGAUGCUGAAACGU	mmmiiiiiimmmiimmmmmmmmmmmmmmmmmimmmimmmmmmmmmmlllllllllllllllmmmimmmmmmmmmmmmmmmmmmmmmmmmmmmiimmmiiiiiimmmtt	-7/-5/2/2
Cbr-Mir-785-P2_pri	cbr-mir-785b	Cbr	UCCGUGCUCACAGGCACAGCAGAAGUUAGAGUAUUUUCUCUUAGCCAACACAUUGAUUCGCUAAGUGAAUUCUCUACCUUCGGUUGUGUUGAUUGAGGCAUUCU	fffmmmmmmmiimmmmmmmmimmmmimmmmmiiiimmmimmmmmmimmllllllllmmimmmmmmimmmiimmmmmimmmmimmmmmmmmiiimmmimmmmttt	-9/-7/2/3
Cbr-Mir-787_pri	cbr-mir-787	Cbr	AUCCCCUCAAAAUGGAGAAGAAGGAAACUAGACAAUCUUACAUAGCUCAAAAUAAUCUGUAAGCUCGUCUUAGUUUUCCUCUCCUCUCUAGGGAAUAUUGAU	fmmmmiiiiiiimmmmmmmmmimmmmmmmmmmmiiimmmmmmlllllllllllllllmmmmmmiiimmmimmmmmmmmimmmiimmmmmmmmmmtttttttt	-9/-/7/0
Cbr-Mir-788-v1_pri	cbr-mir-788	Cbr	AUUAGCCUGAAACUAACUUUUCCGCUUCUCAAUGCUCCAUUUGCAAAAUCAAAUUGAUUUUCUUGCAAAUGGGAUGAGAACCGGAAACGUUUGAUUGACGGAAACUU	fffffmmmimmimimmmimmmmmmimmmmmmiiimimmmmmmmmmmmmmmmlllmmmmmiiimmmmmmmmmmmimmmmmmimmmmmmimmmimimmimimmtttttt	none
Cbr-Mir-789_pri	cbr-mir-789	Cbr	CUUUUGCCCGACUUCGGAUUCACGUGGUCAUCCAGGCGGUGCACGUUAAAAGAUAUAAAUGCCCUGCCUGGGUCACCAUGUGAAUAGGGAAUACGGUCAGCUUA	fffmmmimmmiimmmiimmmmmmmmmmmimmmmmmmmmmimmmllllllllllllllllmmmimmmmmmmmmmimmmmmmmmmmmiiimmmiimmmimmmtttt	-9/-8/2/2; -4/-2/2/3
Cbr-Mir-791_pri	cbr-mir-791	Cbr	AUUUUUGGGAAUUCUCGAUCACCGUAUCACGUGUGGCCAAAGUCAAAUCCAUUAUUGAACAUUGGCACUCCGCUGAUUUGGUGAUCGACUUUUCUGGAAUAACA	fffmmmimmmmiiimmmmmmmmmmimmmmimmmimmmmmmimmmmmllllllllmmmimmimmmmmimiimmmmmmmimmmmmmmmmmiiimmmmimmmttttt	-7/-5/3/3
Cbr-Mir-1817_pri	cbr-mir-1817	Cbr	AAAUCCAUUCAUAUUUUGAGCAGCCAAUGCCACGACUGUCAUGGUCUAAAAAUCCGAUAGCUGGAUAAUCCGAUAGUUCAUGACAGUGGUACAUUGUCUACUCGAAAUUUUUGAAAGAUACG	ffmmmiimmmmimmmmmmmmimmimmmmmiimmimmmmmmmmmmimmmiiimmmmmlllllmmmmmiiiiiiimmmimmmmmmmmmmimmimmmmmimmimmmmmmmmiiimmmmimmmttt	-9/-7/1/3
Cbr-Mir-1993_pri	cbr-mir-60	Cbr	CUAGAAACCUCUUGUUCUUGAGCUGGAAAGGUGACAUAAAAUCAUGUCCAAGCACGCGAUAUUAUGCACAUUUUCUAGUCCAAGACUUGAUUAAUAAUGGUU	fffffmmmmmmiimmimmmmimmmmmmmmmmmmimmmmmimmmimmmllllllmmmimmmimmmmmmmmimmmmmmmmmimmmmmmiimmiiiiiiiimmmm	-8/-5/2/2
Cbr-Mir-2001_pri	cbr-mir-360	Cbr	AUAAAAAAGCGCCUAGGGUUUUGUGACCGUUGUUACGGUCAAUUCAUGUCUGACACAAUGACCGUAAUCCCGUUCACAACACCUUGUGUGGCUUGAAUAAU	ffffffmmmmmmimmmmmmimmmmmmimmiimmmmmmmmmmiimmmllllmmmiiiiimmmmmmmmmmiimmimmmmmmimmmmmmimmimmmmttttttt	none
Cbr-Mir-2222-P1a_pri	cbr-mir-2222-1	Cbr	UCAGGUUACCAGUCGACCUGUGCUGCCUCUUUCUUUCGUGAUAUUUUUCACAGCGUAAAAAUAUCACAAGAACAGAUCCAGCACAGGUCGUUUACCUGACAUUUA	mmmmmmiiiiiiimmmmmmmmmmmmiimmmmmmmmiimmmmmmmmmmmllllllllmmmmmmmmmmmmmmmmimmmiimmmmmmmmmmmmiiimmmmmmtttttt	-8/-6/7/3
Cbr-Mir-2222-P1b_pri	cbr-mir-2222-2	Cbr	UCAGGUUACCAGUCGACCUGUGCUGCCUCUUUCUUUCGUGAUAUUUUUCACAGCGUAAAAAUAUCACAAGAACAGAUCCAGCACAGGUCGUUUACCUGACAUUUA	mmmmmmiiiiiiimmmmmmmmmmmmiimmmmmmmmiimmmmmmmmmmmllllllllmmmmmmmmmmmmmmmmimmmiimmmmmmmmmmmmiiimmmmmmtttttt	-8/-6/7/3
Cbr-Mir-2222-P2a_pri	None	Cbr	CCGAUCUCAGUACGACCUGCCCUUGAUCUUUGUUUUCUGAGAUUUUCUAGAGCUCGAAAAUAUCACAGCAAAGAUUGAGCGCAGGUCCACUGGGACCCAACA	ffffmmmmmmmiimmmmmmmimmmmmmmmmmmmmiiimmmimmmmmmllllllllmmmmmmimmmimmmmmmmmmmmmmimmmmmmmimmmmmmmttttttt	-8/-6/2/1
Cbr-Mir-2222-P2b_pri	None	Cbr	CCGAUCUCAGUACGACCUGCCCUUGAUCUUUGUUUUCUGAGAUUUUCUAGAGCUCGAAAAUAUCACAGCAAAGAUUGAGCGCAGGUCCACUGGGACCCAACA	ffffmmmmmmmiimmmmmmmimmmmmmmmmmmmmiiimmmimmmmmmllllllllmmmmmmimmmimmmmmmmmmmmmmimmmmmmmimmmmmmmttttttt	-8/-6/2/1
Cbr-Mir-2231_pri	cbr-mir-2231	Cbr	UCGCAUGCUGUGUGAGGCUGAACGGUAUCAACCUCAGGUAGCAGAGACCACAUGACUGCUAGCUCCCUGAGUAGCUGCCGUUGAGACUCGAGAAAGCGUGUUGU	ffmmmmmmmiiimmmmimmimmmmmmmiiiiimmmmmmmmmmmmlllllllllllmmmmmmiiiimmmmmmiiiimmmmmmmimmimmmmiiiimmmmmmmttt	-9/-7/3/4
Cbr-Mir-4813_pri	cbr-mir-4813	Cbr	UAGUAUUCCCAGUGCUCACUAGGCUUUCCCGUUUUGUUGAACUAAUAGCAAAUUUAAGUUCAAUAUACAGGAUAGCCCCGUGAGUGGAAAGAAAGCAUAA	ffmmimmmiiiimmmmmmmiimmmmimmmimmiimmmmmmmmmmmllllllllmmimmmmmmmmmimmimmmimmmmiimmmmmmmiiiimmmimmtttt	-9/-7/4/4
Cbr-Mir-7579_pri	cbr-mir-7579	Cbr	AAUGAAGAUGUCACAUGUUCACAGUAUUCUCUGUAGCCUUAUCAAUUUUCACUGUGUAAAAUUGAGGACCAGUAGAAUGCUGUAGACGUGUUUGACAACUCCUAU	fffffmmimmmmmmmmmmmimmmmmmmmmmmmmiiimmiiimmmmmmmmmmlllmmimmmmmmmmmmiimmmimmmmmmmmmmimmmmmmmiimmmmimmttttt	none
Cbr-Mir-7580-P1_pri	cbr-mir-7580-1	Cbr	AAAUUUGGAAAGUUCCUUUCAGCCACUUCGGUUGUGGUUAUACAAACAGAAGUUGAUAUAACCCAAUCACGAAAAUGGCUGAUGGUGAUGUGUGUUGUUCAU	fffffffffffffmmmmimmmmmmmimmmmmmmmimmmmmmmiimmmllllmmmiimmmmmmmmmmmiimmmmiimmmmmmmimmimmtttttttttttttt	none
Cbr-Mir-7580-P2_pri	cbr-mir-7580-2	Cbr	AAAUUUGGAAAGUUCCUUUCAGCCACUUCGGUUGUGGUUAUACAAACAGAAGUUGAUAUAACCCAAUCACGAAAAUGGCUGAUGGUGAUGUCUGCAAAAUGC	fffmmmmimimiimmmmimmmmmmmimmmmmmmmimmmmmmmiimmmllllmmmiimmmmmmmmmmmiimmmmiimmmmmmmimmimmiimimimmmmtttt	-8/-7/2/2
Cbr-Mir-7583-P1_pri	cbr-mir-7583a	Cbr	UUUGCAUGGUAAACGUCGUCAGUUGCAAAUAUCGUGGUGGCAUUACAAGUAGUCUUGCCAUCCGAAAUUUGUGAUUGACGAUGUAUCAUGUAGAUUAU	mmmmmmmmmmiimmmmmmmmmmmmmmmmmmimmmimmmmmmmiimmlllllmmiimmmmmmmmmmimmmmmmmmmmmmmmmmmmmmmmmmmmmmtttt	none
Cbr-Mir-7583-P2_pri	cbr-mir-7583b	Cbr	UUGAUAAAUAACGUUUUGUCAGUCACAAAUAUCGUGAUGGCAUUGAAAGGCAUCAUUGCCAUCCGACAUUUGUGGUUGACGAUGUGAUUUUUUUCAAUU	mmmmimmmiimmmmmiimmmmmmmmmmmmmimmmimmmmmmmimmmllllllmmmimmmmmmmmmmimmmmmmmmmmmmmmmmmmiiiimmmimmmmtt	none
Cbr-Mir-7583-P3_pri	cbr-mir-7583c	Cbr	UUGAUGAACAAAACGUCGUCAGCUGCAAAAGUCGUGGUGGCAUCACAAGUUGUCUUGCCAUCCGACAUUUGUGGUUGACGAUGCGUCAAGUAGAUUAU	mmmmmmiiiiiiimmmmmmmmmmmmmmmmimmmmimmmmmmmiimmmlllmmmiimmmmmmmmmmmimmmmmmmmmmmmmmmmmmmmmmttttttttt	-8/-/7/0
Cbr-Mir-7583-P4_pri	cbr-mir-7583d	Cbr	UUGAUGAACACAACGUCGUCAGUUGCAAAUAUCGUGGUGGCAUUACAUGUUGUCUUGCCAUCCGUCAUUUGUGGUUGACGAUGUAUCAUGUACAUCAG	fmmmmmimmmiimmmmmmmmmmmmmmmmmmiimmimmmmmmmiimmmlllmmmiimmmmmmmmmiimmmmmmmmmmmmmmmmmmiiiimmmimmmmmt	-9/-7/2/4
Cbr-Mir-7584_pri	cbr-mir-7584	Cbr	AUACCAGGUCUUCCGAGAGCUGAGAUACAGCGGUCGUUUGAUACUCAGCGAUUUUGUCUCAGCUUCAAACGCAUGUAUCUUGACUCUCGGAUAACCUAGAAAUUU	fffffmmmmiimmmmmmmmimmmmmmmmmiiimimmmmmmmiimmimmmmllllmmimmimmiimmmmmmmmimmmmmmmmmimmmmmmmmiimmmmtttttttt	-10/-7/2/2
Cbr-Mir-7585_pri	cbr-mir-7585	Cbr	CAGAAAGACAAUUCUUGAUUUGAGGUGAGCACGUACCUCCCUAGUAAUAGACAGUGUGCUAGUGAGAUACUGCUCAUCUCAGAUCAAGGUCAAGCCUUUCGAA	ffmmmmmimiiimmmmmmmmmmmmmmmmmmmimmmimmmimmmmmmimmlllllmmmmmmmmimmmimmmmmmmmmmmmmmmmmmmmmmiiiimimmmmmttt	-9/-7/3/4
Cbr-Mir-7586_pri	cbr-mir-7586	Cbr	AAAAAAGCACAUAUCGUGUUUGGUAAACGGAGUAGUGGUUCCUGAAAAAUGAUUUCUUCUGGAAUCCUCUCUGUUUGCUUGACACGUGGUAUUCUUCCUGAC	ffffffmmimmiiimmmmmmimmmmmmmmmmmimmimmmmmmimmmimmllllmmimmmimmmmmmmmmmmmmmmmmmmimmmmmmmmmmtttttttttttt	-7/-/3/0
Cbr-Mir-7587_pri	cbr-mir-7587	Cbr	AAACUUCUGCACUGGCUCGUUCUAGAAUCCCUUCAGGCGUUACUCACCUAGUGUUGUGAGUAACGUUGAGGAAUUUUAGAACAGGCCUAAUUCAACUAGUCA	fffffffffffffmmmmimmmmmmmmmmimmmmiimmmmmmmmmmmmllllllllmmmmmmmmmmmmmmmmimmmmmmmmmmimmmmttttttttttttttt	none
Cbr-Mir-7588_pri	cbr-mir-7588	Cbr	UGGACACUAGACCUCACUAUGUAAGUUGUUGAUUGUGUUUCUUCCCAUAUUCAAAAUGAGGAAAACCGAUCAAUAAGCUUACAGAUUGUUCGACGAUAUGCCGA	mmmmmmiiiiiiiiiiiiimmmmmmmmmmmmmmmmimmmmiimmmmmmlllllllmmmimmmmmmmmmmmmmmmimmmmmmmmiiimmmmmmtttttttttttt	none
Cbr-Mir-7590_pri	cbr-mir-7590	Cbr	GUGCAUAUCAAACCGUUUCUAGGUCUUAAAGGUUGGUGGCCUAGAAAAAUCAACUUGCCAAAGUUAGGCCACCAUUUGUUAAGGCCUAGAAAACACAUAAGCUGCAUUU	mmmmmiiiiiiiiiimmmmmmmmmmmmmmiiiimmmmmmmmmmiiiiiiiiimmmmllllmmmmmmmmmmmmmmiiiimmmmmmmmmmmmmmiiiiiiiiiimmmmmtt	-6/-4/10/10
Cbr-Mir-7591-v1_pri	cbr-mir-7591	Cbr	CCCCCCCCCCCCAUGGGGACAAGAGAUUCCUGAGACCUGAUUCUAGAAGCUUCCCCUAGAAUCGGUAUCCGGACCCUCUGGUCCCCUGGAAAAAGGGGCGGA	mmmmmmiiiimmmimmmmmmimmmmiimmmimmimmmimmmmmmmmlllllllllmmmmmmmmmmmimmimmmiimmmmimmmmmmmmmiiiiimmmmimmt	none
Cbr-Mir-7593_pri	cbr-mir-7593	Cbr	AAUCACAACUCACGACUGGUAAGCUUGCACGAUCACCUCUCAACCAGCACAAUGAGUUGAGGUAUUGUAAAAGCUUACUGGUCGUUUUGAGCUGCAAA	fffffmmimmmmmmmmmmmmmmmmmmiimmmmmimmmmmiimmmmmllllllmmimmmmmmmmmmmmmiimmmmmmmmmmmmmmmiiimmmimmtttt	-/-8/0/3
Cbr-Mir-7594-P1a_pri	cbr-mir-7594a-1	Cbr	GAAACCGUUGCUAUGUAUUUUCGGGUUUCAUCGUCGCCCUCGACACUCACAGCGAAGUGUUGAGGUAGGCAUGUAGCCCGAAAACAAAUAUGUCAACGGACCC	ffffmmmmmmimmmmmimmmmmmmmmmimmmimmmiimmmmmmmmmmllllllllmmmmmmmmmmiimmmmmmimmmmmmmmmmiiimmmmmimmmmmmtttt	-4/-2/1/3
Cbr-Mir-7594-P1b_pri	cbr-mir-7594a-2	Cbr	GAAACCGUUGCUAUGUGUUUUCGGGUUUCAUCGUCGCCCUCGACACUCACAGCGAAGUGUUGAGGUAGGCAUGUAGCCCGAAAACAAAUACGUCAACGGACCU	ffffmmmmmmmmmmimmmmmmmmmmmmimmmimmmiimmmmmmmmmmllllllllmmmmmmmmmmiimmmmmmimmmmmmmmmmmmimmmimimmmmmmtttt	none
Cbr-Mir-7594-P2a_pri	cbr-mir-7594b-1	Cbr	UAAACCGUUGCUUCGUGUUUCCGGGACUGAUCGUAGCCUUCAACACUCGAAGCGAAGUGUUGAGGUAGACGUUUAGCCCGAAAACAAGUUGAAUAACGGUCCU	fffmmmmmmmimmmmmmmmmimmmmimmmmimmmimmmmimmmmmmmmmlllmmimmmmmmmmmmmiimmmimmmmmmmmimmmmmiiimmmmmmmmmmmttt	-/-4/0/3
Cbr-Mir-7594-P2b_pri	cbr-mir-7594b-2	Cbr	UAAACCGUUGCUUCGUGUUUCCGGGACUGAUCGUAGCCUUCAACACUCGAAGCGAAGUGUUGAGGUAGACGUUUAGCCCGAAAACAAGUUGAAUAACGGUCCU	fffmmmmmmmimmmmmmmmmimmmmimmmmimmmimmmmimmmmmmmmmlllmmimmmmmmmmmmmiimmmimmmmmmmmimmmmmiiimmmmmmmmmmmttt	-/-4/0/3
Cbr-Mir-7595-P1_pri	cbr-mir-7595	Cbr	CGCAUCCCUAAACGGCAUGGUACCCGUUAACUCGAAGAAAGUGUUAAGCAUCAUCUUUCACACUUUCUCGGUUGACGGGUACCGGGCCCAAGUAUGGCUUUAU	fmmiiiimmiiiimmmimmmmmmmmmmmmmmimmmimmmmmmmmimmmllllllmmmiimmmmmmmmmmmmmmmmmmmmmmmmmimmmiimmiiiimmttttt	-8/-6/4/2
Cbr-Mir-7595-P2a_pri	None	Cbr	UUGAACCUUAAACGGCAUGGUACCCUACGUCUGAAGAAAGUACAAAUGUGUUCUAUUGAUACUUUCUCAGCCGACGGGUACCGGACAUAUAUGGGUUCCCUA	ffmmmmmmiiiiiiiiimmmmmmmmiimmimmmmimmmmmmmiimmmmlllllmmmmiimmmmmmmmmmmimmiimmmmmmmmiiiiiiiiimmmmmmtttt	-4/-2/9/9
Cbr-Mir-7595-P2b_pri	None	Cbr	UUGAACCUUAAACGGCAUGGUACCCUACGUCUGAAGAAAGUACAAAUGUGUUCUAUUGAUACUUUCUCAGCCGACGGGUACCGGACCUAUAUGGGUUCCCUA	ffmmmmmmiiiiimmiimmmmmmmmiimmimmmmimmmmmmmiimmmmlllllmmmmiimmmmmmmmmmmimmiimmmmmmmmiimmiiiiimmmmmmtttt	-4/-2/2/2; -8/-6/5/5
Cbr-Mir-7596_pri	cbr-mir-7596	Cbr	CCCGAAUUCUUCUAACAAGUUGGAAUGGCUUACGAGACCAACAAUGAGAUUAUCGUUGACCUCGGAGUCAAGCCAACUGGUUAGUGAGAUAUCCAUG	fffmmiimmmmmmmmmimmmmmmiimmmmmmimmmmiimmmmimmmllllmmmimmmmiimmmmmmmmmmiimmmmmmimmmmmimmmmiimmtttt	none
Cbr-Novel-1_pri	None	Cbr	AAAAAGCUGGCCACCGGGUCCGGGUUUUGUUUUCCUUCAUACCAUGUCCGAAAUAUAGUUUGAAGUAGAAGAGAGCCCCGAUCUGGUGUCUAGCCAGCUCC	ffffmmmmmmmmmmmmmmmmimmmmmmmimmmmimmmmmimmimmmmlllllmmmmimmimmmmmimmmmimmmmmmmimmmmmmmmmiiiimmmmmmmtt	-/-8/0/4
Cbr-Novel-2_pri	None	Cbr	UUUAAGGGCGAUUUGCCUGUUCAGAGAUGUAGUGUCUUGAUGUUCGAAGUUCCUAACAUCAAGUGGUACAUCACUGAGCAGGCUUUAAGCCUACCUAUU	fffffmmmmiiiiimmmmmmmmmmimmmmmmimmimmmmmmmmmimllllllmimmmmmmmmmmmimmmmmmimmmmmmmmmmiiiiimmmmttttttt	-7/-5/5/5
Cbr-Novel-3_pri	None	Cbr	AAAAAUUCCGUCUUUCCAUACACAGAAGAUUUUGUGGUGAUAACAACAACUUAUGACCACGGACCCUUCUGUAUCUGGAAGAACCGGAAUCCUUU	ffffmmmmmmmmmmimmmiiimmmmmmmiimmmmmmmmimmmmlllllllmmmmimmmmmmmmiimmmmmmmiiimmmmmmmiimmmmmmttttt	none
Cbr-Novel-4_pri	None	Cbr	UAUAUUGUCCCAACUGCACUAGAAAUGCGUCAAGACGCUCAGACGUACUUUCAAAGAACUGAUACGUUGGCGCAUUUCUGGUGCCUUGGCGCAUUUGCCGU	fffffmmmimmmmiimmmmmmmmmmmmmmmmmiimmmimmmmllllllllllllllllmmmmiimmmmmmmmmmmmmmmmmmmmimmmmimmmtttttttt	-6/-4/2/1
Cbr-Novel-5_pri	None	Cbr	UCUAGGGGCGUCUUCACAAGUUUGGACUGAGCUCUCCAAAACAUUUUUGGAUUGAAUAGUAUUGGAGAUUCGUUCCAAACUUGUGUUGUCUUUUUUAACGC	fffmmmmmmmiiiimmmmmmmmmmmmimmmmimmmmmmmimmmmmmlllllllmmmmimmimmmmmmmmmmmimmmmmmmmmmmmimmmmmmmtttttttt	-7/-5/4/1
Cbr-Novel-6-P1_pri	None	Cbr	UAACCCCUUCUCAACGGGAGCAAGACAUUCCUGAGACAUGAUUCUAGAAGCUUCCUUGAAUCAGUCUCCGGAAUUUCUGGCCCCCAGCAGAAAGGGGCCAGA	fffmmmmmmmmiiiimmmimmimmmimmmmmimmmmmimmmmmmimmlllllllmmimmmmmmmmmmmimmmmmimmmimmmmmiiiimmimmmmmmttttt	-6/-3/4/4
Cbr-Novel-6-P2_pri	None	Cbr	AAUCCCCUCCCCACUGGAGACAAGACAUUCCUGAGACAUGAUUCUAGAAGCUUCCUUGAAUCAGUCUCCGGAAUUUCUGGCCCCCAGAAGAAAGAGGCGGAG	ffmmmmmmmimiimmmmimimimmmimmmmmimmmmmimmmmmmimmlllllllmmimmmmmmmmmmmimmmmmimmmimimimmmmiimiiimmmmimmmt	-8/-6/2/2
Dme-Bantam_pri	dme-bantam	Dme	CCAAUGAUUUGACUACGAAACCGGUUUUCGAUUUGGUUUGACUGUUUUUCAUACAAGUGAGAUCAUUUUGAAAGCUGAUUUUGUCAAUGAAUACCACAUU	ffffffffmmmmmiiimmmmimmmmmmmmmmiimmmmmmimmmmmlllllllmmimmmimmmmmmiimmmmmmmmmmimmmmmmmmmttttttttttttt	-5/-/3/0
Dme-Iab-4_pri	dme-mir-iab-4	Dme	GAUUCUGUGCGACCUCGUAAACGUAUACUGAAUGUAUCCUGAGUGUAUCCUAUCCGGUAUACCUUCAGUAUACGUAACACGAGAGAGCACUAACAAC	ffffffmmmmiiimmmmmiimmmmmmmmmmmmimmmmmmimmiimllllmiimmimmimmmmimmmmmmmmmmmmiiimmmmmiiimmmmttttttt	-8/-7/3/3
Dme-Iab-4-as_pri	dme-mir-iab-8	Dme	GUUGUUAGUGCUCUCUCGUGUUACGUAUACUGAAGGUAUACCGGAUAGGAUACACUCAGGAUACAUUCAGUAUACGUUUACGAGGUCGCACAGAAUCGCC	mmimmmimmmmiimmmmmmmiimmmmmmmmmmmmimmmmimmimmiimllllmiimmimmmmmmimmmmmmmmmmmmimmmmmmmiimmmmiimmmimmt	-8/-6/2/2
Dme-Let-7_pri	dme-let-7	Dme	CCUUUUUCUCUCUGGCAAAUUGAGGUAGUAGGUUGUAUAGUAGUAAUUACACAUCAUACUAUACAAUGUGCUAGCUUUCUUUGCUUGACUACAAGCCGCA	ffffffffffmmimmmmmmiimmmimmmmmimmmmmmmmmmmllllllllllllllmmmmmmmmmmmimmmmmimmmiimmmmmmimmtttttttttttt	none
Dme-Mir-1_pri	dme-mir-1	Dme	AUAUUCAGCCUUUGAGAGUUCCAUGCUUCCUUGCAUUCAAUAGUUAUAUUCAAGCAUAUGGAAUGUAAAGAAGUAUGGAGCGAAAUCUGGCGAGACAUCG	ffffmmimmmiiiiiiimmmmmmmmmmmmimmmmmmmmimmmmmmlllllllmmmimmmimmmmmmmmimmmmmmmmmmmmiiiiiiimmmmmttttttt	-4/-2/7/7
Dme-Mir-2-P1a-v1_pri	dme-mir-2a-1	Dme	AUUGGCGCAUUCAUGCUGGGCUCUCAAAGUGGUUGUGAAAUGCAUUUCCGCUUUGCGCGGCAUAUCACAGCCAGCUUUGAUGAGCUUAGCGUAAUGUAUCGUACAU	fffmmimmmmmimmmmmmmmmmmmmmmmmmmmmmmmmmimmmmiiiiimmmlllllmmmmmmmimmmmmmmmmimmmmmmimmmmmmmmmmmmmmmmimmtttttt	none
Dme-Mir-2-P1b-v1_pri	dme-mir-2a-2	Dme	UACGAUGUUGAUUAUCUAAGCCUCAUCAAGUGGUUGUGAUAUGGAUACCCAACGCAUAUCACAGCCAGCUUUGAUGAGCUAGGAUAAUCAACGGGAGACA	ffffffmmmmmmmmmmmimmmimmmmmmmmmmmmmmmmmmmmmlllllllllllmmmmmmmmmmmmmiimmmmmmmmmmmimmmmmmmmmmmtttttttt	none
Dme-Mir-2-P2a_pri	dme-mir-2b-1	Dme	AAUAACUAAAAACUUCAACUGUCUUCAAAGUGGCAGUGACAUGUUGUCAACAAUAUUCAUAUCACAGCCAGCUUUGAGGAGCGUUGCGGUUUUUCUCGUCCG	fffffffmmmmmmmimmmmiimmmmmmmmmmmmmimmmmimmmmmmllllmmmmmmiiiiimmmmimmmmimmmmmmmmmiimmmmimmmmmmmtttttttt	none
Dme-Mir-2-P2b_pri	dme-mir-2b-2	Dme	GAAACAGGAGAAUUGUGUCAUUCUUCAAAGUGGUUGUGAAAUGUUUGCCUUUUUAUGCCUAUUCAUAUCACAGCCAGCUUUGAGGAGCGACGCGAUGCUCAAGGCAAA	fffffffmmmimmmmmmmmimmmmmmmmmmmmmmmmmmmimmmiiimmllllllllmmiiiiimmmimmmmmmmmmimmmmmmmmmmimmmmmmmmimmmtttttttt	none
Dme-Mir-2-P3-v1_pri	dme-mir-2c	Dme	CUCGUAUCUUACUUUCAAUGUCAUCAAAAAGGGCUGAAGAAAGAUAUUUCUGCAUUUGAAUCGUAUCACAGCCAGCUUUGAUGGGCAUUGCAAUGAGCAGCGAUAGC	fmmmmiimmmmimmimmmmmmmmmmmmmiiimmmmmiiiiiimmmmmmmmlllllllmmmiimmmmmimmmmmiiimmmmmmimmmmmmmimmmmmmiimmmmtttt	none
Dme-Mir-2-P4a_pri	dme-mir-13a	Dme	AAGCCAUAAUUCUUACGUAACUCCUCAAAGGGUUGUGAAAUGUCGACUAUUAUCUACUCAUAUCACAGCCAUUUUGAUGAGUUUCGUGCGAAUCGCGGCAGCG	ffmmmimimmmmimmmmimmmmmimmmmmmmmmmmmmmimmmllllllllllllllllmmmimmmmmmmmimmmmmmimmmmmimmmmimmmmimimmmtttt	none
Dme-Mir-2-P4b1_pri	dme-mir-13b-1	Dme	CACGUCUUUCUUAUACCAUGUCGUUAAAAUGUUUGUGAACUUAUGUAUUCACAAUCAUAUCACAGCCAUUUUGACGAGUUUGGGUAAAGAAAUCUCAACA	ffffffmmmmmmimmmmiiimmmmmmmmmmmimmmmmmiiimmmmllllllllllmmmmmmmmmmimmmmmmmmmmmiiiiimmmmmmmmmmtttttttt	none
Dme-Mir-2-P4b2_pri	dme-mir-13b-2	Dme	UACCUCUGCUGUCUAUUAACGCGUCAAAAUGACUGUGAGCUAUGUGGAUUUGACUUCAUAUCACAGCCAUUUUGACGAGUUUGUUGGACAGCCAGCCUCAU	fffffmmmmmmmmmmiimmmimmmmmmmmmmimmmmmmiimmmmimmllllllmmimmmmmmmmmmimmmmmmmmmmimmmiiimmmmmmmimmmtttttt	-4/-1/2/3
Dme-Mir-2-P5_pri	dme-mir-5	Dme	AUUCAUCGGGCCAUUCGCUAAAAGGAACGAUCGUUGUGAUAUGAGUUGUUUCCUAACAUAUCACAGUGAUUUUCCUUUAUAACGCAUGUUUAAAGUCCACA	fffffffmmmmmmmimmimmmmmmmmmimmmmmmmmmmmmmmmlllllllllllllmmmmmmmmmmmmmmmmmmmmmmimmimmimmmiiiiiimmmmttt	-/-8/0/6
Dme-Mir-2-P6a_pri	dme-mir-6-1	Dme	AAUCACAGCCUUUAAUGUAGAGGGAAUAGUUGCUGUGCUGUAAGUUAAUAUACCAUAUCUAUAUCACAGUGGCUGUUCUUUUUGUACCUAAAGUGCCUAACAU	fffffffmmmmmmmimmmmmmmmmmmmmmmmmmmmmmimmmmimmlllllllllllmmimmmmimmmmmmmmmmmmmmmmmmmmmmiimmmmmimmttttttt	-6/-4/1/2
Dme-Mir-2-P6b_pri	dme-mir-6-2	Dme	ACCAUGCCGUUUUUAACCCAAGGGAACUUCUGCUGCUGAUAUAUUAUUGAAAAACUACUAUAUCACAGUGGCUGUUCUUUUUGGUUGCACGGCCAAUUCCAA	fffffmmmmmiiimmmmmimmmmmmmmiimmmmmmimmmmmmmimmmmllllmmimmimmmmmmmmmmmmmiimmmmmmmmimmmmmimmmmmttttttttt	-8/-6/3/1
Dme-Mir-2-P6c_pri	dme-mir-6-3	Dme	UUGAAAAUUGUACAAAAAGAAGGGAACGGUUGCUGAUGAUGUAGUUUGAAACUCUCACAAUUUAUAUCACAGUGGCUGUUCUUUUUUGUUUGGCAAUCGAUCUACG	ffffffmmmmmimmmmimmmmmmmmmmmmmmmmmmimmmmmmmmimmmlllllllllmmmimmmmmmmmmmmmmmmmmmmmmmmmmmimmmmmmmmmttttttttt	none
Dme-Mir-2-P7_pri	dme-mir-11	Dme	UCUAUGUGAGGCGCACUUGUCAAGAACUUUCUCUGUGACCCGCGUGUACUUAAAAGCCGCAUCACAGUCUGAGUUCUUGCUGAGUGCGAAAUCCUCGAAGC	ffffffmmmmmmmmmmmmmimmmmmmmmmiiimmmmmmiiimmmimmllllllllmmmmmimmmmmmiiimmmmmmmmmimmmmmmmmiiiimmmmmtttt	-/-8/0/4
Dme-Mir-2-P8_pri	dme-mir-308	Dme	AAUAACACGUCUCGACGCCUCGCAGUAUAUUUUUGUGUUUUGUUUCGUUUUGCAAUCCAAAUCACAGGAUUAUACUGUGAGAUGACCAGCGUGCCAGCAGC	fffffmmmmimmimimmimmmmmmmmmmmimmmmmmmimmmmiimimmlllmmimiimmmmimmmmmmmimmmmmmmmmmmimmimimmmmmmtttttttt	none
Dme-Mir-2-P9-v1_pri	dme-mir-994	Dme	CUGAAUUUAUAUCGAGUUAUCUAAGGAAAUAGUAGCCGUGAUUUUACCCAAGAAUUUUUCACAUAUCACAGUUGCUGUUUCUUUUAGAUAGCUCUUUUGUAAACAGCCU	mmmiimmmmmmiimmmmmmmmmmmmmmmmmmmmmmmimmmmmllllllllllllllllllllllmmmmmimmmmmmmmmmmimmmmmmmmmmmmiiimmmmmmmmmttt	-8/-6/2/3
Dme-Mir-3-P1_pri	dme-mir-3	Dme	CACCUAAGGUCCCGAUCCUGGGAUGCAUCUUGUGCAGUUAUGUUUCAAUCUCACAUCACUGGGCAAAGUGUGUCUCAAGAUCCUGGCCACAUCGUCG	fffffffmmmmiimmmmimmmmmmmmmmimmmmimmmmimmmmlllllllllmmmmimmmmimmmmimmmmmmmmmmimmmmiimmmmttttttttt	-8/-6/2/2
Dme-Mir-3-P2_pri	dme-mir-309	Dme	AGUUUGGAAUAGCAAUUAUACGACAAACCUUGUUCGGUUUUGCCAAUUUCCAAGCCAGCACUGGGUAAAGUUUGUCCUAUAAUCCCGAAACGACGACCA	ffmmmmmiiiiiiimmmmmmimmmmmmmimmmmmmmmmimmmimlllllllllmimmmimmmmmmmmmimmmmmmmimmmmmmimmmmmtttttttttt	-7/-5/7/1
Dme-Mir-3-P3_pri	dme-mir-318	Dme	UCCUUCGGUUUCAGUUUAUGGGAUACACACAGUUCAGUUUUGUCACACUUCAAGCAUCACUGGGCUUUGUUUAUCUCAUGAGAGCGAAAUUUAUUCAA	fffmmmmimmmmmiiiiimmmmmmmimmmimmmmmmmmiimmmllllllllllmmmiimmmmmmmmimmmimmmmmmmmmmmmimmmmtttttttttt	-3/-/5/0
Dme-Mir-7_pri	dme-mir-7	Dme	UCCUGGGAGUGCAUUCCGUAUGGAAGACUAGUGAUUUUGUUGUUUGGUCUUUGGUAAUAACAAUAAAUCCCUUGUCUUCUUACGGCGUGCAUUUGUGCUCUU	ffffmimmmmmmmmimmmmmimmmmmmmimmimmmmmmmmmmmmlllllllllllmmmmmmmiimmmmmimmimmmmmmmmmmmmimmmmmmmmimtttttt	none
Dme-Mir-8_pri	dme-mir-8	Dme	UUAGCAAGGACAUCUGUUCACAUCUUACCGGGCAGCAUUAGAUCCUUUUUAUAACUCUAAUACUGUCAGGUAAAGAUGUCGUCCGUGUCCUUAACCUUCA	fffffmmmmmmmmiiiiiimmmmmmmmmmimmmmmimmmmmmlllllllllllllmmmmmmimmmmmimmmimmmmmmmiiiiimmmmmmmmtttttttt	none
Dme-Mir-9-P7_pri	dme-mir-9a	Dme	AUAUACAGGGUGCUAUGUUGUCUUUGGUUAUCUAGCUGUAUGAGUGAUAAAUAACGUCAUAAAGCUAGCUUACCGAAGUUAAUAUUAGCGUCUGCCCAGCG	fffffffmmmmmmmmmmmmmimmmmmmmiiimmmmmmimmmmmmmllllllllmmimmmmmimmmmmmiiimmmmmmmimmmmmimmmmiiiimmmmtttt	none
Dme-Mir-9-P8_pri	dme-mir-9b	Dme	UUUGUUUGCAUAUUAUUUGCUCUUUGGUGAUUUUAGCUGUAUGGUGUUUAUGUAUAUUCCAUAGAGCUUUAUUACCAAAAACCAAAUGGUUUCUGCAUUAUGU	ffffffmmmmimmmmmmmmiiimmmmmmmmmiiimmmmimmmmmimmllllllllmmimmmmmimmmmiimmmmmmmmmiiimmmmmmmmiiimmmmtttttt	-10/-8/1/3
Dme-Mir-9-P9_pri	dme-mir-9c	Dme	UAUUUAUCAUUUUUGCUGUUUCUUUGGUAUUCUAGCUGUAGAUUGUUUCACGCACAUUGUAUAUCAUCUAAAGCUUUUAUACCAAAGCUCCAGCUUAAAUUGCUUAACAU	ffffffffmmmmiimmmmiiimmmmmmmmmiiimmmmimmmmmimiiiimmmlllllmmmiiiimmmmmmimmmmiiimmmmmmmmmiiimmmmiimmmmtttttttttt	-7/-5/2/2
Dme-Mir-9-P10-v1_pri	dme-mir-79	Dme	AGUGAAGCUGACUUGCCAUUGCUUUGGCGCUUUAGCUGUAUGAUAGAUUUAAACUACUUCAUAAAGCUAGAUUACCAAAGCAUUGGCUUCUGCAGGUCAAUCG	ffmmmiimmmiiiimmmmimmmmmmmmiiimmmmmmmimmmmmmmmlllllllmmmiimmmmmimmmmmmmiiimmmmmmmmimmmmiiiiimmmimmmtttt	-7/-5/4/5
Dme-Mir-9-P11_pri	dme-mir-4	Dme	GGAGCGGUUGCAAUUAGUUUCUUUGGUCGUCCAGCCUUAGGUGAUUUUUCCGGUCAUAAAGCUAGACAACCAUUGAAGUUCGUUGUGGCAUUAGCAG	ffffffmmmmmmmmimmmmmmiimmmmimmmimmmimmiimmmmmmlllllmmmmmmimmmmmimmmimmmmiimmmmmmimmmmmmmmtttttttt	none
Dme-Mir-10-P1_pri	dme-mir-10	Dme	CAUCAGUUUGCUCCACGUCUACCCUGUAGAUCCGAAUUUGUUUUAUACUAGCUUUAAGGACAAAUUCGGUUCUAGAGAGGUUUGUGUGGUUCAAUAUCCAUCG	fffffffmmmiimmmmmiiimmmmmimmmmimmmmmmmmmmmmmllllllllllllmmmmmmmmmmmmmimmmmimmimmmiiimmmmmiimmmttttttttt	-9/-7/2/2
Dme-Mir-10-P2_pri	dme-mir-100	Dme	ACAUAUGGACCAUUAACAGAAACCCGUAAAUCCGAACUUGUGCUGUUUUAUAUCUGUUACAAGACCGGCAUUAUGGGAGUCUGUCAAUGCAAACAACUGGU	fmmiimmiiimmmmimmmmmiimmmmmmmiimmmiimmmmmmmimllllllllmimimmmmmmiimmmiimmmmmmmiimmmmmimmmmiiiimmiimmtt	none
Dme-Mir-10-P3_pri	dme-mir-125	Dme	CAAAUGUUUGUAUGGCUGAUUCCCUGAGACCCUAACUUGUGACUUUUAAUACCAGUUUCACAAGUUUUGAUCUCCGGUAUUGGACGCAAACUUGCUGAUG	fffffmmmmmmiiiimmmmmiimmimmmmimiimmmmmmmmmlllllllllllllllmmmmmmmmmiimimmmmimmimmmmmiimmmmmmttttttttt	-6/-4/4/2
Dme-Mir-10-P4_pri	dme-mir-993	Dme	AUUGUAACGCUCCCGUGACCUACCCUGUAGUUCCGGGCUUUUGUUUAAAUGGCGUUCGGCACAUUGUCGGACUGCUGGCUCGAUUAUCAGAAGCUCGUCUCUACAGGUAUCUCACAGGGUAGAAAGAAACCU	fffffffffmmmmmmmmmiimmmmimmmmmiiimmmmmmmmmmiiiiiimmmmmmmmmmmmlllmmmmmmmmimmmmiiiiiiiiiimmmmmmmmmmiiimmmmmmmmmiimmmmimmmimmtttttttttt	none
Dme-Mir-12_pri	dme-mir-12	Dme	AGGAGCAGCGUCUGUACGGUUGAGUAUUACAUCAGGUACUGGUGUGCCUUAAAUCCAACAACCAGUACUUAUGUCAUACUACGCCGUGCACGGAUCGCACUAAC	fffffffmmmmmmmmmmmmmiimmmmmimmmmimmmmmmmmmmmmllllllllllllmmimmmmmmmmmmmmmmimmmmmiimmmmmmmiimmmimmmtttttt	none
Dme-Mir-14_pri	dme-mir-14	Dme	UAACGUACUGCAACCUAUGUGGGAGCGAGACGGGGACUCACUGUGCUUAUUAAAUAGUCAGUCUUUUUCUCUCUCCUAUACAAAUUGCGGGCGUAUCAU	ffmmmmimmmmmmiiiimmmmmmmmimmmmimmmmmmmimmmmmlllllllllmmmmmimmmmmmmimmmmimmmmmmmmiiiimmmmmmmmmmttttt	-4/-2/4/4
Dme-Mir-22-P2_pri	dme-mir-980	Dme	UACGAAGUUGAUUGUAUGUCAGUUUUUCAUUUGGCCUGGCUAGCUUACUCCUUUUUAAAUAUUGCUAGCUGCCUUGUGAAGGGCUUACGUGUAAUUGCAGUUCGACU	ffmmmmimmmmmmmmmmmmimmmmmmmmmmiimmmiimmmmmmmlllllllllllllllllllmmmmmmmmmmiimmmmmmmmmmimmmmmmmmmmmimimmmmttt	none
Dme-Mir-29-P1c_pri	dme-mir-995	Dme	UCAUCCACCUGCACCCCGCAGCCCGAAUUAUGUGGGAGCUGCGCCGUUUCCGUAAUCCGUAGCACCACAUGAUUCGGCUUCGUGGUACAGGAUAUCAUCG	fffffffmmmmimmmimmimmmmimmmmmmmmmmmiimmmmmmiimmmlllllmmmimmmmmmimmmmmmmmmmmmmmmimmimmmimmmmttttttttt	none
Dme-Mir-29-P2_pri	dme-mir-285	Dme	CUGCCACUUCGAAUCGAAGAACUGAGAUCGAUUGGUGCAUAGAUAUCAGGAGAACCCACUCAAUUUAACUCUAGCACCAUUCGAAAUCAGUGCUUUUGAUAAGAAACAAUCAGC	mmmiiiimmmiimmmmmmmimmmmmiimmmmimmmmmmimmmmiiiiiimmmllllllmmmiiiiiiiimmmmmmmmmmimmmmiimmmmmiimmmmmmmiimmmiiiiimmmt	-9/-7/2/2
Dme-Mir-31-P1_pri	dme-mir-31a	Dme	UAUCAACUCCGUUGGUAAAUUGGCAAGAUGUCGGCAUAGCUGACGUUGAAAAGCGAUUUUGAAGAGCGCUAUGCUGCAUCUAGUCAGUUGUUCAAUGGAACAGUCAGC	fffffffmmmmmmmmiimmmmmmmimmmmmimmmmmmmmmimiiimmimmmmllllmmmmimmiiimmmmmmmmmmmmmmmimmmmmmmiimmmmmmmmttttttttt	-4/-2/2/2
Dme-Mir-33_pri	dme-mir-33	Dme	CCUCUGGAGAUGACACGAAGGUGCAUUGUAGUCGCAUUGUCUGUCCCAAUUGCUUCAGGCAAUACAACUUCAGUGCAAGCUCUGUGCAUUUCACAUACAAC	ffffmmmmmmmmimmmmimmimmmmmmmimmmimimmmmmmmmllllllllllllmmmmmmmmimimmmimmmmmmmiimmimmmmmmmmmmimmtttttt	none
Dme-Mir-34_pri	dme-mir-34	Dme	UCUUAAUUGGCUAUGCGCUUUGGCAGUGUGGUUAGCUGGUUGUGUAGCCAAUUAUUGCCGUUGACAAUUCACAGCCACUAUCUUCACUGCCGCCGCGACAAGCUAAAGCAACUU	ffffffmmmmmmimmmmmiimmmmmmmmimmimmmimmmmmmmmiimimmmmlllllllmmmmimiiiimmmmmmmmmmmimmimmmmmmmmiimmmimmmmmmmmtttttttt	none
Dme-Mir-67_pri	dme-mir-307a	Dme	CAGCAUUUUGUCUUGCUUUGACUCACUCAACCUGGGUGUGAUGUUAUUUCGAUAUGGUAUCCAUCACAACCUCCUUGAGUGAGCGAUAGCAGGACAGAGUAUCCAC	ffffmmmmmmmmmmmmmmmmimmmmmmmmmiiimmimmmmmmmimmmmlllllllmmmmiimmmmmmmimmiiimmmmmmmmmmmmimmmmmmmmmmmmmtttttt	none
Dme-Mir-67-as_pri	dme-mir-307b	Dme	AUACUCUGUCCUGCUAUCGCUCACUCAAGGAGGUUGUGAUGGAUACCAUAUCGAAAUAACAUCACACCCAGGUUGAGUGAGUCAAAGCAAGACAAAAUGCUG	ffffffmmmmimmmmiiimmmmmmmmmmiiimmimmmmmmmllllllllllllllllllmmmmmmmimmiiimmmmmmmmmmiiimmmmimmmmtttttttt	-3/-1/3/3
Dme-Mir-76_pri	dme-mir-981	Dme	AGAAACAUCCUCACUGAAGUCGGGUUUCGUUAGCAGCGGGCUGUUUUAAUAAAUUCAACAAGUUCGUUGUCGACGAAACCUGCAUGCUGUGUGGAAAAUCAACG	fffffffmmmimmmiiiimmmmmmmmmmmmmimmmmmmmmmmmmmlllllllllllmmmimmmmmmmmmmimmmmmmmmmmmimmiiimmmimmmttttttttt	-3/-2/4/3
Dme-Mir-87-v1_pri	dme-mir-87	Dme	CCUUUGGCAACACAUUUCAUUCGCGCCUGUAUCUUGCUGAACCGCUGCCAUUAUGGCCAACGAUCCGGUUGAGCAAAAUUUCAGGUGUGUGAGAAAUGUGUUUAGCAUUCAU	ffffffmmmmmmmmmmmmimimmmmmmmmimmimmmmmimmmmmiimmmmlllmmmmiiiiiiiimmmmmimmmmmimmiimmmmmmmmimimmmmmmmmmmiimmtttttt	none
Dme-Mir-92-o14_pri	dme-mir-92a	Dme	UAUAAAUAUGAAUUUCCCGUAGGACGGGAAGGUGUCAACGUUUUGCAUUUCGAAUAAACAUUGCACUUGUCCCGGCCUAUGGGCGGUUUGUAAUAAACAA	ffffffmmmmmmmmimmmmmmmmimmmmmmmmmmimmmimmmmllllllllllllmmmmimmmmmmmmimmmmmimmmmmmmmimmmmmmmmtttttttt	none
Dme-Mir-92-o15_pri	dme-mir-92b	Dme	AUUAAAACGUCACCUGAUGUAGGCCGUGCCCAGUGCUUAUUUGUUGCAUUUUCGAAAUACAAAUUGCACUAGUCCCGGCCUGCAAUGAGUGUCGCAGUCGACG	fffffffmmimmmiiiimmmmmmmmmimimimmmmmiimmmmmmllllllllllllllmmmmmmimmmmmimimimmmmmmmmmiiiimmmimmttttttttt	-4/-2/4/4
Dme-Mir-92-o16_pri	dme-mir-310	Dme	GCGAAAACAUAAACAUUUGCAGGGCGGGUCGUGUGUCAGUGUAUUUAUAUCUUAGCUAUAUUGCACACUUCCCGGCCUUUAAAUGUCCAAUGUUUCAACA	ffffmmmmmmiimmmmmmmimmmimmmmiimmmmmimmmmmmmimmmlllllmmmimmmmmmmmmmmmiimmmmimmmimmmmmmmiiimmmmmmttttt	-9/-7/2/3
Dme-Mir-92-o17_pri	dme-mir-311	Dme	GAAAUUUCUAGAUCAUUUUUCGGACGGUAUAUGGGUUAAUAUUUCAUUUGUCGAAUAUAUUGCACAUUCACCGGCCUGAAAAUAUCAAGAAUUAACAUC	fffffmmmmimmmimmmmmmimmimmmmiimmmimmimmmmmmmmlllllllmmmimmmmmmmimmmiimmmmimmimmmmmmmmmimmmmtttttttt	none
Dme-Mir-92-o18_pri	dme-mir-312	Dme	GAAUUAAGUUUGAAGCGAUUUGGUUCGUCACAAGGGCAAUUCUGCAUUUUUUAACUAGUAUUGCACUUGAGACGGCCUGAUUACUUUAAAACGAAUCAUU	mmimmiiimmmmmmmimmmmimmmimmmmimmmmimmmmmimmmlllllllllllmmmimmmmmimmmmimmmmmmmimmmmimmmmmmmiiimmmmttt	none
Dme-Mir-92-o19_pri	dme-mir-313	Dme	CGUUCUAGCCAACAAUUUUCUGCUGCGGAUGGGGGCAGUACUGUUUUUUUAACAUUGAGUAUUGCACUUUUCACAGCCCGAAAAUGUUAGCAACUGCCUUA	fffffffmmimmmmimmmmmimmmmimmmimmiimmmmmmmmlllllllllllllllmmmmmmmmimmimmmimmmmiimmmmmmmmmimmtttttttttt	none
Dme-Mir-96-P2_pri	dme-mir-263b	Dme	UCAAUUUGCUGACUUUGAGUCUUGGCACUGGGAGAAUUCACAGUUGACUUUAUUAUUCUGUGGUUCUGCGGGUGCCAAAACUUAAAAACCGGCUUUGUACA	fffffffmmmmiimmmmmmmimmmmmmmmimimmmmmimmmmmllllllllllllllmmmmmmmmmmimimmmmmmmmimmmmmmmiiimmmmtttttttt	-8/-6/2/3
Dme-Mir-96-P3_pri	dme-mir-263a	Dme	AUAUAGAUCUCGGCACAGUUAAUGGCACUGGAAGAAUUCACGGGGUAAUUUUUAUACAACCCGUGAUCUCUUAGUGGCAUCUAUGGUGCGAGAAUAAAACAUC	fffffffmmmmmimmmimmiimmmimmmmmmimmmiimmmmmmmlllllllllllllllmmmmmmmmmmimmmmmmimmmiimmimmmmmmmmtttttttttt	none
Dme-Mir-124_pri	dme-mir-124	Dme	AUUUGGUACGUUUUUCUCCUGGUAUCCACUGUAGGCCUAUAUGUAUUUCCACCAUAAGGCACGCGGUGAAUGCCAAGAGCGAACGCAGUUCUACAA	ffffffffmmmmmiimmmimmmmmmimmmmmmiimmmmimmmmlllllllllmmmmmmmmiimmmmmmimmmmmmimmmimmmmmttttttttttt	-6/-4/2/1
Dme-Mir-133_pri	dme-mir-133	Dme	CCACCUGCAACACUGUGUGUAGCUGGUUGACAUCGGGUCAGAUCUGUUUUUCAAGCAUUUGGUCCCCUUCAACCAGCUGUAGCCAGUGGUUGAUGACAAC	fffffffmmmmmmmmiimmmmmmmmmmmmmiiiimmmmmmmmmmmllllllllmmimmmmmmimmmiimmmmmmmmmmmmmiimmmmimmmmtttttttt	-4/-2/2/2
Dme-Mir-137_pri	dme-mir-137	Dme	GUCGCCAAUCUCCAAUGGCCACGUGUAUGCUCGUAGCUAUAACCUGAAAUCCAAAUGUUAUUGCUUGAGAAUACACGUAGUUCACCGAGAUUUGUUCAGC	fffmmimmmmmmiiiimmmimmmmmmmmimmmmimmmimmmmmimmlllllmmiiimmmmmimmmmmmmimmmmmmmmimmmiiiimmmmmmimmttttt	-5/-3/4/4
Dme-Mir-184_pri	dme-mir-184	Dme	GUUGGCCGGUGCAUUCGUACCCUUAUCAUUCUCUCGCCCCGUGUGCACUUAAAGACAACUGGACGGAGAACUGAUAAGGGCUCGUAUCACCAAUUCAUCAA	fffffffmmmmimmimmiimmmmmmmmmmmmmmimmmmiiimmmllllllllllmmmiiimmimmmmmmmimmmmmmmmmiimmimmmmmmtttttttttt	none
Dme-Mir-190_pri	dme-mir-190	Dme	ACUAAUUGAUGGUUCCAGUGAGAUAUGUUUGAUAUUCUUGGUUGUUUCAUUCAAAAGUUCACCCAGGAAUCAAACAUAUUAUUACUGUGACCCUCGCCAAUCU	ffffffmmmimmmmimmmmmmmmmmmmmmmmmmiimmmmmmimmlllllllllllllllmmimmmmmmmmmmmmmmmmmmimmmmmmimmmmimmmttttttt	none
Dme-Mir-216-P1_pri	dme-mir-304	Dme	AUUGUAUCUGCAGCAUUGAAUAAUCUCAAUUUGUAAAUGUGAGCGGUUUAAGCCAUUUGACGCACUCACUUUGCAAUUGGAGAUUGCUCGAGACUGCGGCAUAUGCCA	fffmmmmmmmmmmiimmmmimmmmmmmiiimmmmmmmimmmmmimiimmmmlllllmmmmiimimmmmmmmmmmmmiiimmmmmmmimmmmiimmmmmmimmmmtttt	-6/-4/2/2
Dme-Mir-216-P2_pri	dme-mir-283	Dme	CUCACACGAUUCUCAAAGGUAAAUAUCAGCUGGUAAUUCUGGGAGCUAAGCCUAAAUAUGAAACACUCGGAAUUUCAGUUGGUAUCGACUUUUUUGAAUUGCAUUUGAU	ffffffmmmmmmiimmmmmmiimmmmmmmmmmmimmmmmmmmmllllllllllllllllllllllmmmmmmmmmmmmmmmmmmmmiimmmmmmiimmmmmmtttttttt	-7/-5/2/2
Dme-Mir-219_pri	dme-mir-219	Dme	GUUAAUUCGAUUUUUAGCUAUGAUUGUCCAAACGCAAUUCUUGUUGAUAUUCAAUAUUCAAGGGUUGCGACUGGGCAUCGCGGCUCGAAAUAAGAAUACAAC	ffffmmmmimmmmmimmmmimmmmimmmmmiimmmmmmmmmmmiimmmmmlllmmmmmmmmmmmmmmmmiimmmmmmmmmimmmmimmmmmiimmmmttttt	none
Dme-Mir-252-P2_pri	dme-mir-1002	Dme	AUUAAUUAGAAAUUAUAUAUUUAAGUAGUGGAUACAAAGGGCGAUUUGAUAUAAAAGUGUCGCAUUGUAUGACCUACUUAACUAGCUGAUUUUGUAUCCCAAC	ffffmmiimmmmmmmiimmimmmmmmmmiiimmmmmmiiimmmmmlllllllllllllmmmmmimmmmmmiiimmmmmmmmimmiimmmmmmmiimmtttttt	-4/-2/2/2
Dme-Mir-275_pri	dme-mir-275	Dme	CUGUAAAGUCUCCUACCUUGCGCGCUAAUCAGUGACCGGGGCUGGUUUUUUAUAUACAGUCAGGUACCUGAAGUAGCGCGCGUGGUGGCAGACAUAUAUCUC	fffffffmmmmimmmmmimmmmmmmmmimmmmiimmmiimmmmmiimllllllmiimmmmmimmmiimmmmiimmmmmmmmmimmmmmimmmmttttttttt	none
Dme-Mir-276-P1_pri	dme-mir-276a	Dme	UUUACCUGGUUUUUGCCAUCAGCGAGGUAUAGAGUUCCUACGUUCAUUAUAAACUCGUAGGAACUUCAUACCGUGCUCUUGGAAGACCAAAAAACAACC	ffffffmmmmmmmiimmmiimmmmimmmmmimmmmmmmmmmmlllllllllllllmmmmmmmmmmmimmmmmimmmmiimmmmmmmmmmtttttttttt	none
Dme-Mir-276-P2_pri	dme-mir-276b	Dme	ACCGAAGUCUUUUUACCAUCAGCGAGGUAUAGAGUUCCUACGUUCCUAUAUUCAGUCGUAGGAACUUAAUACCGUGCUCUUGGAGGACUGUCGACCAGCA	ffmmmmmmmmmiiiimmmiimmmmimmmmmimmmmmmmmmmmllllllllllllllmmmmmmmmmmmimmmmmimmmmiimmmmmmmmmimmmttttttt	-6/-/4/0
Dme-Mir-277_pri	dme-mir-277	Dme	CCUUUGAAGGUUUUGGGCUGCGUGUCAGGAGUGCAUUUGCACUGAAACUAUCUGAAGCAUGUAAAUGCACUAUCUGGUACGACAUUCCAGAACGUACAAUCUUC	fffmmmimimmmmmmmmimmmmmmmmmmmmmmmmmmmmmmmimmiiimlllllmiiimmmmmmmmmmmmmmimmmmmmmmmimmimmmmmmmmimimmmttttt	none
Dme-Mir-278_pri	dme-mir-278	Dme	AUGGUAAUGGUACGGUGCGACCGGAUGAUGGUUCACAACGACCGUGUCAUUUAAACGGGUCGGUGGGACUUUCGUCCGUUUGUAACGCCAUUUGUCAACGA	fmmmimmmmmmiiiimmmmmimmmmmmmimmmmmimmimmmmmimmmlllllllmmmmmmmmimmmmmmmimmmmmmmimmmmmiimmmmmmiimmmtttt	-6/-4/4/2
Dme-Mir-279-P1_pri	dme-mir-279	Dme	GAAUUCAUACUACUGUUUUUAGUGGGUGGGGGUCCAGUGUUUCACAUUGAUUUUCUUAGUAUUUGUGACUAGAUCCACACUCAUUAAUAACGGUAGUUCAAUCAUCA	ffffffffmmmmmmmmmimmmmmmmmmmimmmmmimmiiiimmmmmiiimmmlllllmmmiiimmmmmmmimmmmmimmmmmmmmmmimmmmmmmmmtttttttttt	none
Dme-Mir-279-P2_pri	dme-mir-286	Dme	CUCCAGUUUUAAAAUUGAAUGGCGAAUGUCGGUAUGGUCUCUUUUUCAAAGAAAGGUUUCGAUUAAGCGAAGUGACUAGACCGAACACUCGUGCUAUAAUUUUAAAAUAUUCAAC	fffffmmmmmmmmmmmmiiiimmmmimmmmmmmimmmmmimmmmiiiiiimmmllllmmmiiiiiiiimmmmimmmmmimmmmimmmimmmmiiiimmmmmmmmmmmmttttttt	none
Dme-Mir-279-P3_pri	dme-mir-996	Dme	UUUCUGACUCUAUUUUGUCGGCGAACAUGGAUCUAGUGCACGGUGGUUCAUGAUUAAGUUCGUGACUAGAUUUCAUGCUCGUCUAUUAAGUUGGGUCAGCACAA	fffmmmmmmmimmmmimmimmmmmimmmmmmmmmmmmimmmmmmmmmmlllmmmmmiiimmmmmmmmmmmimmmmmmimmmmmimmimmmmimmmmmmmttttt	none
Dme-Mir-281-P1-v1_pri	dme-mir-281-1	Dme	CCAAAUGCGAAUAAGUGAAUAAAGAGAGCUGUCCGUCGACAGUCCAGAAACUAUUUAAUAUCACUGUCAUGGAAUUGCUCUCUUUGUAUAAUAUUCGACGAUGCGCU	fffffffmmmmmmiiiiimmmmmmmmmmmiimmmmmimmmmmmlllllllllllllllllllmmmmmmmmmmmiiimmmmmmmmmmmiiiimmmmmmtttttttttt	-3/-1/5/4
Dme-Mir-281-P2-v1_pri	dme-mir-281-2	Dme	CCUCCGCGAAUUGUGAAAUGAAGAGAGCUAUCCGUCGACAGUCAAGUUAAGACCGAUUGUAAUACUGUCAUGGAAUUGCUCUCUUUGUAUAACAUUCGAAAGGCGAC	mmmiiimmmmmimmiiimmmmmmmmmmmiimmmmmimmmmmmiimmmmllllllmmmmiiiiimmmmmmmmmmmiiimmmmmmmmmmmiiimmmmmmmiimmmtttt	-4/-2/3/3
Dme-Mir-282_pri	dme-mir-282	Dme	CUAUAGUUUCCUUCUAAAUCUAGCCUCUACUAGGCUUUGUCUGUGCAUUCGAAAGCCGAUCAGACAUAGCCUAUAAGAGGUUAGGUGUACCAAGGCGAACAAUCA	fffffmmmmmmmmiiiimmmmmmmmmmmiimmmmmmimmmmmmiimlllllllllllmiimmmmmmimmmmmmiimmmmmmmmmmmiiiiimmmmimmmmttttt	-4/-2/4/5
Dme-Mir-284_pri	dme-mir-284	Dme	UCGGUGAUUGCGUUGCAGUUCCUGGAAUUAAGUUGACUGUGUAGCCUGUGAGGGCAAGGCUUGAAUAAUGCUCCUGAAGUCAGCAACUUGAUUCCAGCAAUUGCGGCCCGAUAUUCCUCA	ffmmiimmmmimmmmmmmmmimmmmmmmmmmmmmmimmmiiimmmmmmmllllmmimmmmmiiiiiiiiiiiiiiiiiiimmmmmmmmmmmmmmmmmimmmmmmmmmimmmmiiimmttt	none
Dme-Mir-303_pri	dme-mir-303	Dme	ACCAAAUUGAUAUCUUGGUUUAGGUUUCACAGGAAACUGGUUUAAUAACGAAAACUAGUUUCCUCUAAAAUCCUAAUCAAGACAUCAUGUGUCGUC	fffffffmmmmimmmmmmmmiimmmmmiiimmmmmmmmmmmmmllllllllmmmmmmmmmmmmmiiimmmmmiimmmmmmmmimmmmttttttttt	none
Dme-Mir-305_pri	dme-mir-305	Dme	AUCAACUGUCUCCCAUGUCUAUUGUACUUCAUCAGGUGCUCUGGUGUGUCUCGUAACCCGGCACAUGUUGAAGUACACUCAAUAUGAGGCGAUUUGCAUAC	fffffffmmmimmmmmmmiiiimmmmmmmmmimmimmmmmiimmimmllllllllmmmmmmmmmimmimmmmmmmmmiiiimmmmmimmimmmtttttttt	none
Dme-Mir-306_pri	dme-mir-306	Dme	UUAAAAGUCCACUCGAUGGCUCAGGUACUUAGUGACUCUCAAUGCUUUUGACAUUUUGGGGGUCACUCUGUGCCUGUGCUGCCAGUGGGACAUAAUCUA	ffffffmmmmmmmimimmmmimmmmmmmiimmmmmmmmmmmmmmmllllmimmmiimmmmmmmmmmmiimmmmmmmimmmmmimmmimmmmtttttttt	none
Dme-Mir-315_pri	dme-mir-315	Dme	CUUCACGGACACUUAUAUAAUUUUGAUUGUUGCUCAGAAAGCCCUCAUUGUUUACCAGUUGGCUUUCGAGCAAUAAUUGAAACCAGAUAAGUGAUCCCCUCAAC	ffffffmmmmmmmmmmiiiimmmmmmmmmmmmmmmimmmmmmmiiimmmmlllllmmmmimmmmmmmmmmmmmmmmmmmmmmiiiimmmmmmmimmmttttttt	none
Dme-Mir-316_pri	dme-mir-316	Dme	UACACAAAUUCUAGUCGAUUUGUCUUUUUCCGCUUACUGGCGUUUCAAUUCCACAACGACAGGAAAGGGAAAAAGGCGUAUUUACUAUGAGUUUGCUCAG	ffffmmmmmmmmmmmimmmimmmmmmmmmmmimmmimmmimmmmllllllllllmmmmimmmiimmmmmmmmmmmmmmimmmimmmmimmmmmmmttttt	none
Dme-Mir-317_pri	dme-mir-317	Dme	UUUCCAUAUGCAACUGCCAUUGGGAUACACCCUGUGCUCGCUUUGAAUGAAAUGCAAGCAAGUGAACACAGCUGGUGGUAUCCAGUGGCCGUUUGGCAUCCUUGCU	fffffffmmmmmmmimmmmmmmmmiiimmmmmmmmmimmmmmmimiimmlllllmmiimmmmmmmimmmmmiimmmmiiimmmmmmmmmimmmiimmmmttttttt	none
Dme-Mir-375_pri	dme-mir-375	Dme	CCCCUUCCGGGCAGCGAAUUACUUGGGCCAAGGGAAUGCAAACUGUGAUCAUCCCGAAAGUUUGUUCGUUUGGCUUAAGUUAUUUUCAUGUCCGACUAAAGC	fffffffmmmmmmmimmmmimmmmmmmmmmmmimmiimmmmmmmllllllllllllllmmmmmmmmmimmmmmmmmmmmmimmmmimimmmmmmtttttttt	none
Dme-Mir-927-P1_pri	dme-mir-927	Dme	AAUUGUGGUUGCUGUAGAGUUUUAGAAUUCCUACGCUUUACCGUGGCAUACGAAAUUCGGCAAAGCGUUUGGAUUCUGAAACCCUACCGAUCCAUUAUCAUG	ffffmmmmmmmiimmmmimmmmmmmmmmmmiimmmmmmmimmmllllllllllllllmmmimmmmmmmiimmmmmmmmmmmmimmmmmmmimmmmttttttt	none
Dme-Mir-929_pri	dme-mir-929	Dme	AACCAGUCCUGGUGGAGCUCAAAUUGACUCUAGUAGGGAGUCCUUUAAUGAGCGACUCCCUAACGGAGUCAGAUUGAGCUGCAAAGGAGCGACACAA	fffmiimmmmiimmimmmmmmmimmmmmmmmiimmmmmmmmmmmmllllmmmimmmmmmmmmiimmmmmmmmimmmmmmmimmimmmmiimtttttt	-9/-7/2/1
Dme-Mir-932_pri	dme-mir-932	Dme	GAGUAUUGGUUUUGAAGUUUUCAAUUCCGUAGUGCAUUGCAGUGUGUUUCAUUAUUUACUGCAAGCGCUGCGGAUUUGGCAACUUUGACGACCUUCAUCAU	mmiiiiimmmmmmmmmmmmimmmmimmmmmmmmmmimmmmmmmmimmllllllmmimmmmmmmmmmmmmmmmmmimmmmimmmmmmmmimmmmiiiimmtt	none
Dme-Mir-955_pri	dme-mir-955	Dme	UUUGGCCAGCUAAUCAACUCCAUCGUGCAGAGGUUUGAGUGUCCUGUGUUUUGCCUAAUCGCAUUCAAUUUCUGAACGGUAGAGAUGGUACGCUUAGAAACAA	fffffffmmmiimmmmimmmimmmmmimmmmmmmmimmmmmmllllllllllllllllllmmmmmmmmmmmmmmimmmmmimmmimmmmiimmmttttttttt	-9/-7/2/2
Dme-Mir-956-v1_pri	dme-mir-956	Dme	CACUUUUCCUGAUCGUUAUCGUGUUUGGAAUGGUCUCGUUAGCUAACGGAUGAGCAAGUGCUCGGCUCACUGGCCCAAAUGCAGUUUGCCCGGAGACGCCGGUUAACCCAGCACUGAAAUGUGUAGUUUCGAGACCACUCUAAUCCAUUGCAGCAUUUUCAACAAUAUG	fffffffffmmmiimmmiiimmmimmmmmimmmmmmmmiimmmmmimmimmiiiiimmmmmmimmiiimmmmmmmmiiiimmmlllmmmiimmiiiimmmmmmiiimmimmmmmmiiimmimmmmmmmimmmmmmmmimmmmmiimmmiiimmmiiiimmmtttttttt	-7/-6/2/4
Dme-Mir-957_pri	dme-mir-957	Dme	UAGUGUUGUCCACAAUAGACCUUAGUUUUCGACGUGUUUUGGUGUGCUGGGGAGUUCUAUUCCGAUUGAAACCGUCCAAAACUGAGGCCAACUGUGAGGCGCGAGCAU	ffmmmmmmmmmmmmiiimimmmmmmmmmmimmmmimmmmmmmiiiiimimmmmllllllmmmmimmmmmmmmmmmmimmmmmmmmmmimiiimmmmimmmmiiimmmm	-4/-2/3/3
Dme-Mir-959-v1_pri	dme-mir-959	Dme	UUUUAACUUUGUUCUAUAUUCUUAGUACUCGGGUUGAUAAAGACCUUUUCUUCAGGGAGCCUUUGUCAUCGGGGGUAUUAUGAAAUAUAGUUUAAAGAAACUGC	ffffffmmmmmiimmmmmmmmimmmmmmmmiiiimmmmmmmmimmmmllllllmmmmiiimmmmmmmmiiiimmmmmmmmimimmmmmmmiimmmmmttttttt	-8/-7/2/2
Dme-Mir-960_pri	dme-mir-960	Dme	ACGGGUUUUGUACCACAUUCUGAGUAUUCCAGAUUGCAUAGCUUUGUGCUACUAUUGCUAUACGGUCUGGGACACUUUUAACAUGGUAUCAAAUCAGAUU	fffmmmmmimmmmmmiiiiiimmmmimmmmmmmmmmimmmmmiimmllllllmmiimmmmmimmmmmmmmmmimmmmiiiiiimmmmmmimmmmmttttt	none
Dme-Mir-961_pri	dme-mir-961	Dme	UUAUCAAGGGCCGAGUUACCUUUGAUCACCAGUAACUGAGAUUGUUUCUGAUACGGUUUCGUUUUCUGGCAAUCAAAAGAACUUGGACUCGACUUGAAU	fffmmmmmmmmmmmmmmimimmmmmmiimmmmimmmimmmmmmmmlllllllmmmmmmmmmmmiimmmmiimmmmmmimmmmmmmmimmiiimmmmmtt	none
Dme-Mir-962_pri	dme-mir-962	Dme	UUCGAUGGGGCACUCAGGCUAUAAGGUAGAGAAAUUGAUGCUGUCUACACUAUUCAGACUUCAGUUUCAUUACCUUUCAAUUUGUUUGCCCCCAUGCAAC	ffffffmmmmmmiimmmmiiiimmmmmmmimmmmmmmmimmmmlllllllllllmmmimimmmmmmmmimmmmmmmiiiimmmmiimmmmmmtttttttt	-7/-5/2/2
Dme-Mir-963_pri	dme-mir-963	Dme	UUUUCUUAGUCUAAUCUAAAACAAGGUAAAUAUCAGGUUGUUUCCUGUAUUCGAUCGAAACAUCUGUAUAUACCUUUGUUCCGAUUGGACAAAAGUGCGU	ffffffffmmmmmmmmiiimmmmmmmmmimmmimmmmmimmmmmllllllllllllmmmmmmmmmmmmmimmmmimmmmmiimmmmmmmmtttttttttt	none
Dme-Mir-964-v1_pri	dme-mir-964	Dme	ACAUAUUGGUCCAACUUGCCUUAGAAUAGGGGAGCUUAACUUAUGUUUUUGAUGUUUAAGUUAAAAGCCUCUGUUCUAAGACAAUUUGAUGAUCAAAACAG	fffffmmmmmmmmmimmmimmmmmmmmmmmmmiiimmmmmmmmlllllllllllllmmmmmmmmiiimmmmmmmmmmmmmimmmimmmiimmmmmmttttt	none
Dme-Mir-965_pri	dme-mir-965	Dme	AAUAUUGCUCAACAUUUUGGGGGGUAAAACUGUACGUUAUAUGUGCCCUUCUGUGAUAUUCAUAAGCGUAUAGCUUUUCCCCUUAAAAGUUAGAGCUAUUGCAA	ffffffmmmmmmmimmmmmmmmmmimmmmmmmmmmmmmimmmmlllllllllllllllllmmmmmmmmmmmmmimmmmmmmmmmmmmmmmmimmmmtttttttt	none
Dme-Mir-967_pri	dme-mir-967	Dme	CUGCAGGAGACUUGGAGAGCAGAGAUACCUCUGGAGAAGCGCGUGACCUGACCCCAGCAGGAGAACCCAACCCGCUUUUCCACCUAGGUGUCUCUCUCUCUCUUUAUCUGUUCCUCA	ffmmmmmmmmiiimmmmmmimmmmmmmmmmimmmmmmmmmmimmiimmmmlllllllmmmmiiiiiiiimmimmmmmmmmmmiiimmmmmmmmmmmmmmmmimmmimmmmmtttttt	-8/-5/3/1
Dme-Mir-968_pri	dme-mir-968	Dme	AUUGUUGAUGGAAGCUUCCUUAAGUAGUAUCCAUUAAAGGGUUGUUCUCAACAUGCAAAUCAACCUUUUGAUGUACUACUUUAAGAAUCUCCAGUUAAAGUCAA	ffffmmmmmmmmimimmmiiimmmmmmmmiimmmmmmmmmmmmmllllllllllllllllmmmmmmmmmmmmmmmmmmmmmiiimmmimmmmmimmmmtttttt	none
Dme-Mir-969_pri	dme-mir-969	Dme	CAAGUCUCUGUCCUACGUCCGAGUUCCACUAAGCAAGUUUUGAGAUCGUUUUAAAAACAAAAACUUGACACGUUGAGCUCGUUCGUGGGAUGGACUACUGCA	ffmmmmmiimmmmmmmmiimmmmmmmimmiiiimmmmmmmmllllllllllllllllllmmmmmmmmiiiimmimmmmmmmiimmmmmmmmmmmmmtttttt	none
Dme-Mir-970_pri	dme-mir-970	Dme	AAUCGAAAGGCAUCUGUUGCAGCUAGCGGGUGUUUUAUUUGGUAGCUGUAAUGAUUUGAAUCUAUCAUAAGACACACGCGGCUAUAACCGUUGUCUAAGAGCUUC	fffffffmmmmmimimmmmimmmmimmmimmmmmmmmiimmmmmmiiimmmllllmmmiiimmmmmmmmmmmmmmimmmmmmmimmmmimimmmmmttttttttt	none
Dme-Mir-971_pri	dme-mir-971	Dme	UUCCGUGGCUGGCAUCGCUCGCUGUAAAUUGUAAUCAUCAAAGCGUUUUCUCAGAGCCGCUUGGUGUUACUUCUUACAGUGAGUGUGCCAGUCCGUACACAG	fffmmimmmmmmmmimmmmmmmmmmmmiiimmmmimmmmmmimmmmmmmlllmmmmimmmmmmmmmmmmmiiimmmmmmmmmmmmmmmmmmmmmmttttttt	none
Dme-Mir-972_pri	dme-mir-972	Dme	GAGAAUGAUAGGGAAAUUGCUAAAUAUUUUUUUUGUAUAAAUAACUUUUAACUUUUGUACAAUACGAAUAUUUAGGCAUUUCUCAAAUCAAAGAUU	fffffmmmmimmmmmmmiimmmmmmmmmmiiimmmmmmmmmllllllllllllmmmmmmmmmiiimmmmmmmmmmiimmmmmmmiimmmmtttttt	none
Dme-Mir-973_pri	dme-mir-973	Dme	UUACCGUCGUCGACUUUUCGUGGUUGGUGGUUGAACUUCGAUUUUAAGUAUUUAAAUAAAAUGAAAUCUGUUCAUUCUCCGACACAAGAAGUUCACGCAAAGGAGC	fffmmiimmmimmmmmmmimmmimmmmimmimmmmmiiimmmmmmmlllllllllllllllmmmmmmmimmmmmimmimmmmmmmimmmmmmmimmmiiiimmttt	none
Dme-Mir-974_pri	dme-mir-974	Dme	UGUCACCGGUCAUGUCCUCCAAGCGAGCAAAGAAGUAGUAUUUGUGUUUCCAAGAGCAAAUAUAACUUCAUUGGAAGCUAAGUGGAUUUGCCCAAAUCAGCU	fffffffmmimmimmmmimiimmmiiimmmimmmmmimmmmmmmmllllllllllmmmmmmmmimmmmmimmmiiimmmiimimmmmimmimmttttttttt	none
Dme-Mir-975_pri	dme-mir-975	Dme	CAAUAUUGAAUUUUUGAUUUUAAACACUUCCUACAUCCUGUAUGUGUUUUGCAUCCGGUACAGAUGUGGGAGUCGUUUGCACUCAGAGAUUUCACAGAAUU	fffffffmmmmmmmmmmiiimmmmmmmmimmmmmmmmimmmmmmmmmlllmmmmiiimmmmmmmmmmmmmmmmimmmmmiiimmmmmmmmmmttttttttt	none
Dme-Mir-976_pri	dme-mir-976	Dme	UCGCCAUGCAGUGCCGCGGCAUUGGUGAGGCCAUCUCCAAUGGAUUAGUUCUCAACAUUGGAUUAGUUAUCAUCAAUGCCGGUGCACUGCACCUAACAA	ffffffmmmmmmmmiimmmmmmmmmmmmiiiiiiimmmmmmmlllllllllllllmmmmmmmiiiiiiimmmmmmmmmmmmiimmmmmmmmtttttttt	-5/-3/2/2
Dme-Mir-977_pri	dme-mir-977	Dme	UCAACAAACAAGGUAUGCUUUAGAUAACUCGAAUAUCACAUCUUCAGUGUUCGAAAUCUGAUGAGAUAUUCACGUUGUCUAAAUCAUGUUUUGUACGAAACUA	fffffffmmmmmmmmmmimmmmmmmmmmiimmmmmmmimmmmlllllllllllllllllmmmmimmmmmmmiimmmmmmmmmmimmmmmmmmmmttttttttt	none
Dme-Mir-978-v1_pri	dme-mir-978	Dme	UCUUGGUUGGCGGCACAAUCUGCAAUCUACGCCACUGGCUUACGUUGCAAUCGAAAAUCGUGUCCAGUGCCGUAAAUUGCAGUUGUGUGAACGCAAACGGCAG	fffffmmmimmmmmmmmmimmmmmmmimmmmimmmmmmiimmmmllllllllllllllmmmmimmmmmmimmmmimmmmmmmmmmmmmiiimmmimmmttttt	-/-6/0/3
Dme-Mir-982_pri	dme-mir-982	Dme	AAAAACGAAAUCAUGUUAGAUCCUGGACAAAUAUGAAGUAAAUUGUUUUUAUGCAUCAAUUACUUGAUAUUCAUCCUUGAACUAAAUGGUUUUAGAGCUGCA	ffffffmmmmmmmmimmmmimmiimmmiimmmmmimmmmmmiimmmllllllmmmiiiimmmmmmimmmmmiimmmiimmimmmmmmmmmmmmttttttttt	none
Dme-Mir-983-P1_pri	dme-mir-983-1	Dme	UAUUAUAUUGCAAUAAUUAAAUAAUACGUUUCGAACUAAUGAUUUUCAGUUCAUUCAUUAGGUAGUUACGCAUUAUCUAGUUGUUGUAAACAUUCAAC	fffffffmmmmmmmmmmmmimmmmmimmmiimiiimmmmmmmllllllllllllmmmmmmmiiimiimmmimmmmmimmmmmmmmmmmmttttttttt	none
Dme-Mir-983-P2_pri	dme-mir-983-2	Dme	UAUUAUAUUGCAAUAAUUAAAUAAUACGUUUCGAACUAAUGAUUUUCAGUUCAUUCAUUAGGUAGUUACGCAUUAUCUAGUUGUUGUAAACAUUCAAC	fffffffmmmmmmmmmmmmimmmmmimmmiimiiimmmmmmmllllllllllllmmmmmmmiiimiimmmimmmmmimmmmmmmmmmmmttttttttt	none
Dme-Mir-985_pri	dme-mir-985	Dme	UAUUAUAUAUAAUAGCACUGCUGGCUCAUUGGUACAUUUCAUAAGUACCUUAUCAAAUGUUCCAAUGGUCGGGCAGAGCUAUUAUUUGUCCAUGU	ffffmmmimmmmmmmmimmmmmimimmmmmmmimmmmmmimmmmmlllmmmmmimmmmmmimmmmmmmimimmmmmimmmmmmmmimmmtttttt	none
Dme-Mir-986_pri	dme-mir-986	Dme	GACACACCUGAAAUUACCCAUCUCGAAUAGCGUUGUGACUGAGGUAACUGCGCAUCGAAUCUACUCAGCGGCGAGGCUAUUCAAGUAAGGUUAUUUUGGGCCAGCGAC	ffffffmmmmmmmmimmmiiimmimmmmmmmimmmmiimmmmmiiiiiiimmlllmmiiiiiimmmmmiimmmmimmmmmmmimmiiimmmimmmmmmmmtttttttt	none
Dme-Mir-987_pri	dme-mir-987	Dme	GAACAAUGUUGGACUGUGUUUAAAGUAAAUAGUCUGGAUUGAUGAAAGUUGCAUUCGAGAAUUCAUCAACAGGCAUUUACUUCAACUGCAGUUUGAACAAAAUGCA	ffffffmmmmmmmmmmmmmmiimmmmmmmmimmmmmiimmmmmmmmiimmmllllmmmiiimmmmmmmmmmmmmmmmmmmmmimmmimmmmmmmimmmmttttttt	none
Dme-Mir-988_pri	dme-mir-988	Dme	CGGUACCGGGCAUUUUGGGUGUGUGAUUUGUAGCAAAGUGAUAUGUAUUUGAUCAUCCCCUUGUUGCAAACCUCACGCCAAAGAUGAUCUGCGAAAUA	ffffffmmmmmmmmmmimmmmmmimimmmmmmmmmmimmmmmlllllllllmmmmmiiiimmmmmmmmmmimimmmmmmimmmmmmimmmmttttttt	none
Dme-Mir-989_pri	dme-mir-989	Dme	GUACAAAGAUUUUGGGAAUCGGCCACUACCUUGCAGUCACGUGAUGAAAAGACACAGGUGACACUGAUCCGGAUUUGGUAGUUGACAAAUCCUCCAUGCCGAGAUUAGUUUCAUUUUGCGUCUUUUGAAUUCGAAUAGUUCAUGUGAUGUGACGUAGUGGAACAUACCUGAAAUUACAAGCAAC	fffffffmmmmmmmmmiiiiiimmmmmmmimmmmmimmmmmmmmmimmmmmmmimmmmmmmimmmmmmmmmmimimmmiimlllllllllmiimmmimmmmimmmmmmmimmmimmmmimmmmmmmimiiiiiiiiiiimmmmmmmmmmmmmimmmmmmmiiiiiimmmmmmmmmttttttttt	none
Dme-Mir-991_pri	dme-mir-991	Dme	UAUCACUGCAGUUUCAGGCUUUUCCCAACUACACCUAUUAAUACAUAUUUUAACGUCCUAUUAAAGUUGUAGUUUGGAAAGUUUUGGUUUUGCAUUAGAAAU	ffffffmmmmmiimmmmmimmmmmmimmmmmmmimmimmmmmmlllllllllllllllmmmmmmmmimmmmmmmimmmmmmimmmmmiimmmmmtttttttt	-8/-6/2/2
Dme-Mir-992_pri	dme-mir-992	Dme	ACAUGAUUUUCCCAAGUGCCUGGUAUCAGCAAAGUGUUAUUUUUUAUGUUUAUGUAAAGUACACGUUUCUGGUACUAAGUACUUCGAGAAAGUUACCUG	fffmmmmmmmmmimmmmmmimmmmmmmmmimmmmmmmimmmmmimmmllllmmmimmmmmmmmmimmmmmmmmmmmmimmmmmmimimmmmmmmmtttt	none
Dme-Mir-997_pri	dme-mir-997	Dme	CUUUCAAUGAAUUUAGUAUGCCCAAACUCGAAGGAGUUUCACCUCCAUAAGAGCGACAGUCCUGGAGAAGUUAUCAGAGCCAAAAAAAUUCAUAUGAUGAUGCAUUUUCCGUCUCUGAAAACGUCUUCAGCAGAAGUUGUUUUUAGCGAAGUGAAACUCAUUCGAUUUUGAUCAUACUAACGACAUUGGAUGCU	ffmmmmmmmiiimmmmmmmmiimmmmimmmmmimmmmmmmmmimmiimmmmmmmmmmiiiimmmmmmmimmmimmmmmmiiiiimmmmmimmmllllllmmmimmmmmiiiimmmmmmimmmimmmmmmmiiiiimmmmmmmmmmiimmimmmmmmmmmimmmmmimmmmiimmmmmmmmiiimmmmmmmtttt	-9/-7/3/3
Dme-Mir-999_pri	dme-mir-999	Dme	GAUGCCGCUCAAUUACCCCGACAUAGUCAUACGGUGAAUGUUGUGUAUUGGAGACCAAUGUUAACUGUAAGACUGUGUCUCGGUGGUUGCCAGCCCAGCC	fffmmimmmmmmmmmmmiimmmmmmmmmimmmmmmimmmmmmmimmlllllllmmmmmmmmmimmmmmmimmmmmmmmmiimmmmmmmmiimmmiiimmt	none
Dme-Mir-1000_pri	dme-mir-1000	Dme	AAAUCGGACGCUUGCCAUUGAUAUUGUCCUGUCACAGCAGUAUUGUAACACUAUAUUAUAGUUUACUGCUGGGUCGGGGCAUUAACAUUGUUGAGCGUCAUUAGCAA	ffffffmmmmmmmmimmimmimmimmmmmmmimimmmmmmmmmmmmmmlllllllmmmmmmmiimmmmmmmimimmmmmmmimmimmimmimmmmmmmmtttttttt	none
Dme-Mir-1001_pri	dme-mir-1001	Dme	GAUGUAAGCUGGCCUGUCCCUGGGUAAACUCCCAAGGAUCAGGUGGAGAUUGAAUCCCGAUCCUUGGGUUUCUGCUCUCGGGCAAGGUCAGUAGUGCCCGC	fffmmmimmmmmmmmmmmmiimmmmmiiiimmmmmmmmmmimmllllllllllllmmimmmmmmmmmmiiiimmmmmiimmmmimmmmmmmmiimmmtttt	none
Dme-Mir-1003-P1_pri	dme-mir-1003	Dme	GCCCUCAAGCUGCGCAGAAGGUGGGUAUCUGGAUGUGGUUGGCUCUGGCGGUCCUCUCACAUUUACAUAUUCACAGGCGCCGUGAGCUGCGUCACA	mmimmmmiiiimmmmiiiiimmmmmmmmimmmmmmmmmiimmmmlllllmmmmiimimmmmmmmmimmmmmmmmiimmmmiimmmmiimmtttttt	-10/-5/4/2
Dme-Mir-1003-P2_pri	dme-mir-1004	Dme	AACCAGUGGCUGGACAAAAGGUUGGGGGACAUUGAUCUCGGAGACGGCGGUUUAACUGAUCCAUUCUCUCACAUCACUUCCCUCACAGUGCACGGUGCUUGUACCAGA	fmmmimmmmmmmiiiiiiiiiimmmmmmmiiimmmmiiimmmmmiimimmmmlllllmmmmmiimmmmmiiimmmmiimmmmmmmmmmmimmmmmmtttttttttttt	none
Dme-Mir-1005_pri	dme-mir-1005	Dme	GAUGCCCACCAUUCUGACCUGUGAGUUGAUCGAUUUCGAGGUUUUGGCACACGAAUAUAAUCUGGAAUCUUUAAUUCGCAGUUCCCACCGAAAUGUCAGUG	fffffffffffffmmmmmmmmmmmmmmmmiimmmmmmimmmmmmmmlllllmmmiiiimmmmmmmmmmmimmmmmmmmmmmiiiiiiiiiiiiimmmmmtt	-/-1/0/13
Dme-Mir-1008_pri	dme-mir-1008	Dme	AGCUGAAGUUCCUCAUCUAUGUAAAUAUCUAAAGUUGAACUUGGCCAAUGGCAAGUCACAGCUUUUUGUGUUUACAGGAGAACGAGUACUUCCAGGA	ffmmmmmmmiimmmimmmimmmmmmmmmiimmmmmmmimmmmmimmlllmmmmmmmiimmmmmmmiimmmmmmmmmiimmmiimmmimmmmimmmtt	-6/-5/1/2
Dme-Mir-1010_pri	dme-mir-1010	Dme	UCCGUCUUUGUGCUCAACGGGUAAGUGGUGUAGAUGAAACAAAUUUACCAACAAUUUUGUUGGAUUGUUUCACCUAUCGUUCCAUUUGCAGCUACGAGGACCUGGAACUGU	mmmmmmmmmmmmmmiiiiiimmmmmmmmimmmmimmmmmmmmiiiiimmmmmmllllmmmmmmimmmmmmmmimmmmiiiimmmmmmmmmmmimmmmmmmmiimmmttttt	none
Dme-Mir-1012_pri	dme-mir-1012	Dme	GCCACAAAUCCAAAAGAACGGUGGGUAGAACUUUGAUUAAUAUUGCUUGAAAAAUAUUAGUCAAAGAUUUUCCCCAUAGAUUUAUCAAUUUCGGCAAUG	mmmiimmmmiiiiiiiiiiimmmmmimmmmmmmmmmmmmmmmmmllllllllmmmmmmmmmmmmmmimmmmimmmmmiiiiiiiiiimmmmimmmtttt	none
Dme-Mir-1013_pri	dme-mir-1013	Dme	AAGCCCACCGUGCUGGAGAGGUGAGUUUCGUACACUUAAUUAAUAGGAUCGGCCGUUAAUAAAAGUAUGCCGAACUCGCAGGCGACGGAUGCGCGAUCACC	ffmmimmmmmmmmmiiiiiimmmmmmmmimmmimmmmimmmmmmimmlllllmmmmmmmmiimmmmimmmimmmmmmmmimmmimmmmimmimmttttttt	none
Dme-Mir-1175_pri	dme-mir-958	Dme	CGAUCGGCGUGUCUAUGGCAAGUAGAAUAGCAGGCUUAUCACAUGUUUAAUUCAAUCUGCUGUGAGAUUCUUCUAUUCUACUUUCGACAACACCCGUUAACAUC	ffffmmmimmmmiiimmmimmmmmmmmmmmimmmiiiimmmmmimmllllllllllllmmmmmmmiiiimmmmmmmmmmmmmmmmmiiimmmmmmmtttttttt	-6/-3/3/3
Dme-Mir-2001_pri	dme-mir-274	Dme	AUCCUGUGUUGCAGUUUCGUUUUGUGACCGACACUAACGGGUAAUUGUUUGGCCGCCAGGAUUACUCGUUUUUGCGAUCACAAAUUAUGAAAUUGCAGCAAAACUC	ffffffmmmmmmmmmmmmmmmmmmmmmimmimmiimmmmmmmmmmmiimmmmlllmmmmmmmmmmmmmmmiimmmmimmmmmmmiimmmmmmmmmmmmmmtttttt	none
Dme-Mir-2279_pri	dme-mir-2279	Dme	UUAUGAAAGACAAUUUGAAAUUAAAUAUCUGUGUGUGAAAUUAUUUAAAAGAUUAAUUUCACGCGAAGAUAUUUAUUUUUACAUUUGUCCCUAUAAUA	mmmmmiiimmmmmiimmmmmimmmmmmmmmimmmmmmmmmmmmimmllllmmimmmmmmmmmmmmimmmmmmmmmimmmmmiiimmmmmiimmmmmtt	-6/-4/2/3
Dme-Mir-2501_pri	dme-mir-2501	Dme	AAGCGGGUGGUAAAAGUGGAGUAAGUUUGGAGUGCCUGGGCUAAGAACUUCCAUUCUGAAACUUAACUCUUGCAAUCAAACUUUCUUUCAGAACCAAGCGUGGCAGG	ffmmmiimmmmiiiiimmmmmimmmmmmmmiimmmiimmmimmmmiiimmmllllllmmmimmmmimmmiimmmimmmmmmmmiimmmmmiimmmmiimmmtttttt	-5/-4/5/2
Dme-Mir-4983_pri	dme-mir-4983	Dme	GCUGGCUGGCUGUCUUGACCCACUUGCUCGUUUGCAUUUCUGAAAAAUGUAUACGCAAAAACCAAAAUCAGAAAUUCUUUUGAGCAAGUGUGUCAUGAAAUUGCCAUUCGUU	ffmmmimmmmiimmimmmmimmmmmmmmmmiiimimmmmmmmmiiiiimmllllllllllmmiiiiimmmmmmmmimiiimmmmmmmmmmimmmmimmiiiimmmmimmmtt	-9/-7/2/4
Dme-Mir-4984_pri	dme-mir-4984	Dme	GGUGUGAAAACCUUUUGGCCAGCGAAUACGCCUCGGAUCCAAUCACGUUUCAAGAUCGAGGUGAAUUCUUUGACGUAUUCGCUGGCCAAAUGACACGUUCGCCAU	mmmmiiiiiiiiimmmmmmmmmmmmmmmmmimiimmmiiiiimmmmimmllllllllmmimmmmiimmmiimimmmmmmmmmmmmmmmmmiiiiiiiiimmmmtt	-8/-6/9/9
Dme-Mir-9388_pri	dme-mir-9388	Dme	CUAUCCAAGUAUUUUGGUACGUAUGUAUGUAUGUACAUACAUGUGUAUAUGGUACAUUCAUGUAGUACAUACAUACAUAUGUAUGCAAGUACGUACGAACGC	ffffffffmmmmmmiimmmmmmmmmmmmmmmmmmmmimmmmmmmmmmmlllmmmmmiimmmmmmmmmmmmmmmmmmmmmmmmmmiimmmmmmtttttttttt	-5/-3/2/2
Cel-Bantam-P1_pri	cel-mir-58a	Cel	CCGAUGCUCGUCAUAUCCAUUGCCCUACUCUUCGCAUCUCAUCACUUCGUCCAAUACCAUAGGGAUGAGAUCGUUCAGUACGGCAAUGGACUGAGCUAGAGUGACCU	fffffmmmmmiiiiimmmmmmmmmimmmmiiimmimmmmmmmmimmmimmlllllmmiiimmmmmmmmmmmmmiiimmmmimmmmmmmmmimmmmmttttttttttt	-6/-4/5/1
Cel-Bantam-P2_pri	cel-mir-80	Cel	CAAUGGACACUCGUUCGCUCAGCUUUCGACAUGAUUCUGAACAAUCCGCAAGCCCAUGUUGUUGAGAUCAUUAGUUGAAAGCCGAAUGAUCAGAGAUAUCCACAU	fffmmmmiimmmiimmmimmimmmmmmmmmmmmmmimmimmmmmmllllllllllllmmmmmmimmmmmmmiimmmmmmmmmimmimmmiiimmmiiimmmmttt	-7/-5/2/3
Cel-Bantam-P3_pri	cel-mir-81	Cel	GUGCCAUCGUGCCCAACAGUCGGUUUUCACCGUGAUCUGAGAGCAAUCCAAAAAUGCUUUUCUGAGAUCAUCGUGAAAGCUAGUUGUUGGUCUACGGGCUUUUG	ffmmmiimmmmimmmmmmmiimmmmmmmmmimmmmmmmimmmmmmlllllllllmmmiiimmmimmmmmmmimmmmmmmmmiimmmmmmmiimmmmmmmttttt	-9/-7/1/2
Cel-Bantam-P4_pri	cel-mir-82	Cel	AAAUAGGUUCUUUUAGCAACCGGUUUUCUCUGUGAUCUACAGAAUGACAGCUAAUCGUCUGAGAUCAUCGUGAAAGCCAGUUGUUUUUAUGAACUCUUAUC	fffffmmmmmiiiimmmmmmimmmmmmmimimmmmmmmimmmmimmmlllllllmmmmmmmmmmmmmmimimmmmmmmimmmmmmiiiiimmmmmtttttt	-7/-5/4/5
Cel-Bantam-P5a_pri	cel-mir-2209a	Cel	CAUGACUCUCAGGAAUGGUGAGUGUAACCACUCUUCUCCUUCCGAGUAUUGAUUAUCGAGAAGAGAUCAGCGGUUACACUACAUUAUUAGUAAGAGUCCUUAU	fffmmmmmmiiiimmmmmmmmmmmmmmmmimmiimmmmimmmmmmllllllllllmmmimmmmmmmiimmimmmmmmmmmimmmmmmmiiiimmmmmmttttt	-8/-6/4/4
Cel-Bantam-P5b_pri	cel-mir-2209b	Cel	CCUGGCUCCCGGGAAUGGUGAGUGUAACAACUCUUCUCCUUCCGAAAACCAAUAAUCGAGAAGAGAUGAGCGGUUGUGCUUCACCAUUGGUAGGGAGUCUCCA	fffmmmmmmmiiimmmmmmmmmmmmmmmiimmmimmmmimmmmmmllllllllllmmmimmmmmmmimmmiimmmmmmmimmmmmmmmiiiimmmmmmmtttt	-8/-6/3/4
Cel-Bantam-P5c_pri	cel-mir-2209c	Cel	AACCAUGCCUCCCAAUGGUGAGUGUAACCGCACGUCUUGUUUCAAAACUCAAUAUAUGGAAAAAGACCACCGGUUACACUACAUUAUUGGUUGGAGUCUGAUU	fffffffmmiimmmmmmmmmmmmmmmmmmmiiimmmmmimmmmmllllllllllllmmmmmimmmmmiiimmmmmmmmmmimmmmmmmmmiimmttttttttt	-10/-8/2/2
Cel-Lsy-6_pri	cel-lsy-6	Cel	UUUCUGAAAAAUAAGCCAUCAAAUGCGUCUAGUAUCAAAAUCAUGUAAAAACUGUAAAACAGAUUUUGUAUGAGACGCAUUUCGAUGACGGGCACAACAGAGACA	mmmmmmiiiiiiiimimmmmmmmmmmmmmmimmmimmmmmmmimmmllllllllllllmmmmmmmmmmmmmimmmmmmmmmmimmmmimiiiiiiiimmmmmmtt	-7/-5/8/8
Cel-Let-7-P5_pri	cel-let-7	Cel	GGUCUACACUGUGGAUCCGGUGAGGUAGUAGGUUGUAUAGUUUGGAAUAUUACCACCGGUGAACUAUGCAAUUUUCUACCUUACCGGAGACAGAACUCUUCGAAG	fffffffffmimmiimmmmmmmmmmmmmimmmmmmmmmmmmiiiiiiiimmmmmlllmmmmmmmmmmmmmmmmmimmmmmmmmmmmmmiimmimttttttttttt	-6/-4/2/2
Cel-Let-7-P6_pri	cel-mir-48	Cel	AAUUGAAACUCCCGGGAACUUGAGGUAGGCUCAGUAGAUGCGAAUUGAACGGUAUCUCACAUCCACCAGCCUAGCUCGCAUUCCCAGAGUUUACGGUAUU	fmmmmmmmmmmiimmmmmiimmmmimmmmmmiimmimmmmimmiimmlllllmmiimmimmmmimmimmmmmmimmmmiimmmmmimmmmmmimmmmttt	-8/-6/2/1
Cel-Let-7-P8_pri	cel-mir-241	Cel	AACCGCGGGGGUGUCAAAGUUGAGGUAGGUGCGAGAAAUGACGGCAUCCAUAUAGUAAUCGUUCAUUGUCUCUCAGCUGCUUCAUCUGUGACAUGGCUACGCUAUU	ffffmmmmmimmmmmmimmimmmmmmmmimmimmmmmmmmmmmmiiimllllllmiiimmmimmmmmimmmmimmimmmmmmmmimmimmmmmmiimmimmmtttt	none
Cel-Let-7-P9_pri	cel-mir-795	Cel	UUCCGAGAAACGUUACCUGCUGAGGUAGAUUGAUCAGCGAGCUUGAUACCCCGUUCAAAAUCGUGAUCAGUAUACUUCGUCAGGCAGCUUGUUUUCUUUUU	ffffmmmmmiimmmimmmmimmmmmmmimmmmmmmmimmmiimmmmllllllllmmmmiimmmmmmmmmmmimmmmmmmimmmmimmmiiimmmmmttttt	-10/-8/2/3
Cel-Mir-1_pri	cel-mir-1	Cel	AAAGUGACCGUACCGAGCUGCAUACUUCCUUACAUGCCCAUACUAUAUCAUAAAUGGAUAUGGAAUGUAAAGAAGUAUGUAGAACGGGGUGGUAGUGUUUU	ffffffmmmmiimmmiimmmmmmmmmmmimmmmmmiimmmmmmmmmlllllllmmmmimmmmmimmmmmmimmmmmmmmmmmiimmmiimmmmtttttttt	-9/-7/2/2; -4/-2/2/2
Cel-Mir-2-o10_pri	cel-mir-2	Cel	CUAAACAGUAUACAGAAAGCCAUCAAAGCGGUGGUUGAUGUGUUGCAAAUUAUGACUUUCAUAUCACAGCCAGCUUUGAUGUGCUGCCUGUUGCACUGUAAUUU	ffffmmmmmiimmmmiimmmmmmmmmmmmmmmimmimmmmmmiiimmlllllmmiiiiimmmmmmmmimmmimmmmmmmmmimmmiimmmmiiimmmmmttttt	-10/-8/2/3; -4/-2/2/2
Cel-Mir-2-o11_pri	cel-mir-43	Cel	UAUUGGCACUAGUCGCCCGUGACAUCAAGAAACUAGUGAUUAUGCCAAACCACAGGGACAUAUCACAGUUUACUUGCUGUCGCGGGCGGUGCUGAGUUUAAGG	ffmmmmmmmiiiimmmmmmmmmmmimmmmmmmmmimmmmmimmmmmlllllllllmmimmmmmmmmmmmmmimmmmimmmmmmmmmmmmmmmmmmtttttttt	-8/-/4/0
Cel-Mir-2-o13_pri	cel-mir-797	Cel	UGACCCCGUCCAAUGGACGAUAUCACAGCAAUCACAAUGAGAAGAAUACAUCUAGAUACUCUUUUCAUUGGUUUCUGUGAAAUCGUAUUUGAAUGGAAAGUUUU	fffffmmmmimmmiiimmmmmimmmmmmimmimimmmmmmmmmmmimmllllllllmmimmmmmmmmmmmmimmmmmmmmimmmmmiimmmimmmmtttttttt	-5/-3/3/2
Cel-Mir-2-P11_pri	cel-mir-250	Cel	UCAAGGGUCUUCGGACCACGCCUUCAGUUGCCUCGUGAUCCGCCAAACACAAUAAAUGGACGAAUCACAGUCAACUGUUGGCAUGGUGCUCGUACCCAUUUUG	ffffmmmmiiiimimmmmimmmiimmmmmmimmimmmmmimmmmmlllllllllllmmmimmimmmmmmmimmmmmmiimmmimmmmimiiiimmmmtttttt	-9/-7/4/4
Cel-Mir-8_pri	cel-mir-236	Cel	CUUCGGUGACCGAUGUCCAGCGUCUUACCUGUUCAAUAUUUAGACUGACUAUCAAAGAGAUCUAAUACUGUCAGGUAAUGACGCUGGAUUGUCAUGUCAUUUCAA	ffffmmmmmmimmmmmmmmmmmmmmmmmmmmiimmimmmmimmmmmlllllllllllmmimmmmmmmimmimmmmmmmimmmmmmmmmimmmmiimmmmmmtttt	none
Cel-Mir-9-P17_pri	cel-mir-75	Cel	CUUGUUGCUUUGAAGAAUUGCAGUCGGUUGCAAGCUUAAAUACAAAUCCGAAUUGUUAUUAAAGCUACCAACCGGCUUCAAGUCUGAAAGAGCAGUUGAA	ffffmmmmmmmiimmmimmmimmmmmmmmmiimmmmmimmmmmmmlllllllmmmimmmmimmmmmiimmmmmmmmmimmmimmmiiimmmmmmmttttt	-8/-6/2/3
Cel-Mir-9-P18_pri	cel-mir-79	Cel	AUUAGUAGACAUUCUCCGAUCUUUGGUGAUUCAGCUUCAAUGAUUGGCUACAGGUUUCUUUCAUAAAGCUAGGUUACCAAAGCUCGGCGUCUUGAUCUACAGUU	ffffmmmmmmmiimimmmmimmmmmmmmmmmimmmmmiimmmmiimmmmlllmmmmiiiimmmmimmmmmimmmmmmmmmmmimmmmimiiimmimmmmmtttt	-8/-6/2/3
Cel-Mir-9-P19_pri	cel-mir-244	Cel	UUUCCCUCCAUAUCUCAAUCUCUUUGGUUGUACAAAGUGGUAUGGCUCAUCGAAUAAGCACAUACUGCUUUUCAGCUAAAGGAAUUGAGAUUUUGUAGGCUUUU	ffffmmmimmimmmmmmmmimmmmmmmmmmiiimmmmmmmmmmmmmmlllllllllmmmimmmmmmmmmmmimmmmmmmmmmimmmmmmmmiimmimmmttttt	-10/-8/1/2
Cel-Mir-10-P1_pri	cel-mir-57	Cel	AACUCAUCGACAUGCUCGUCUACCCUGUAGAUCGAGCUGUGUGUUUGAAACAAUCAUACACGAGCUAGACUACAAGGUGCACGAACAAACCGAAGAUUUAU	fffmmimmmiiimmimmmmimmmmimmmmmimmimmmmimmmmmimmmlllllmmmimmmmmmmmmimmmmmmmimmmmimmmmimmiiimmmimmttttt	-9/-7/3/3
Cel-Mir-10-P2l_pri	cel-mir-51	Cel	ACUUGUCCGAAAAGUCCGUCUACCCGUAGCUCCUAUCCAUGUUACUGGUCAAAAAGUGAACAUGGAAGCAGGUACAGGUGCACGGCGAGUAGGGUCAUGAAG	fffmmmmmiiiiimimmmmimmmmimmmimmimmimmmmmmmmmmmllllllllmmmmimmmmmmmmmimmimmmimmmmimmmmmiiiiimmmimmttttt	-8/-5/5/5
Cel-Mir-10-P3e_pri	cel-lin-4	Cel	AGUUUAUGCUUCCGGCCUGUUCCCUGAGACCUCAAGUGUGAGUGUACUAUUGAUGCUUCACACCUGGGCUCUCCGGGUACCAGGACGGUUUGAGCAGAUCU	ffffffmmmmmmmmimmmmiimmmimmmmimmmmimmmmmmmimmmmllllmimmmmmmmmmmimmmmimmmmimmmiiimmmmimmmiiimmmmmttttt	-/-8/0/3
Cel-Mir-10-P3f_pri	cel-mir-237	Cel	AAAACUUCUACAUUGCGUGGUCCCUGAGAAUUCUCGAACAGCUUCAAAGUGUUCAAGCUGUCGAGUUUUGUCAAGGACCAAACAAUAGAAGAUCACUUG	ffffmmmmmmiimmmiimmmmmmimmmimmiimmmmmimmmmmmimmllllmmimmmmmmmmmmmiimmimmmimmmmmmiimmmmmmmmmtttttttt	-4/-2/2/2
Cel-Mir-22-P2_pri	cel-mir-1822	Cel	UGAUUCUUGAAAACUCCAAUAGUUUCUCUGGGAAAGCUAUCGGCCAAAUUUAACUGUCCGAGCUGCCCUCAGAAAAACUCUUGGCUCAUCGAGAAAUUCUA	fffmmmmmmmiiiiimmmmimmmmmimmmmmmiimmmiimmmmimmllllllllmmimmmmmmmiimmimmmmimmmmmimmmmiiiimmmmmmmtttttt	-6/-4/5/4
Cel-Mir-29-P1_pri	cel-mir-83	Cel	UAAAAGCACCACUCGGAACCACUGAAUUUAUGUGUGUACUUGACGGCCAACAAGAGCAUCGAUCUAGCACCAUAUAAAUUCAGUAAUUUCGCGUCGAGAGCUAUUC	ffffmmmimmmmimmmmmiimmmmmmmmmmmmmmimmimmimmmmmmllllllllmmiimmimmimmimmmmmmmmmmmmmmmmiimmmmmimmimimimmmtttt	none
Cel-Mir-29-P2_pri	cel-mir-49	Cel	UUUUGAAAAAGACCACCGUCCGCAGUUUGUUGUGAUGUGCUCCAAGCAAUCAUGAGUCUGAAGCACCACGAGAAGCUGCAGAUGGAGGUUCUGAUUUUCGAA	fmmmmmmmmmmmmmimmmmmimmmmmmmimmmmmiimmmmmimmimmllllllllmmimmimmmmmmmmmmimmmmmmmimmmmmimmimmmiimmmmmmmm	none
Cel-Mir-31_pri	cel-mir-72	Cel	CUGAAGGUCCCGUCAGAGCUAGGCAAGAUGUUGGCAUAGCUGAAUGAUCGCUAUAACAACUAUCAGCUUCGCCACAUUCUGCCACGCACUGAUGUGAGGACCUGAU	ffffmmmmmmmmmmmmimmiimmmmimmmmmimmmiimmmmmmlllllllllllllllllllmmmmmmiimmmmmmmmimmmmiimmimmmmmmiiimmmmmmttt	none
Cel-Mir-34_pri	cel-mir-34	Cel	UAUAACGGACAAUGCUCGAGAGGCAGUGUGGUUAGCUGGUUGCAUAUUUCCUUGACAACGGCUACCUUCACUGCCACCCCGAACAUGUCGUCCAUCUUU	ffffffmmmmimmmimmmimimmmmmmmimmimmmmmmimmmmmllllllllmmimmmmmmmmmimmimmmmmmmiimimmmimmmiiimmmmtttttt	-10/-8/1/3
Cel-Mir-36-P1_pri	cel-mir-35	Cel	CUCGGAUCAGAUCGAGCCAUUGCUGGUUUCUUCCACAGUGGUACUUUCCAUUAGAACUAUCACCGGGUGGAAACUAGCAGUGGCUCGAUCUUUUCCACUUG	fffmmmiimmmmmmmmmmmmmmmmmmmmmmmimmimimmmmmmimmmllllllmmmimmmmmmimmmimmmmmmmmmmmmmmmmmmmmmmmiimmmttttt	none
Cel-Mir-36-P2_pri	cel-mir-36	Cel	CCACCGCUGUCGGGGAACCGCGCCAAUUUUCGCUUCAGUGCUAGACCAUCCAAAGUGUCUAUCACCGGGUGAAAAUUCGCAUGGGUCCCCGACGCGGAAAGAU	fffmmmmimmmmmmmmimmmimmimmmmmmmmmmmiimmmimmmmmmlllllllmimmmmmimmmimmmmmmmmmmmimmimmmimmmmmmmmmmmmtttttt	none
Cel-Mir-36-P3_pri	cel-mir-37	Cel	UCUAGAAACCCUUGGACCAGUGUGGGUGUCCGUUGCGGUGCUACAUUCUCUAAUCUGUAUCACCGGGUGAACACUUGCAGUGGUCCUCGUGGUUUCUCUGU	fffmmmmmmmmiimmmmmmimmmmmmmmmimiimimmmmmimmmmllllllllllmmmmimmmmmimimimmmmmmmmmimmmmmmiimimmmmmmmtttt	-8/-6/2/2
Cel-Mir-36-P4_pri	cel-mir-38	Cel	CUCUGUGAGCCAGGUCCUGUUCCGGUUUUUUCCGUGGUGAUAACGCAUCCAAAAGUCUCUAUCACCGGGAGAAAAACUGGAGUAGGACCUGUGACUCAUUCCG	ffffmmmmmmmmmmmmmmmmmmmmmmmmmmmimimmmmmmmmiimmllllllllmmiiimmmmmmmmimimmmmmmmmmmmmmmmmmmmmmimimmmmmtttt	none
Cel-Mir-36-P5_pri	cel-mir-39	Cel	UCCUGAUAUACCGAGAGCCCAGCUGAUUUCGUCUUGGUAAUAAGCUCGUCAUUGAGAUUAUCACCGGGUGUAAAUCAGCUUGGCUCUGGUGUCUCCGAACCU	ffmimmimmmmmimmmmmmimmmmmmmmmmmimmmmmmimmmmimmmmllllmmmmimmmmimmmmmmmmimmmmmmmmmimmmmmmmmmmmimmimttttt	none
Cel-Mir-36-P6_pri	cel-mir-40	Cel	GAACCUCCUGUCCGCACCUCAGUGGAUGUAUGCCAUGAUGAUAAGAUAUCAGAAAUCCUAUCACCGGGUGUACAUCAGCUAAGGUGCGGGUACAGGUGCAUU	ffffmimmmmmmmmmmmmmimmmimmmmmmmmmmimmimmmmmimmmlllllllmmmimmmmmimmmmmmmmmmmmimmmimmmmmmmmiimmmmmimtttt	none
Cel-Mir-36-P7_pri	cel-mir-41	Cel	AAGUGGGUCCCAGAGACCUUGGUGGUUUUUCUCUGCAGUGAUAGAUACUUCUAACAACUCGCUAUCACCGGGUGAAAAAUCACCUAGGUCUGGAGCCUCCUGCUCU	fmmimmmmimmmiimmmmmimmmmmmmmmmmmmmmiimmmmmmmlllllllllllllllllmmmmmmmmmmmimmmmmmmmmmmimmmmmmmmimmmmimmttttt	none
Cel-Mir-36-P8_pri	cel-mir-42	Cel	AUAAACCCUUCGCGGACCUUUGUGGGUGUUUGCUUUUUCGGUGAAGUUGUCUUCCGUAGCUUCUUCUUCACCGGGUUAACAUCUACAGAGGUCCAAAAAGGGGUAACUA	ffffmmmmmmiiimmmmmmmmmmmmmmmmmimmmiiiimmmmmmmmiimimmlllllmmiiimiimmmmmmmmmmmimmmmmmmmmmmmmmmmmiiiimmmmmmttttt	-8/-6/3/4
Cel-Mir-52-P1_pri	cel-mir-52	Cel	UUCUUCCAACUCUAACAGUCCACCCGUACAUAUGUUUCCGUGCUUGACAGCGAAGCUCAAUCACGUUACAAUGAAAGGGUAGCCGGUUAUUGAAGUUGGGUCU	ffffmmmmmmmmmmmmimimimmmmiiimmmimmmiiimmmmimmmmiimmlllmmmmmmimmmmiimmmmmmiiimmmmimimimmmmiimimmmmmmmttt	none
Cel-Mir-52-P2_pri	cel-mir-53	Cel	UUCUCCCGAUUCUGACAGUCCACCCGUACAUUUGUUUCCGUGCUUGACUUCAAAGCUCAAUCACGGCACAAUAUAUGGGUCGCCAGUCAUUGUAGUCGGAAUU	fffffmmmmmmmmmmmimimimmmmmmmiiimmmmiimmmmmimmmmmmllllmmimmmmimmmmmimmmmiimmmmmmmimimimmmmiimimmmmmmtttt	none
Cel-Mir-54-P1_pri	cel-mir-54	Cel	AUGUGAGUCGCGCUCUGACUAGGAUAUGAGACGACGAGAACAUUGCUUUUUUAAAAGACUUGUACCCGUAAUCUUCAUAAUCCGAGUCAGGGCUAGCUGACCAUAA	fmmmmimmmmmmmmmmmmmmimmmmmmmmmmiimmmimimmmiiimmmmllllmmmmiiimmmimimmmiimmimmmmimmmmimmmmmmmmmiimmimmmmmmmt	none
Cel-Mir-54-P2_pri	cel-mir-55	Cel	AUUUGGAACUUAAUGGGACUCGGCAGAAACCUAUCGGUUAUACUUUUUGGAUAUGCUAUACCCGUAUAAGUUUCUGCUGAGCCCCUUAUUCCUGUUUGGCG	ffffmmmmiimmmimmmimmmmmmmmmmmmimmmmmmimmmmmlllllllllllmimmmmimmmimmmimmmmmmmmmmmmmmmimmmmmmmttttttttt	none
Cel-Mir-54-P3_pri	cel-mir-56	Cel	ACGGAGCCAGUGUCUGUUCUUGGCGGAUCCAUUUUGGGUUGUACCUCAUCCUAAAUUUGACGGUACCCGUAAUGUUUCCGCUGAGAACCGACUGUGCACCACUUU	ffmmimmmmmmiiiimmmmmmmmmmmmiimmmmimmmmmiiimmmmmmlllllllllmmmimmmmmmmmimmmmiimmmmmmmmmmmmiimmmmimmimmttttt	-6/-4/4/2
Cel-Mir-59_pri	cel-mir-59	Cel	GAGUUGAUCUAGAUAUGACAUCGUCCUGAAAACGAAACGGAACAAAAGUUCAAGAUAUUGAUUUCGAAUCGUUUAUCAGGAUGAUGUGAUUAAAAUCAACUCGGAC	mmmmmmmmiiiiiimmimmmmmmmmmmmmmmmmmmiimmmmmiiiiiiimmmmllllmmmmmmmmmiimmmmmmimmmmmmmmmmmmimmiiiimmmmmmmmtttt	-7/-5/6/4
Cel-Mir-63_pri	cel-mir-63	Cel	UUCAACAAGCAGACACAAUUUCUAACUCGUCGGUAGUCAUCGUUCUAGCUGAAAAGGACACUAUGACACUGAAGCGAGUUGGAAAUAGUGGUUCUACUUGAGCAA	fffffmmmmimmmmmmimmmmmmmmmmmmmmmmmimmmmmimmmmmllllllllmmmmmiiimmmmmmmmmiimmmmmmmmmmmmmimmmiimmmimmmmttttt	none
Cel-Mir-65-P1_pri	cel-mir-65	Cel	GCCAUGGAGCCUUCGCCGAUUAUGACACUGAAGCGUAACCGAACACCAUAUUUUGAGAUUCUGCUACGCGCAGUGCCAUGCUCGGCGCGUUGGCUCCAUUAA	fffmmmmmmmmiimmmmmmimmmmimmmmmiimmmmmimimmmiiimmlllllmmiiimmmimimmmmmimmmmmimmmmimmmmmmiiiimmmmmmmmttt	-8/-6/2/4
Cel-Mir-65-P2_pri	cel-mir-64	Cel	UCCCCGCUGACCUCGCCGAAUAUGACACUGAAGCGUUACCGAACCGUUUUCCCACACCUGGAUUCGGUGCAACGAUCAGUGGCAUGCUCGGCUAGCGCCAGUUAAGUA	fffffmmmmimmmimmmmmimmmmimmmmmmiimmmmmmmmmmmmmllllllllllllmmmimmmmmmmiimmmimmmmmmimmmmimmmmmimmimimmmmtttttt	none
Cel-Mir-65-P3_pri	cel-mir-66	Cel	ACGGCCACAAAAAUGCCAUACAUGACACUGAUUAGGGAUGUGAUGAAUGUUAAGAUCCCGAUCAAAUUCCUAACGGUGUCAAACAUGGCGUAUGUGGUUGUAGUU	mmmmmmmmmiiimmmmmmmiiimmmmmmmmimmmmmmmmimmmmllllllllllllllllmmmmimmmmmmmmmmmmmmmmiiimmmmmmmimmmmmmmmmtttt	-9/-7/3/1
Cel-Mir-67_pri	cel-mir-67	Cel	CGAUCAAAGAUUCGUCGAUCCGCUCAUUCUGCCGGUUGUUAUGCUAUUAUCAGAUUAAGCAUCACAACCUCCUAGAAAGAGUAGAUCGAUUUUAAAACUUUGAAU	fffmmmmmmiiiimmmmmmmimmmmimmmmmiimmmmmmimmmmmllllllllllllmmmmmimmmmmmiiimmmmmimmmmimmmmmmmiiiiiiimmmmmmtt	-8/-6/4/7
Cel-Mir-70_pri	cel-mir-70	Cel	AAUAAAACGAUGAAAACUAUCGAAAUACUAUCGACGAAUAACACUUAUGAAGAAAUGUAAUACGUCGUUGGUGUUUCCAUAGUUUGAAUUGUUUAUUCCA	ffffmmmmmmmiimmmmmmmimmmmmmmmmimmmmmimmimmmimmllllllmmimmmimmimmmmmimmmmmmmmmimmmmmmmiimmmmmmmtttttt	-8/-6/2/2
Cel-Mir-71_pri	cel-mir-71	Cel	AGGUUGUCUGCUCUGAACGAUGAAAGACAUGGGUAGUGAGACGUCGGAGCCUCGUCGUAUCACUAUUCUGUUUUUCGCCGUCGGGAUCGUGACCUGGAA	mmmmmiiimmimmmiimmmimmmmmmmmmimmmmmmmmmimmmimmmllllmmmimmmimmmmmmmmmmmmmmmmmmimmmiimmmimmimmmmmtttt	-5/-3/2/2
Cel-Mir-73-P1_pri	cel-mir-73	Cel	GUGAGAGUCCCACACACGACUGGACUUCCAUAUCGAGCCACAGCUAUCAACGAAUUUGCUGGCAAGAUGUAGGCAGUUCAGUUGUGCGUUUAUGGAGACCAA	ffffffmmmmmmmimmmmmmmmmmmmimmmmmmmiimmmmiimmlllllllllllllmmmmmmiimmmmmimmimmmmmmmmmmmmimmiiiimmimmmttt	-/-8/0/4
Cel-Mir-73-P2_pri	cel-mir-74	Cel	AAAAUGGUUCAAAAAACGUUCGGGCUUCCAUCUCUUUCCCAGCCUACAUCUCAACCUGGGCUGGCAAGAAAUGGCAGUCUACACGUUUUUCAACCAAAUGCUA	ffffmmmmmiimmmmmmmmiimmmmmimmmmimmmmiimmmmmmmmllllllllllmmmmmmmmimmmmimmmmimmmmmiimmmmmmmmimmmmmttttttt	-10/-8/2/1
Cel-Mir-76_pri	cel-mir-76	Cel	AUAAAAUUUCAGCUCCUGUCUGGGCUUCACAAUAGUCGAAUACCUUAAAUUUCAAAAUUUGGAUAUUCGUUGUUGAUGAAGCCUUGAUGGGGGUGAGAAAGAAGUUU	ffffffmmmmmimmmmmmmmimmmmmmmmmmmmmmimmmmmmmmllllllllllllllllmmimmmmmmmmmmmmimmmmmmmmimmmmmmmmmmmmmttttttttt	none
Cel-Mir-77_pri	cel-mir-77	Cel	UCUGCCAAACCGCCCGUUUGGAUGGUUGUGCUCUGAGGAAAUACGCACAGAAUGUCAUUUCAUCAGGCCAUAGCUGUCCAAAUUGGUAUAGAGUUUGGAA	ffffmmmmmmmmmmimmmmmmmmmmmmmmmimmmmmimmmmmiimmmlllllmmmimmmmmimmmmmimmmmmmmmmmmmmmmimmmiiimimmmmmmtt	-/-8/0/3
Cel-Mir-85_pri	cel-mir-85	Cel	UAGAAUUUUGGCGUCGGAGCCCGAUUUUUCAAUAGUUUGAAACCAGUGUACACAUAAAUGGUUACAAAGUAUUUGAAAAGUCGUGCUCUGAAAAUGAAUUCUUACA	fmmmmmmmiiiiimmmmmmmimmmmmmmmmmmmmimmmmimmmmmmmmllllmmmiiimmmmmimmmmimmimmmmmmmmmmmimmmmmmmiiiimmmmmmmtttt	-8/-6/5/4
Cel-Mir-86_pri	cel-mir-86	Cel	AGACACGUGUCCACGCCGUCUAAGUGAAUGCUUUGCCACAGUCUUCGAUGUUCUGAAAUGAAGCCUGGGCUCAGAUUCGCUUAGGCCGGAGUUUGACACGGCAUUU	fffffmmmmmmimmimmmmmmmmmmmmmmimmiimmmimmmimmmmimmllllllllmmmmmmimmmmmmiimmmmmmmmmmmmmimmmimmiimmmmmmtttttt	-9/-7/1/2
Cel-Mir-87-o5_pri	cel-mir-87	Cel	CACAGGUUGUGCCAUCCGGCCGCCUGAUACUUUCGUCUCAACCUCGCUGUCAGAUUGGUCGUAGGUGAGCAAAGUUUCAGGUGUGCCGGAACACACCCAUACUUUG	ffffmmimmmmiiimmmmmmmmmmmmmimmmmmimimmmmimmmmmmmmllllllmmmimmimmmmmmmmmmmmmimmmmmmmimmmmmmimmmmimmtttttttt	-7/-5/3/1
Cel-Mir-87-o6_pri	cel-mir-233	Cel	UUAUAUAGCAUCUUUCUGUCUCGCCCAUCCCGUUGCUCCAAUAUUCUAACAACAAGUGAUUAUUGAGCAAUGCGCAUGUGCGGGAUAGACUGAUGGCUGCUUUUU	fffffmmmmmmmiimmmmmmmmmmimmmimmmmmmmmmimmmmimmlllllllllllmmimmmmmmmmmmmmimimmmimmmmmmmmmmiimmmimmmmtttttt	-7/-5/2/2
Cel-Mir-90_pri	cel-mir-90	Cel	AAAACGGGCGCCAUUUCGAGCGGCUUUCAACGACGAUAUCAACCGACAACUCACACUUUUGCGUGUUGAUAUGUUGUUUGAAUGCCCCUUGAAUUGGAUGCCACAGGUU	ffffffmmmmmmmimmmmmmimmmimmmmmmmmmimmmmmmmmmmimmmlllllllllmmmmmimmmmmmmmmmmmimmmmmimmmimmmmmmimmmimmmmttttttt	none
Cel-Mir-92_pri	cel-mir-235	Cel	CGUCCGAAGAUAUCAGGAUCAGGCCUUGGCUGAUUGCAAAAUUGUUCACCGUGAAAAUUAAAUAUUGCACUCUCCCCGGCCUGAUCUGAGAGUAAGGCGAAGCU	mmimmiiiiiiimmmmimmmmmmmmiimmiimmimmmmmmmmmimmmmlllmmmmmmmmiiiiimmmmmimmiimmimmmmmmmmmmmmiiiiiimmmmttttt	-9/-6/7/6
Cel-Mir-96-P3_pri	cel-mir-228	Cel	UUCCUCCUUAUCCCGUUCGCAAUGGCACUGCAUGAAUUCACGGCUAUGCAUAACGACAGACCGCGGAUCAUACGGUACCAUAGCGGACGGUGAUGAGGUUAAUG	fffffmmmmmmmmmmmmmmmimmmmimmmmimmmmimmmimmmmmimllllllllmimmimmmimmmmmmmimmmmimmmmimmmmmmmmimmmmmmmtttttt	none
Cel-Mir-124_pri	cel-mir-124	Cel	CAUGUCCCACUUGUCAUCUGGCAUGCACCCUAGUGACUUUAGUGGACAUCUAAGUCUUCCAACUAAGGCACGCGGUGAAUGCCACGUGGCCAUGAUGGGGCUCC	fffmmmmmmmiimmmmmimmmmmmimmmmiiimmmimmmmmmmmmmmllllllmmmmiiiimmmmmmmmmmiimmmmimmmmmmimmmmmiiimimmmmmmttt	-9/-7/2/3
Cel-Mir-133_pri	cel-mir-245	Cel	ACUGAAUUCAAUGUUGGAGAGCUAUUUGCAAGGUACCUAAUUGUUUGAUUAUUGAUUCUCAAUUGGUCCCCUCCAAGUAGCUCUAUUGCAUUGUUUGCUUAUU	ffffffffmmmmmmiiimmmmmmmmmmmiiimmimmmimmmmmiiimmllllllllmmimmmmmmmmimmiiimmmmmmmmmmmiiimmmmmmtttttttttt	-4/-2/3/3
Cel-Mir-137_pri	cel-mir-234	Cel	AAACACAAAAAAUGAUCAAACGGUAUUCCAGAGUUGAUAAUAAAAAUGCGUCAGUCCGCAAUCUAUUAUUGCUCGAGAAUACCCUUUGACUACUAUGUGUACGUUU	ffmmmmmiiiiiimimmmmmimmmmmmmiimmmmimmmmmmmiiiimmmmllllllmmmmiiimmmmmmmmmmmiimmmmmmmimmmmmmiiiiimmmmmtttttt	-8/-5/6/5
Cel-Mir-190_pri	cel-mir-50	Cel	UAUUCCUGCCCGCCGGCCGCUGAUAUGUCUGGUAUUCUUGGGUUUGAACUUCCAGCGUUGAACCCGCAUAUUAGACGUAUCGACGGCCGGCGGGGCAGGUAAUG	mmmmmmmmmmmmmmmmmmmimmmmmmmmmmmmmmmiiimmmmmmmimmmlllllllmmmmmmmmmmimmmmmmmmmmmmmmmimmmmmmmmimmmmmmmimmmm	none
Cel-Mir-193-P1-v1_pri	cel-mir-240	Cel	UGUUAGAAACUUUUUCAAAUCGAGGAUUUUGAGACUAGAAUGCUUGAAUUGUACUAGCAUACUGGCCCCCAAAUCUUCGCUUAGAAAUACAGUUCACAAUU	fffffmmmiiiimmmmimmimmmmmmmmmimimimmmmimmmmmlllllllllllmmmmmimmmmimimimmmmmmmmmimmimmmmiiiiimmmtttttt	-9/-7/4/5
Cel-Mir-193-P2-v1_pri	cel-mir-786	Cel	GUAAAGGGAUAGUUCCCGAUCGAAUAUCAGUUGGGGUAUUUACAAAAAGACAAAAUUGUAAUGCCCUGAAUGAUGUUCAAUCGGUGAUGAAUCUCAUUUUU	fffffmmmmmiiimmmmmmmimmmmmmmmimmmmmmmmmmimmmmllllllllllmmmmmmmmmmmmmmimmmmmmmmimmmmmimmiiimmmmmtttttt	-8/-7/3/3
Cel-Mir-216-P1_pri	cel-mir-259	Cel	GUUCAGUCAUUGAAACGAGUAAAUCUCAUCCUAAUCUGGUAGCAUCUUUCGAACCUUGCCACCGAUUUGGCAUGGGAUUGACUUGUUAAAUAGUGACUUUUU	ffffmmmmmmmmimmmmmmmimmmmmmmmmmimmmmimmmimmmllllllllllllmmmimmmmmmmimmimmmmmmmmimmmmmmmiiimmmmmmmmtttt	-8/-6/1/3
Cel-Mir-230_pri	cel-mir-230	Cel	GAUGUUGAUGUAAUGCCGUCACUUGGUCGGCGAUUUAAUAUUAUCAGAACAUAGGAAAUUGUUAGUAUUAGUUGUGCGACCAGGAGACGGUAUUCGCAUAUUUCUUA	fffffffmmmmmmmmmmmmmimmmmmmmmmmmmmmimmmmmmmimmmlllllllllllmmmimmmmmmmmmmmmmimmmmmmmmimmmmmmmmmimmmmtttttttt	none
Cel-Mir-231_pri	cel-mir-231	Cel	AGUUAGCACCACAGGUUGUUCUGACUGUUUCAAAAGCUUGUAGUAUCUUAAUAAAUAAACAUAUAAGCUCGUGAUCAACAGGCAGAACAACUCGGUUUUGUGUGCAC	fffffmmmmimmmmmmmmmmmmmimmmmmmmmiimmmmmmmmmmllllllllllllllmmimmmmmmmmiimmmiimmmmmimmmmmmmmmmiiiiiimmmmmmmtt	-/-6/0/6
Cel-Mir-238_pri	cel-mir-238	Cel	GCAAUUCUCCAUUGACUGUUUGGAUGUUCUCGGACGUUCAAAGCUACAUCCAACAAAUUGGUAGCUUUGUACUCCGAUGCCAUUCAGAUAGUUAUGAGCCAUGGAUGU	fffffffmmmmmmmmmmmmmmmmmmmiiimmmmmimmimmmmmmmmiiimmmmllllmmmmmmmmmmmmimmmmmmmiiimmmmmmmmmmmmmmiiiiiimmmmmttt	-/-7/0/6
Cel-Mir-242_pri	cel-mir-242	Cel	CCUCGUGGCUCGCGAGAGUAUUGCGUAGGCCUUUGCUUCGAGAGAGAAGCUUCAGUUCGCAGCAAUAUCCUCCGCAAAACUUUCCCCGGCUAUGCAAAA	fffmmmmmmmimimmmmmmimmmmmimmmiiimmmmmimmmmimmmllllmmmiimmmmimmmmmiiimmmimmmmmimmmmmmimimmmmmmmttttt	none
Cel-Mir-243_pri	cel-mir-243	Cel	CUGUUCACGCAUAAGCCUGAUAUCUCGGUGCGAUCGUACCGUAUCGCUCACACUUAGAUUACGGUACGAUCGCGGCGGGAUAUCAGGUACGUGAUUGGAAGCUG	mmmimmmmmiiiiimmmmmmmmmmmmmimmmmmmmmmmmmmmmmmlllllllllllmmimmmmmmmmmmmmmmmimmmmmmmmmmmmmimmmmmimmmtttttt	-7/-5/5/1
Cel-Mir-246_pri	cel-mir-246	Cel	GCAUCUGAAUUAUAAAACAUCGCCUAACCGUUGUCAUGUAAUAUUUCCCAGAGAAAAUGAUAUUACAUGUUUCGGGUAGGAGCUGUUCAAACUUUGGACAUUGG	fffmmmmmmiiiiiimmmmimimmmmimmmiiiimmmmmmmmmmmlllllllllllllmmmmmmmmmmmiiimmmimmmmimimmmmiiiiimmmmmmtttttt	-6/-4/6/5
Cel-Mir-248-v1_pri	cel-mir-248	Cel	UCCCGGCUGCAACUACGGUAAGCGGUAUCCAGCCGAUGUUUUCAAUACUGCAUUUGAAUACACGUGCACGGAUAACGCUCAUUGUUUUUCGCAUGCCAAUU	ffffmmmmmmmmiimmmmmimmmmimmmmmimmmmimmmimmmmmllllllllmmmmmimmmmmimmiimmmmmimmmmimmmmmiimmimmmimmmtttt	-7/-5/2/2
Cel-Mir-249_pri	cel-mir-249	Cel	CUAUACUCUUGAACGACUAGCAACGCACAAACGUCUUCUGUGCGACAACAUCUGAAUGUUUGUCACAGGACUUUUGAGCGUUGCCAGUCGAAAGAGGAAUUUUUU	fffffmmmmmiiimmmmmimmmmmmmimmmmimmmiimmmmmmmmiimmmmllllmmmmmmmimmmmmmmmimmmmimmmmmmmimmmmmimmmmmttttttttt	-8/-6/3/1
Cel-Mir-252-P1_pri	cel-mir-252	Cel	UCCAGGGGUCUCUUUCAGUUAUAAGUAGUAGUGCCGCAGGUAACCGCCAGUCUAAAAGGCUUACCUACUGCCUUCUGCUUAAAAUUGAAAUAUUGAUGACCAUU	ffffffmmmmmmmmmmmmmmimmmmmmmimmimmimimmmmmmiimmmlllllllllmmmmmmmmmimimmmmimmmmmmmimmmmmmmmiiiimmimmmmttt	-/-7/0/4
Cel-Mir-252-P2_pri	cel-mir-251	Cel	CAACUUUCAAUGACCCCUUGUUAAGUAGUGGUGCCGCUCUUAUUAGGUUGAAAAGUAAUAAGAGUAGUUCACUACUUAUCAAGGUGAAAUUUGAAAUUUUA	ffffmmmmmmiiiimmmmmmimmmmmmmmmmimmimmmmmmmmmmllllllllllmmmmmmmmmmimmmmmmmmmmmmimmmmmimiiiimmmmmmttttt	-7/-6/4/4
Cel-Mir-253_pri	cel-mir-253	Cel	GAAUUGUUCCGAUCGCCGCUCUUUUCACACACCUCACUAACACUGACCACCGAUGCAUAGAUGUUAGUAGGCGUUGUGGGAAGGGCGGCGACAGUGAACGUCGUU	mmiimmmmmmiimmmmmmmmmmmmmmmmmmimmmimmmmmmmmmmiimmllllmmiimmmimmmmmmmmmmimimmmmmmmmmmmmmmmmmiimimmmmmmmttt	-9/-7/2/2
Cel-Mir-254_pri	cel-mir-254	Cel	GGACUAUGCAUAUUGCCGCCUACAGAAGCAUAGAUUUCCACAAACCAUUCGAGGUGUUUGUGCAAAUCUUUCGCGACUGUAGGCGGCGAACAUGCAGUUUUUU	fmmmmiimmmmimmmmmmmmmmmmmiimmiimmmmmmimmmmmmmmlllllllmimmmmmmmimmmmmmiiimmiimmmmmmmmmmmmmiimmmmmmmmtttt	-9/-7/1/2
Cel-Mir-255_pri	cel-mir-255	Cel	GGUUCGACUAAAUUUUGGAGGUAAGAAAUCUUUGUAGUUCUCCGUAUUGUGACGUGAAAACUGAAGAGAUUUUUUACAGACUUCACAAAUUUGAAAUAU	ffffffffmmmmmmmmmmmmmmmmmmmmmmmmmimmmmmimmmmmllllllmmmimmimmmmmimmmmmmmmmmmmmiiimmmmmimmmmmmmtttttt	none
Cel-Mir-277_pri	cel-mir-232	Cel	AUAAGUUCAAUUUUUGGAUCCCUGCAGUUUCGAUGAUUUUAUCCUUAAUUCUGAAGAUGUGAUAAAUGCAUCUUAACUGCGGUGAUCUAGAUCAUGAACACUUUU	ffffmmmmmiiimmmmmmmmimmmmmmmmiimmmmiimmmmmmmllllllllllllllmimmmmmmiimmmmiimmmmmmmmimmmmmmmmiiimmmmmtttttt	-9/-7/3/3
Cel-Mir-279-o7_pri	cel-mir-44	Cel	GAAAAGAGAAAAUGGCCAAUCUGGAUGUGCUCGUUGGUCAUAGACGUCAACACGAACUGUUCAUAUGACUAGAGACACAUUCAGCUUGGCCUGCUUCUCUAGUUUU	ffffmmmmmmiiimmmmmmimmmmmmmmmimmimmmmmmmmmmmmmmmlllllmmiimmmmiimmmmmmmmmimmmmmmmmmmmimmmmmmiiimmmmmmtttttt	-8/-6/3/3
Cel-Mir-279-o8_pri	cel-mir-45	Cel	CUCAUGCACCAUGUGCCACGCUGGAUGUGCUCGUUAGUCAUAAUAUCCUCCACAAAGCAAGGACUAUGACUAGAGACACAUUCAGCUUGGCGCCGAAUGCAUUUUAU	fffmmmmmiiiimmmmmmimmmmmmmmmmimmimmmmmmmmmiiimmmmllllllllllmmmmimmmmmmmmmimmmmmmmmmmmmimmmmmmiiiimmmmmttttt	-9/-7/4/4
Cel-Mir-279-o9_pri	cel-mir-61	Cel	AUUAUCGCUGAACCUCGAGAUGGGUUACGGGGCUUAGUCCUUCCUCCGUAUGGCAAUGACUAGAACCGUUACUCAUCUCGAGGUUUCGGUGAUCCUU	fffmmmmmmmmmmmmmmmmmmmmmmimmmmiimmimmmmimmmmlllllllmmimmimmmmmmiimmmmimmmmmmmmmmmmmimmmmmmmmmtttt	none
Cel-Mir-279-o10_pri	cel-mir-247	Cel	AUUACCAGCUAUUUUCCAAGUAGAGAAAAGUUUCUAAUUACCCAUCAUGCACAAAUGUGGUGACUAGAGCCUAUUCUCUUCUUGGAAAAGUGGCGACUCUUG	fffffffmmmmmmmmmmmmmimmmmmmimmimmmmmimmmmmiiimmmllllllmmmimmmmmimmmmmimmimmmmmmimmmmmimmmmmmmmtttttttt	none
Cel-Mir-281-P3_pri	cel-mir-46	Cel	AAACUGCUGAGGUGAAGCUGAAGAGAGCCGUCUAUUGACAGUUCAAGACCACGAGUCGUUGUGUGCUGUCAUGGAGUCGCUCUCUUCAGAUGAUCCGGUCAAUGGUAU	ffmmmmmmmimmmiiiimmmmmmmmmmmiimmmmmimmmmmmimmimmmllllllllmmmimmimmmmmmmmmmmiiimmmmmmmmmmmiiimmmmmmmiiiimmmtt	-4/-2/4/3
Cel-Mir-281-P4_pri	cel-mir-47	Cel	UCGAGAGCCGACUGAAACUGAAGAGAGCAGUCUAUUGACAGUCGGUUACUCGAAAUCUUUACUGUCAUGGAGGCGCUCUCUUCAGAUGAUGUCUGGCCCAUUUU	ffffmimmmmmmiiiiimmmmmmmmmmmimmmmiimmmmmmmimmmmllllllmmmmiiimmmmmmmiiimmmmmmmmmmmmmmmiiiiimmmimmmimttttt	-4/-2/5/5
Cel-Mir-305-P1_pri	cel-mir-239a	Cel	AACUCUACACGUUUGCAAUUUUUGUACUACACAUAGGUACUGGACAAUUUUCAAAAUAUAUCCAGUGUCUAGUCUAGUGCAAACAUUGCUCGGUGUUGUUUGAAA	ffffffmmmmiiiimmmmmimmmmmmmmmimmimmmmmmmmmmmllllllllllllllllmmmmmmmmmmmmmimmmmmmmmmimmmmmiiimmmmttttttttt	-7/-5/4/3
Cel-Mir-305-P2_pri	cel-mir-239b	Cel	UUACAGCGACAGAUGCAAUUUUUGUACUACACAAAAGUACUGGUCAUUUAAGUUGAGGCUCAGCACUUUUGUGGUGUGCAAAAAUGGCAAGUUGCUUUUAUCUC	ffffmmmmmmiiimmmimmmmmmmmmmiimmmmmmmmmimmmmmmimmllllllmmmmmimmmimmmmmmmmmiimmmmmmmmmmimmmimmmmmmtttttttt	-8/-6/3/1
Cel-Mir-315_pri	cel-mir-1820	Cel	CAAAAAUUGCAUUUUCCAUCUUUUGAUUGUUUUUCGAUGAUGUUCGUUAAAUCGGUAUAAGCGAACCAUUGUAAACAAUCAAAGAAUGGAGAAUCAAUUUAUGAUC	mmimmmmmmimmmmmmmmmimmmmmmmmmmmmiimmmmmiimmmmmmmlllllllllllmmmmmmmmmmmmimmmmmmmmmmmmimmmmmmmmmmmmmmmimmttt	none
Cel-Mir-355_pri	cel-mir-355	Cel	UAAUGUCAAGAAUUGAAUGGUUUGUUUUAGCCUGAGCUAUGAGUCAUCGGAAUAUGCAUAGCUUCUUGCUAAAACAUGCCAAUCAAUCUUAAUUGACGAA	ffffmmmmmiimmmmmimmmmimmmmmmmmmiimmmmmmmmiimmllllmmiiiiimmmmmmimmiimmmmmmmmmimmmmimmmmmiiiiimmmmmttt	-10/-8/2/5
Cel-Mir-357_pri	cel-mir-357	Cel	UGUACUACUCACCAGCGGAUCCCUACAACGCUGCGCAUAUGCAUGAACACAAUGAAAAUGUAAAUGCCAGUCGUUGCAGGAGUUCGCAUACAGUAGUAAAAUG	ffmmmmmmmiiiiimmmmmmimmmimmmmmmmmimmmmimmmmmlllllllllllllmmmmmimmmmmmmimmmmmimmmimmmmmmiiiimmmmmmmttttt	-7/-5/5/4
Cel-Mir-358-v1_pri	cel-mir-358	Cel	CAAACUCGCGACGGCUGGCGACCUGGCCAGGCAUUCCAACUGUCAAACUUACAAAGCUUUCUCGACAAUUGGUAUCCCUGUCAAGGUCUCAAUCCGUUCAGCGAAUUCG	fffffmmmmmmmmmimmmimmmmmmmmimmmimmimmmmimmmmlllllllllllllllllllmmmmimmmmimmimmmmmmimmmmmmmmiimmmmmiimmmmttttt	-6/-3/1/2
Cel-Mir-375_pri	cel-mir-356b	Cel	CUGAAAUCCUACUAACGAUGUGGUGAGACACGUCGUAACGAAUCCGCUGAAAUUUACAUUGAUGAUUUGUUCGCGUUGCUCAACCACAUUGUUCUCAAGGAAACUUUA	ffffffmmmmiiimmmmmmmmmmmmmmiimmmimmimmmmmmmmiimlllllllllllllmiimmmmmmmmmmmmmiimmmimmmmmmmmmmmiiiimmmmttttttt	-8/-6/3/4
Cel-Mir-392-v1_pri	cel-mir-392	Cel	UCUCGCAGACGUGUUCAGUCAGCAUUCGUGGUUGAGGAUAUCGAACACAAAAAAAGAUAUCAUCGAUCACGUGUGAUGACAGAUUUUCUGCGACUAACA	ffmmmmmmmiiiiimmimmmmimmmimmmmmmmmmimmmmmmlllllllllllllmmmmmmimmmmmmmmmimmmimmmmimmiiimmmmmmmtttttt	-7/-5/5/3
Cel-Mir-784_pri	cel-mir-784	Cel	UCAGUUUUUCGACGUCCACGUGGCACAAUCUGCGUACGUAGAAAGAUCAAAAAGUCACUUCUAUGUACAAAUGUUGCGCUGCCUGGCACAGUGAAUGAAUUUA	ffmmmmmmmmmiimmmmmimmmmmimmmmiiiimmmmmmmmmmimmmllllllmmmiimmmmmmmmmmiiiimmmmimmmmmimmmimmiimmmmimmmmmtt	-8/-7/2/2
Cel-Mir-785_pri	cel-mir-785	Cel	AGCUCUUUUUCUCACCCAUCAGCACAGAAUUUUUCGCUAACAGAAACCUCAAAACAAUGUAAGUGAAUUGUUUUGUGUAGAUGGUGGAAAUGAGCAGGCAA	fmmmmiimmmmimmmmimmmimmmmmmmmmiimmmmmmimmmlllllllllllllllmmmimmmmmmiimmmmmmmmmimmmmmmmmmmmimmmmtttttt	none
Cel-Mir-787_pri	cel-mir-787	Cel	GCAGGAUGUAUCAGUGGACGAAAGAUACAUACGAUCUUACAUCUUCAAAAUGGUAUGUAAGCUCGUUUUAGUAUCUUUCGUCUCUGAUCACAUUCAAUUA	fffmmmmmmmmmmmimmmmmmmmmmmmmiimmmmimmmmmmmmmlllllllmmimmmmmmmimmmmiiiimmmmmmmmmmmmmmmmmmimmmmmmttttt	none
Cel-Mir-788-v1_pri	cel-mir-788	Cel	UUCAGCUGGAAGCUCACUUUUCCGCUUCUAACUUCCAUUUGCAGAGUUCAAGUAAUCUGGAAAUGGAUUAGAAUCGUGGAAAAGUUAGUGAAUAGCAGUUUU	ffffmmmmiiimmmimmmmmmmmmmmmmmmmiimmmmmmmimmmmllllllllllmmmmimmmmmmmmmmmmmiimmmmmmmmmmimmmiiimmmmtttttt	-10/-8/3/3
Cel-Mir-789-P1_pri	cel-mir-789-1	Cel	CGAAUGUCCUGAAGGCAGGCAAUUGAUGACCCAGACAAGGACUAAUCAAGAUUGUCGAUCUAGUCCCUGCCUGGGUCACCAAUUGUCGGCCCCCGCGGGCAAAGAA	ffffmmmmmmmiimmmimmmmmmmmimmmmmmmmimmimmmmmmmmmlllllllllmmmimmmmmmimmimmmmmmmmimmmmmmmmimmmiimmimmmmmttttt	-8/-6/2/2
Cel-Mir-789-P2_pri	cel-mir-789-2	Cel	CGAAUGUCCUGAAGGCGGACAAUUGAUGACUCAGGCAGGGACUAAUCAUGAUUGUCGAUUUAGUCCCUGCCUGGGUCACCAAUUGUCGGCCCCCGCGGACAAAGAA	ffffmmmmmmmiimmmimmmmmmmmimmmmmmmmmmmmmmmmmmmmmlllllllllmmimmmmmmmmmmmmmmmmmmmimmmmmmmmimmmiimmimmmmmttttt	-8/-6/2/2
Cel-Mir-791_pri	cel-mir-791	Cel	GUAGGUUUGAACCUUCGAUUACCUUAUCCGUUGUAGCCAAAGUUCAACGAAGCGGCAACUUUGGCACUCCGCAGAUAAGGCAAUCGAUUGUUUUUGACACUUC	ffmmmmmimmmmiimmmmmmimmmmmmmmmiimmimmmmmmmmmiiimmlllmmiimmmmmmmmmmmiimmiimmmmmmmimmmmmmiimmmmiimmmimmtt	-7/-5/2/2
Cel-Mir-792_pri	cel-mir-792	Cel	AUUUUAAGUUGGUCAACGUUUGAGAGUUCAAAAGAUUUAGCAAUUUUAUACGAGUGAAAUUGAAAUCUCUUCAACUUUCAGACGUUUUCUGAUUUAUUAGCA	ffffmmmmmmmmiimmmmmmmmmmmmmmimmimmmmmmiimmmmmmmmmllllmmmmmmmmmmmmmmmimmimmmmmmmmmmmmmmiimmmmmmmmtttttt	-7/-5/2/2
Cel-Mir-794_pri	cel-mir-794	Cel	AAAAAACUGAGCGUGUCUCUUGAGGUAAUCAUCGUUGUCACUUCGCAAAGUUGGAAUUGAAAACGUUGUCUAUCUCGAAAGGCUUAUCAGUUUCUCACU	fffmmmmmmmiiiimmmmimmmmmmmmiimmimmmmimmmimmmimmllllmmmmmimmmimmmmimmiimmmmmmmmimmmmiiimmmmmmmtttttt	-7/-5/4/3
Cel-Mir-796_pri	cel-mir-796	Cel	CAGAUACUCUAAUGACAAGCUGGAAUGUAGUUGAGGUUAGUAAAAGCACUAUACUUGUUACAAACCUUGCCACGUUCCGACUUGUCAAAAGAGUCACAAAA	fffffmmmmmiimmmmmmmimmmmmmmmimmimmmmmmimmmmmmmlllllllmmmimmmmimmmmmmmmimmmmmmmmimmmmmmmiimmmmmttttttt	-9/-7/2/2
Cel-Mir-799_pri	cel-mir-799	Cel	UUAGUUUUUCAAUUUUUUUCACCGGUUUUAAAAAGUGGUUUCACAUUCAAUAAAGACAUGUGAACCCUGAUAAAGCUAGUGGAAAUAUCGGAAAACAUUGUU	fffmmmmmmmimmiimmmmmmmimmmmmmmiiimmimmmmimmmmmmmllllllmmimmmmmmmmmmmiimmmmmmmimmmmmmmimmimmmmmmmtttttt	-6/-4/2/1
Cel-Mir-800_pri	cel-mir-800	Cel	AGGAUACCGUGAACGGCGGCUGACAAUUUCCGAGUUAGGCCACUCUUAUAAUCAGUGGCCAAACUCGGAAAUUGUCUGCCGCCGUGAAAACCUACCCCU	mmmiiiiimmiimmmmmmmmimmmmmmmmmmmmmmmimmmmmmmlllllllllmmmmmmmimmmmmmmmmmmmmmmimmmmmmmmiiiimmiiiiimmm	-9/-7/2/4
Cel-Mir-1817_pri	cel-mir-1817	Cel	UGUACAUUUCAAUUUUCGAGUAGCCAAUGUCUUCUCUAUCAUGCAUUUUACAAAUAAUGAGUACAUGAUAGUGAAAUAUUUGCUUCCUGAAUUUCAGAGAUGUUUUU	fffmmmmmmmiiiimmmmimimmmimmmmmimmmimmmmmmmmimmmmllllllllllmmmmimmmmmmmmimmmmmmmmimmmimimmmmiiiiimmmmmmmtttt	-7/-5/4/5
Cel-Mir-1821_pri	cel-mir-1821	Cel	AUAUGUAGUUGGUACAAGUUUGCCCAACUUGCAGACUUUUCAAUUUUCGGCAAGUGGAAUUGAGGUCUUAUAGUUAGGUAGACAUUUACUACAACUAAUAUA	mmmmimmmmmmmmmiiimmmmmmmimmmmiiimmmmmiimmmmmmmmllllllllmmmmmmmmmmmmmiiimmmmimmmmmmmiiimmmiimmmmmmmmmmt	-4/-2/3/3
Cel-Mir-1823-v1_pri	cel-mir-1823	Cel	UCCCCUUUGACCUGAACGUCACCCCUAACCCUAUGCAGUAUUUGGAGCUCAUAAAAUACUGGAAGUGUUUAGGAGUAAUGCUCAGUUGUCAGAAUUUG	fffffmmmmmmmmmmimmmimmimmmmmimmmimimmmmmmmmllllllllllmmmmmmmmimmmimimmmmmimmimmmimmmmiimmmmmmttttt	none
Cel-Mir-1829-P1_pri	cel-mir-1829a	Cel	UUUGUUCAGUUAUUAUAAGUAAGGGGACUUCUAAUUGUUUGUAAAAAAUCGAGUAUUACAACCAUUGGAAUUUCUCUAUUACAUUUUUGGAUUGGCAAAG	mmmmmimmmmmiiiiiiimmmmmmmmmimmmmmmmimmmimmmmlllllllllllmmmmmmmimmmmmmmimmmmmmiimmmiiiiiiimmmmmmmmmmt	-3/-3/7/7
Cel-Mir-1829-P2_pri	cel-mir-1829b	Cel	UUUGUUAUGUUAUUAUAAGUAAGCGAUCUUCUAGAUGGUUGUAAAACAUCGAGUAUUACAACCACUGGAAUUUCUCUAUUACCUUUUUGGAUGGGCAAAG	mmmmmmiimmmiiiiiiimmmmmimmiimmmmmmimmmmmmmmmimmlllllmmimmmmmmmmmmmmmmmiimmimmiimmmiiiiiiimmmimmmmmmt	-3/-3/7/7
Cel-Mir-1829-P3_pri	cel-mir-1829c	Cel	UUUGUUCAGUUAUUAUAAGUAAGCGAAAUUCAAGAUGGUUGUAAAACAUCGAGUACUACAACCACUGGAAUUUCUCUAUUGCAUUUUUGGAUGGGCAAAG	mmmmmmmmiiiiiiiiiimmmmmimmmmmmmimmimmmmmmmmiimmlllllmmiimmmmmmmmmmimmmmmmmimmiimmmiiiiiiiiimmmmmmmmt	-3/-3/10/9
Cel-Mir-1830_pri	cel-mir-1830	Cel	UUUCACUGUCGGUGAGUGGCCGAGGUUUCACGUUUUCUAGGCCACGCCGCAAAUAGCCAGCUUGUGGCCUAGGAAAUGAGAAAACUCGGCCACUCUUUCAGCACAUUUUU	fffffmmmiiiiimmmmmmmmmmmiimmmimmmmmmmmmmmmmmmmmimmlllllmmiimmiimmmmmmmmmmmmmmmimmmiimmmmmmmmmmmiiimmmttttttttt	-8/-6/5/3
Cel-Mir-1832-P1_pri	cel-mir-1832a	Cel	AGAUUUGAAUUCCGACCAAUCAGCGAUUCGAACUCCGCCCACUGCACCUGAUUGGUUGACAAGUGGGCGGAGCGAAUCGAUGAUUGGUCGGGGGUUCUCAUUUU	fmmmiimmmmmmmmmmmmmmmmimmmmmmmiimmmmmmmmmmmmmmmmlllllmmimmimimmmmmmmmmmmmmmmmmmimmmmmmmmmimmmmmmmiimmmtt	none
Cel-Mir-1832-P2_pri	cel-mir-1832b	Cel	UUUGACUAACUUCGACCAAUCAGCGAAUCGCUCGGCCCACUUUUGUGAACCAAUCAGCGUCAAAAGUGGGCAGAGCGAUUCGCUGAUUGGUCGUUAUCAUUUUGAAA	ffmmmimmmmiiimmmmmmmmmmmmmmmmmmmmimmmmmmmmmmmmmmlllllmmmiiiimmmmmmmmmmmimmmmmmmmmmmmmmmmmmmmmmmmmmmtttttttt	-8/-/3/0
Cel-Mir-1993_pri	cel-mir-60	Cel	UCGAAAACCGCUUGUUCUUGAACUGGAAGAGUGCCAUAAAAUCAUGACAAAGUACGUGAUAUUAUGCACAUUUUCUAGUUCAAGACUUGAGAAAUCGGUUAA	fffffmmmmmmmmmimmmmmmmmmmmmmmmmmmmimmmmimmmmmmllllllllmmmmmmimmmmmmmmimmmmmmmmmmmmmmmiimmmmiiiimmmmmtt	-6/-4/1/2
Cel-Mir-2001_pri	cel-mir-360	Cel	UGUUAGGAAGCAUCAAUGUGUUGUGACCGUUGUUACGGUCAAUUUGCAAAUUGAAAAAAUGACCGUAAUCCCGUUCACAAUACAUUGUUCGUUUUCUCCAAA	ffffmmmmmmmiimmmmmmmmmmmmmimmiimmmmmmmmmmimmmllllllllllmmmimmmmmmmmmmiimmimmmmmmmmmmmmmiiimmmmmmmttttt	-8/-6/2/3
Cel-Mir-2208-P1_pri	cel-mir-2208a	Cel	UUCGGGGACCCGCCAGUGGUAAGUGUACCCGAAUCUGAUAUCCUAUCAUCUGAAAAAGGAUGCAGUUUCUGGUAUACUUCACCAUUGGCUGGGUCUCUUAG	fffmmmmmmmmmmmmmmmmmmmmmmmmmmimmmimmmimmmmmmimmllllmmiiimmmmmmmmmimmmimmmmmmmmmimmmmmmmmmimmmmmmmmttt	none
Cel-Mir-2208-P2_pri	cel-mir-2208b	Cel	CUGAGGAACCCGCCAGUGGUAAGUGUACCCGGAUCUGAUAUCCUAUCACCAAAAAGAGGAUGCAGAUUUUGGUACACUUCACCACUGGCUGGGUCCCUGAA	fmimmmimmmmmmmmmmmmmmmmmmmmmmimmmmmmmimmmmmmllllllllllllmmmmmmmmmmmmmimmmmmmmmmimmmmmmmmmimmmmimmmimt	none
Cel-Mir-2210_pri	cel-mir-2210	Cel	GUUUAGUCCAUUCAGUUUGUAGGCAGAUCAAUCAAUUUUUAGGUUUAUAUAAAUAAUCCUAAAGUCGAUUGCUCUACCCACAAAAAGUAAUGUUGACUUGA	ffffmmmmmmmmmiimmmmmimmimmmimmmmmiiimmmmmmmimmmmllllmmmmimmmmmmmiimmmmmimmmimmimmmmmiimimmmmiimmmmttt	-6/-4/2/2
Cel-Mir-2218-P1_pri	cel-mir-2218a	Cel	CUUAGGUGAGGCUCACACUACAAACUACAAGUUUUAAGCCUCACCAAAAGUUGGGUGAGGCCAGAAUAGUGUAGUUUGUAGUGUGAGAGCCUCAACCAAA	ffffmmmmmmmmmmmmmmmmmmmmmmmmmiiimmmiimmmmmmmmllllllllmmmmmmmmiimmmiiimmmmmmmmmmmmmmmiimmmmmmmimmmttt	none
Cel-Mir-2218-P2_pri	cel-mir-2218b	Cel	AAAUCCGCUGGUUGAGGCUCAGACUACAAACUACAUCAUUUUCCAUCUCUUUGGUGAGGCUAGAAAAUUUGUAGUUUGUAGUGAGAGCCUCAACCAACCGCUUUUA	ffffffmmmmmmmmmmmmmmiimmmmmmmmmmmmmiimmmmmmiimmmmllllllmmmmiiimmmmmmimmmmmmmmmmmmmiimmmmmmmmmmmmiiimmttttt	none
Cel-Mir-2221_pri	cel-mir-2221	Cel	UACUGUCCUCGAAUACAAACUGGCGGUUUGCAUUCACUUACAUUUAUAAGACAAAAAUGCAAGUGAUACCAGACCGCUAGUUUGUAAAAGGGAUAAUUUUA	fffmmmmmmiiiimmmmmmmmmmmmmmmmmiiimmmmmmimmmmmlllllllllmmmmmimmmmmmiiimmmmmmmmmmmmmmmmmiiimmmmmmtttttt	-8/-6/4/3
Cel-Mir-2953_pri	cel-mir-2953	Cel	GAAGACUUCAAAUUUCCAGAUACAGAAGUGUUCGUGAAAAUAAAUAUGUGUUUUUUUUAUGAUCACUAGCUCUUCUGUAGCUGAAAAAACUUGAAAAUAAU	ffffffmmmmmimmmimmmimmmmmmmmimmmimmmmiimmmmmlllllllllllmmmmmiimmmmimmmimmmmmmmmimmmiiimmmimmmmmtttttt	-5/-3/1/3
Cel-Mir-4806_pri	cel-mir-4806	Cel	CUUCGGAUUCAGUGGCGAGCCACUUACCGGCUGAGCCAUGCGCGCUGCGCUGCAUAGCUCAGCCGGUAAGAGGCUUGCCUUUGGAGCAAAAGGU	mmmiimimmmmmimmmmmmmmimmmmmmmmmmmmmmimmmmmmmlllmmmimmmmimmmmmmmmmmmmmmimmmmmmmmimmmmmimiimmmtt	none
Cel-Mir-4808_pri	cel-mir-4808	Cel	UGCUUGCAUUGCUAAACAUGGUAAGAUAGAUUAGUGCUUUCAAUUAUUUCAAACGAAAGCUCUAUUCUCUCUUACAGAUAUUGAGAUCACGCAAAAC	mmmimmimmmiiiiiiiiiimmmmmmimmmimmmimmmmmmlllllllllllllmmmmmmimmmimmmimmmmmmiiiiiiiiimmmmmimmmtttt	none
Cel-Mir-4814_pri	cel-mir-4814	Cel	UUUAAACCAACUUUACCCACUUCUCAACCAACUUUGGCCACUUUUCAACUGCCAUUCACAGAAGUGGGCAAAGUUGGUUGAGAAGUGGGUAAAGUUGGGCAAAGUU	ffffffmmmmmmmmmmmmmmmmmmmmmmmmmmmmmmimmmmmmmmllllllllllllllmmmmmmmmimmmmmmmmmmmmmmmmmmmmmmmmmmmmmmtttttttt	none
Cel-Mir-5594_pri	cel-mir-5594	Cel	CGAAAAUGUGUGCGCCUUUGAAGAGUACUGUAGUUUCAAAAUUUCAUUGAUUAAAAUUUUGAACUACAGUACUCUUCAAAAGCUUUUUCACAUUUAAC	fffmmmmmmmiiimmimmmmmmmmmmmmmmmmmmmimmmmmmmmlllllllllmmmmmmmmmmmmmmmmmmmmmmmmmmmimmiiiiimmmmmmmttt	-8/-6/3/5
Cfa-Let-7-P1a_pri	cfa-let-7a-2	Cfa	GUGACUGCAUGUUCCCAGGUUGAGGUAGUAGGUUGUAUAGUUUAGAAUUACAUCAAGGGAGAUAACUGUACAGCCUCCUAGCUUUCCUUGGGUCUUGCACAAAGCAA	mmiiimmmmiiiimmmmmmiimmmimmmimmmmmmmmmmmmmiiiiiiiiimmmllllllmmmmmmmmmmmmmmmmimmmimmmiimmmmmmiiimmmmiiiimmtt	-8/-6/4/3
Cfa-Let-7-P1b_pri	cfa-let-7e	Cfa	ACCUGCCGCGCCCCCCGGGCUGAGGUAGGAGGUUGUAUAGUUGAGGAGGACACCCACGGAGAUCACUAUACGGCCUCCUAGCUUUCCCCAGGCUGCGCCCUGCACGG	fmmmmmimmmmiimmimmmiimmmimmmmmmmmmmmmmmmmimmiiimllllllllmiiiiimmmmmmmmmmmmmmmmmmimmmiimmmimmiimmmmiiimmmimm	-8/-6/2/2
Cfa-Let-7-P1c_pri	cfa-let-7c	Cfa	GAAGCUGUGUGCAUCCGGGUUGAGGUAGUAGGUUGUAUGGUUUAGAGUUACACCCUGGGAGUUAACUGUACAACCUUCUAGCUUUCCUUGGAGCACACUUGAGCCAU	fffmmmmmmmmmimmmmmmiimmmimmmimmmmmmmmmmmmmiimmimiimmlllmmiimimmmmmmmmmmmmmmmimmmimmmiimmmmmmmmmmmmiiimmmttt	none
Cfa-Let-7-P2a1_pri	None	Cfa	CCUUUCUCUUCACUGUGGGAUGAGGUAGUAGGUUGUAUAGUUUUAGGGUCACACCCACCACUGGGAGAUAACUAUACAAUCUACUGUCUUUCCUAACGUGAUAGAAAAAUCU	ffmmmmmiimmmmiimmmmmimmmmmmmmmmmmmmmmmmmmmiiiiimmmiiimmmmllllmmmmimmmmmmmmmmmmmmmmmmmmmmmmmmmmmiimmmmimmmmmttttt	-6/-4/2/2
Cfa-Let-7-P2a2_pri	cfa-let-7a-1	Cfa	UGACCAACGGCCCUUUGGGGUGAGGUAGUAGGUUGUAUAGUUUGGGGCUCUGCCCUGCUCUGGGUAACUAUACAAUCUACUGUCUUUCCUGAAGUGGCUGUAAUAUCG	ffffffmmmmmmmmmmmmmmimmmmmmmmmmmmmmmmmmmmmmmmmmmllllllllmmmmmmiiimmmmmmmmmmmmmmmmmmmmmmmmmmmmmimmmmmmttttttt	none
Cfa-Let-7-P2a3_pri	None	Cfa	AACACUGGUGCUCUGUGGGAUGAGGUAGUAGAUUGUAUAGUUUUAGGGUCAUACCCCAUCUUGGAGAUAACUAUACAGUCUACUGUCUUUCCCACGGUGGUACACUUCCCC	fffffffmmmmmmmmmmmmmimmmmmmmmmmmmmmmmmmmmmmmmmmmmllllllllmmmmmmmmiiiimmmmmmmmmmmmmmmmmmmmmmmmmmmmimmmmmtttttttt	none
Cfa-Let-7-P2b1_pri	cfa-let-7f	Cfa	AAAAGAUUGCUCUAUCAGAGUGAGGUAGUAGAUUGUAUAGUUGUGGGGUAGUGAUUUUACCCUGUUCAGGAGAUAACUAUACAAUCUAUUGCCUUCCCUGAGGAGUAGACUUGCUGC	ffmmmimmmmmmmimmmmimimmmmmmmmmmmmmmmmmmmmmmmmmmmmmmlllllmmmmmmmiiiiiiiiimmmmmmmmmmmmmmmmmmmmmmmimmmmmmmmmmmmimmmttttt	none
Cfa-Let-7-P2b2_pri	cfa-let-7b	Cfa	CACCCCGGGCACCGGCGGGGUGAGGUAGUAGGUUGUGUGGUUUCAGGGCAGUGAUGUUGCCCCCUCGGAAGAUAACUAUACAACCUACUGCCUUCCCCGAGGAGCCCAGCGACACG	ffffffmmmmimmiimmmmmimmmmmmmmmmmmmmmmmmmmmmmimmmmmmlllllmmmmmmiiiiiiiimmimmmmmmmmmmmmmmmmmmmmmmmmmmimmimmmmttttttttt	-6/-4/2/1
Cfa-Let-7-P2b3_pri	cfa-mir-98	Cfa	GGAUUCUGCUCAUGCCGGGGUGAGGUAGUAAGUUGUAUUGUUGUGGGGUAGGGAUUUUAGGCCCCAAUUAGAAGAUAACUAUACAACUUACUACUUUCCCUGGUGUUGGCAUAUUCAUA	mmmmiimmmmimmmmmmmmmimmmmmmmmmmmmmmmmmimmmmmmmmmmlllllllllllmmmmmmiiiiiiiiimmmmimmmmmmmmmmmmmmmmmmmmmmmmmmimmmmimmmmttt	none
Cfa-Let-7-P2c1_pri	cfa-let-7d	Cfa	AAAGAAAUGGGUUCCUAGGAAGAGGUAGUAGGUUGCAUAGUUUUAGGGCAGGGAUUUUGCCCACAAGGAGGUAACUAUACGACCUGCUGCCUUUCUUAGGGCCUUAUUACUCCAC	ffmmimmmmmmimmmmmmmmimmmmmmmmmmmmmmimmmmmmiiimmmmmmlllllmmmmmmiiiiiiiiiimmmmmmimmmmmmmmmmmmmmmmmmmmmmimmmmmmimmtttt	none
Cfa-Let-7-P2c3_pri	cfa-let-7g	Cfa	CCUUUUGCCUGAUUCCAGGCUGAGGUAGUAGUUUGUACAGUUUGAGGGUCUAUGAUACCACCCGGUACAGGAGAUAACUGUACAGGCCACUGCCUUGCCAGGAACAGUGCACCAGCUA	fffffmmmmmmimmmmimmmimmmmmmmmimmmmmmmmmmmmiiiiimmmmimmimmmmllllmmmmmmiimmmmmmmmmmmmmmmmimmmmmmmmmmmimmmmmmmimmmttttttt	none
Cfa-Mir-1-P1_pri	cfa-mir-1-1	Cfa	CCGAACUACCCGCUUGGGGAACAUACUUCUUUAUAUGCCCAUAUGGACCUGCUAAGCUAUGGAAUGUAAAGAAGUAUGUAUUUCAGGUGGGGAACGCUCGC	fmmmimiimmmmmmmmmmmimmmmmmmmmmmmmmmmiimmmmmmmmlllllmmmiiimmmmmimmmmmmmmmmmmmmmmimmmmmmmmmmmiiiimimmmt	none
Cfa-Mir-1-P2_pri	cfa-mir-1-2	Cfa	UAGUAAAACCUACUCAGAGUACAUACUUCUUUAUGUACCCAUAUGAACAUACAAUGCUAUGGAAUGUAAAGAAGUAUGUAUUUUUGGUAGGCAAUAAACUG	ffffffffmmmmmmimmmmmmmmmmmmmmmmmmmmmiimmmmmiimllllllllmiimmmmmimmmmmmmmmmmmmmmmmmmmmimmmmmmtttttttttt	none
Cfa-Mir-1-P3_pri	cfa-mir-206	Cfa	CAAGACUGCUUCCCGAGGCCACAUGCUUCUUUAUAUCCCCAUACGGAUUACGUUGCUAUGGAAUGUAAGGAAGUGUGUGGUUUCGGCAAGUGCCUCUUCA	fmmmmimmmmmimmmmmmmmmmmmmmmmmmmmmmmmiimmmmmimimllllllmimmmmmmimmmmmmmmmmmmmmmmmmmmmmmmimmmmmiimmmmtt	none
Cfa-Mir-7-P1_pri	cfa-mir-7-1	Cfa	GAUGUUGGUCUAGUUCUGUGUGGAAGACUAGUGAUUUUGUUGUUUUUAGAUAACUAAAUCGACAACAAAUCACAGUCUGCCAUAUGGCACAGGCCAUGCCUCUA	mmimmmmmmmmimmimmmmmmmmimmmmmimmmmmmmimmmmmmmmmmmllllmmmmmiimmmmmmmmmmmmmmmmmmimmmmmmmmimmmmmmmmimmimmtt	none
Cfa-Mir-7-P2_pri	cfa-mir-7-2	Cfa	GUGGACUGGCUCGCCCCAUCUGGAAGACUAGUGAUUUUGUUGUUGUCUCACUGCAUCCAACAACAAGUCCCAGUCUGCCACAUGGUGCUGGCCACUGCAGCA	mmmmiimmmmmimmimmmmimmmimmmmmimimmmmmimmmmmmmllllllllllllmmmmmmmmmmmmmimmmmmimmmimmmmimmimmmmmmmmmtttt	none
Cfa-Mir-7-P3_pri	cfa-mir-7-3	Cfa	GGUUGUGGUCUAGUGCUGUGUGGAAGACUAGUGAUUUUGUUGUUCUGAUGUACUAUGACAACAAGUCACAGCUUCCUCAUAGCGUGGACUCCCGUCGGC	mmiiiimmmmmmimmmmmmmimmmmmimmimmmmmmmimmmmmmimmllllllmmimmmmmmmmmmmmmmmmmmmmimmmmmmmmmmmmmimmtttttt	none
Cfa-Mir-8-P1a_pri	cfa-mir-200a	Cfa	CGCACCUGGGCCUCUGUGGGCAUCUUACCGGACAGUGCUGGAUUUCUUGGCUUGACUCUAACACUGUCUGGUAACGAUGUUCAAAGGUGACCCACUGCCUG	fmmmiimmmmmimmmimmmmmmmmmmmmmmmmmmmmmimmmmiimmlllllllmmimmmmimmmmmmmmmmmmmimmmmmmmmimmmimimmmmimmmttt	none
Cfa-Mir-8-P1b_pri	cfa-mir-141	Cfa	ACGUCCGCCGGCUCUGGGUCCAUCUUCCAGUACAGUGUUGGAUGGUCUAGUCACGAAGCUCCUAACACUGUCUGGUAAAGAUGGCCCCCGGGCCGGUUCCCUCAG	ffffffmmmmmmmmimmmimmmmmmmmmmmimmmmmmmmmmmiiimmlllllllmmiiimmmimmmmmmmmmmmmiimmmmmmmimmmimmmmmmmmtttttttt	none
Cfa-Mir-8-P2a_pri	cfa-mir-200b	Cfa	CAAUAGGGGGCGGCCAUCGCCAUCUUACUGGGCAGCAUUGGAUGGUGUCAGGUCUCUAAUACUGCCUGGUAAUGAUGACGGCGGGGCCCUGCGCGCAAC	fffffmimimmmmmmimmmmmmmmmmmmmmmmmmmimmmmmmimimllllmimimmmmmmimmmmmmmmmmmimmmiiimmmmmmmmmiimmimimttt	none
Cfa-Mir-8-P2b_pri	cfa-mir-200c	Cfa	GCAGGCUGGGUGGGGGCCCCCGUCUUACCCAGCAGUGUUUGGGUGCUGGUUGGGAGUCUCUAAUACUGCCGGGUAAUGAUGGAGGCCCCUGCCCCUGUGUCAG	mmmmmiiimmmmmmmmmmimmmmmmmmmmmimmmmmmmmimmmimmmlllllllmmmmmmimmmmmmmmimmmmmmimmmmmimmmmmmmmmmmmmmmttttt	none
Cfa-Mir-8-P3a_pri	cfa-mir-429	Cfa	ACCACAGCCUGCUGAUGGGCGUCUUACCAGACACGGUUAGAUCUGGGUUCUGGUGUCUAAUACUGUCUGGUAAUGCCGUUCAUCCAUGGCCUGACCACC	ffffmmmmmiiiimmmmmmmmimmmmmmmmmmmiimmmmmmmmmmmlllmmmmimmmmmmmiimmmmmmmmmmimimmmmmmmmiiimmimmmtttttt	-8/-6/4/3
Cfa-Mir-9-P1_pri	cfa-mir-9-1	Cfa	GGAGGCGGGGUUGGUUGUUAUCUUUGGUUAUCUAGCUGUAUGAGUGGUGUGGAGUCUUCAUAAAGCUAGAUAACCGAAAGUAAAAAUAACCCCAUACACUG	ffffffmmmmmmmiiiimmmmimmmmmmmmmmmmmmmimmmmmmimimllllmimimmmmmmimmmmmmmmmmmmmmmimmmmiiimmmmmmmtttttttt	-4/-3/4/3
Cfa-Mir-9-P2_pri	cfa-mir-9-2	Cfa	GUGAGGGAAGUGAGUUGUUAUCUUUGGUUAUCUAGCUGUAUGAGUGUAUUGGUCUUCAUAAAGCUAGAUAACCGAAAGUAAAAACUCCUUCAAGAUCGC	mmmmiimmmmimmmmmimmmmimmmmmmmmmmmmmmmimmmmmmimlllllllmmmmmmmimmmmmmmmmmmmmmmimmmmimmmmmmmmmiiiimmmm	none
Cfa-Mir-9-P3_pri	cfa-mir-9-3	Cfa	CGAAGGGAGGCCCGUUUCUCUCUUUGGUUAUCUAGCUGUAUGAGUGCCACAGAGCCGUCAUAAAGCUAGAUAACCGAAAGUAGAAAUGACUCUCACAACUU	ffffmmmmmiiimmmmmmmmmimmmmmmmmmmmmmmmimmmmmiimmllllllmmiimmmmmimmmmmmmmmmmmmmmmmimmmmmmmimmmmmttttttt	-9/-8/3/1
Cfa-Mir-10-P1a-v1_pri	cfa-mir-10a	Cfa	AUCUAUCUGUCUUCUGUAUAUACCCUGUAGAUCCGAAUUUGUGUAAGGAAUUUUGUGGUCACAAAUUCGUAUCUAGGGGAAUAUGUAGUUGACAUAAACACUC	fffffffmmmmiimmmmmmmmimmmmimmmmmimmmmmmmmmmllllllllllllllllmmmmmmmmmmimmmmmmmmmimmmmmmmmiimmmmttttttttt	-8/-6/2/2
Cfa-Mir-10-P1b-v1_pri	cfa-mir-10b	Cfa	GUAGUAACGUUGUCUAUAUAUACCCUGUAGAACCGAAUUUGUGUGGUAUCCACAUAGUCACAGAUUCGAUUCUAGGGGAAUAUAUGGUCGAUGCAAAAACUU	fffffffmmmmmimmmmmmmmimmmmimmmmmimmmmmmmmmmimimmmllllmmmimmmmmmmmmmmimmmmmmmmmimmmmmmmmimmmmmttttttttt	none
Cfa-Mir-10-P2a_pri	cfa-mir-99a-2	Cfa	UACUGAGGCCUGUUGCCACAAACCCGUAGAUCCGAUCUUGUGGUGAUAGUCCACACAAGCUUGUGUCUAUAGGUAUGUGUCUGUUAGGCAAUCUCAC	fffmmmmmmmmmiiiimmmmimmmimmmmmmimmmimmmmmmimmllllllmmmmmmmmimmmimmmmmmimmmimmmmiiiiimmmmmiiimmmmt	-5/-3/4/5
Cfa-Mir-10-P2b_pri	cfa-mir-99b	Cfa	GAUUCCUGGGUCCUGGCACCCACCCGUAGAACCGACCUUGCGGGGCCUUCGCCGCACACAAGCUCGAGUCUGUGGGUCUGUGUCGGGGGCUCACCAUCGC	mmmiiimmmmmmmmmmmmmiimmmmmmmmmiimmmimmmmimimmmllllmmmimiiimmmmimmmiimmmmmmmmmiimmmmmimmmmmmmmiimmmtt	none
Cfa-Mir-10-P2c_pri	cfa-mir-99a-1	Cfa	AGAUGUUGCCCAUUGGCAUAAACCCGUAGAUCCGAUCUUGUGGUGAAGUGGACGGCACAAGCUCGCUUCUAUGGGUCUGUGUCAGUGUGGUCAUCUAACA	mmmmmiimmmmmmmmmmmmmimmmmmmmmmiimmmimmmmmmimmlllllllmmimmmmmmimmmiimmmmmmmmmimmmmmmmmmmimmmmmmmmtttt	none
Cfa-Mir-10-P3a_pri	cfa-mir-125b-1	Cfa	AUUUGUUGCGCUCCUCUCAAUCCCUGAGACCCUAACUUGUGAUGUUUACCGUUUAAAUCCACGGGUUAGGCUCUUGGGAGCUGCGAGUCGUGCCUUUGCAUC	fffffffmmmmiimmmimmimmmmimmmmimmmmmmmmmmmiimmmmmlllllmmmmmimmmmmmmmmmmimmmmmmmmiimmimmmiimmmmttttttttt	-8/-6/2/2
Cfa-Mir-10-P3b_pri	cfa-mir-125a	Cfa	CCACACUGCCGGCCUCUGGGUCCCUGAGACCCUUUAACCUGUGAGGACAUCCAGGGUCACAGGUGAGGUUCUUGGGAGCCUGGCGUCUGGCGUAACCACA	ffffffmmmmmmimimmmmmmimmmmmmmimmmmiimmmmmmmmmmllllmmiiiimmmmmmmmmmmmimmmmmmmimmmmmmimimmmmmmtttttttt	none
Cfa-Mir-10-P3c_pri	cfa-mir-125b-2	Cfa	CGAAACCAGACUUUUCCUAGUCCCUGAGACCCUAACUUGUGAGGUAUUUUAGUAACAUCACAAGUCAGGCUCUUGGGACCUAGGCGGAGGGGAACCAGCAG	fffffmmiiimmmmimmmmmmmmmimmmmimmmimmmmmmmmimmlllllllllmmimmmmmmmmimmmimmmmmmmmimmmmmimmmmimmttttttttt	none
Cfa-Mir-15-P1a_pri	cfa-mir-15a	Cfa	ACAAAAACCUUGGAGUAAAGUAGCAGCACAUAAUGGUUUGUGGAUUUUGAAAAGGUGCAGGCCAUAUUGUGCUGCCUCAAAAAUACAAGGAUCUGAUCU	fffffffmmmmmiiiiiiimiimmmmmmmmiimmmmmmmmmmlllllllllllllmmmmmmmmmmiimmmmmmmmiimiiiiiiimmmmmttttttttt	none
Cfa-Mir-15-P1b_pri	cfa-mir-15b	Cfa	UAUGAGGCCUUAAAGUACUGUAGCAGCACAUCAUGGUUUACAUACUACAGUCAAGAUGCGAAUCAUUAUUUGCUGCUCUAGAAAUUUAAGGAAAUUCAUU	fmmmmmimmmmmmmiiimmmimmmmmmmimmimmmmmmmimmmimmlllllllmmmmmimmmmmmmimmimmmmmmmimmmiiimmmmmmmiiimmmmmt	-4/-2/3/3
Cfa-Mir-15-P1c_pri	cfa-mir-497	Cfa	CCCCAGUCCUGCUCCCGCCCCAGCAGCACACUGUGGUUUGUACGGUACUGUGGCCACGUCCAGACCACACUGUGGUGUUAGGGUGAGGGUGGGGGAGGCACC	ffmmiimmmmmmmmimmmmmimmmmimmmmimmmmmmmmmimmmllllllllllllmmmimmmmmmmmmimmmmimmmmimmmmmimmmmmmmmiimmtttt	none
Cfa-Mir-15-P1d_pri	cfa-mir-424	Cfa	UCGUUGACUCCGAGGGGAUGCAGCAGCAAUUCAUGUUUUGAAGUGCUUUAAAUGGUUCAAAACGUGAGGCGCUGCUAUACCCCUUCGUGGGGAAGUUGG	fffffffmmmmmmmmmmimmimmmmmmiimmmmmmmmmmmmiiimmmllllllmmmmmmmmmmmmmmmiimmmmmmimmimmmmmmmimmmtttttttt	none
Cfa-Mir-15-P2a_pri	cfa-mir-16-1	Cfa	UAGUGAUGUCAGCAGUGCCUUAGCAGCACGUAAAUAUUGGCGUUAAGAUUCUAAAAUUAUCUCCAGUAUUAACUGUGCUGCUGAAGUAAGGUUGGCCAUACUCUA	fmmmmiimmmmmmiimmmimmmmmmmmmmmmimmmmmmmmimimmmllllllllllmmmimimmmmmmmmimmimmmmmmmmmmimmmiimmmmmmiimmmmttt	-6/-4/2/2
Cfa-Mir-15-P2b_pri	cfa-mir-16-2	Cfa	CUGACGUACUUGUUCCGCUCUAGCAGCACGUAAAUAUUGGCGUAGUGAAAUAAAAAUUAAACACCAAUAUUAUUGUGCUGCUUUAGCGUGACAGGAAUAUAACAG	mmmiimmmmmmmmmimmmmiimmmmmmmmmiimmmmmmmmimmlllllllllllllllllmmimmmmmmmmiimmmmmmmmmiimmmmimmmmmmiimmmiimmm	none
Cfa-Mir-15-P2c_pri	cfa-mir-195	Cfa	ACACCCAGCUCCCCUGGCUCUAGCAGCACAGAAAUAUUGGCACUGGGAAGAGAGUCUGCCAAUAUUGGCUGUGCUGCUCUAGGCAGGGUGGUGAGCACUGC	fffffffmmmmmmmmmimmiimmmmmmmmmmimmmmmmmmmmmmllllllllmmmiimmmmmmmmmiimmmmmmmmmmiimmimmmmmiiiimmmmttttt	-/-8/0/4
Cfa-Mir-15-P2d_pri	cfa-mir-503	Cfa	GCCCGCACUCAGCCGUGCCCUAGCAGCGGGAACAGUACUGCAGUGGGCAAUCGGUGUUCUGGAGUAUUGUUUCUGCUGCCCGGGCAAGGCUGGGACUCCCGCA	mmiiiiimmmmmmmimmmmmiimmmmmmmmmmmmmmmmmimmmimimmlllllmmimimmmimmmmmmmmmmmmmmmmmiimmmmmimmmmmmmiiiiiimmt	none
Cfa-Mir-17-P1a_pri	cfa-mir-17	Cfa	GUGACCAGUCAGAAUAAUGUCAAAGUGCUUACAGUGCAGGUAGUGAUAUGUGCAUCUACUGCAGUGAAGGCACUUGUAGCAUUAUGGUGACAGCUGCCUC	fffffffmmmmiimmmmmmmiimmmmmmmmimmimmmmmimmmmmlllllllmmimmmmmmmmimmimmmmmmmmiiimmmmmmmiimmmmttttttttt	-8/-6/2/2
Cfa-Mir-17-P1b_pri	cfa-mir-106a	Cfa	AGAGUGGGCCUUGGCCGUGUAAAAGUGCUUACAGUGCAGGUAGCAUUCUGCGAUCUACUGCAAUGCAAGCACUUCUUACAUUACUGGGGCGAUGGGAUC	fffffffmmmmmmmiimmmmmmmmmmmmmmimmimmmmmiiimmmlllmmmiiiiiimmmmmimmimmmmmmmmimmmmmmiimmmmmmmttttttttt	-5/-3/2/2
Cfa-Mir-17-P1c_pri	cfa-mir-93	Cfa	GACCUUAGUCCCGGGGGCUCCAAAGUGCUGUUCGUGCAGGUAGUGUGAUUACCUGACCUACUGCUGAGCUAGCACUUCCCGAGCCCCAGGGAUGCGACCUCU	fffffffmmmmmimmmmmmmiimmmmmmmmmmmmimmmmimmmimmimlllllmimmmmmmmmmmmmmmimmmmmmmiiimmmmmmmimmmmmttttttttt	none
Cfa-Mir-17-P2a_pri	cfa-mir-18a	Cfa	CUGCUGAGUGCUUUUUGUUCUAAGGUGCAUCUAGUGCAGAUAGUGAAGUAGAUUAGCAUCUACUGCCCUAAGUGCUCCUUCUGGCAUAAGAAGUUAUGUUUUCA	fffffffffmmmmmmmmmimmmmmmimmmmimmmimmmmimmmmmiimlllllmiimmimmmmmmmimmmimmmmimmmiimmmimmmmmmmmmtttttttttt	none
Cfa-Mir-17-P2b_pri	cfa-mir-18b	Cfa	UCAUCACGUGUGACCUGUGUUAAGGUGCAUCUAGUGCAGUUAGUGAAGCCGCUUAGAACCUACUGCCCUAAAUGCCCCUUCCGGCACAGGCUGCCUCGUGCUCAU	ffffmmmmimmmimmmmmmmmmmmmimmmmimmmimmmmmiimmlllllllllllllmmiimmmmmimmmimmmmimmmmiimmmmmmmmimmmiimmmmttttt	none
Cfa-Mir-17-P3a_pri	cfa-mir-20a	Cfa	CGUGACAGCUUCUGUAGCACUAAAGUGCUUAUAGUGCAGGUAGUGUUUCGUUAUCUACUGCAUUAUGAGCACUUAAAGUACUGCUAGCUGUAGAACUCC	ffffmmmmmmiiimmmmimmmimmmmmmmmmmmmmmmmmimmmlllllllllllmmmmmmmmmmmmmmmmmmmmiimmmimmmmimmmmmmtttttttt	-8/-6/3/1
Cfa-Mir-17-P3b_pri	cfa-mir-20b	Cfa	AGAUGGGGUCUGAGGGGUACCAAAGUGCUCACAGUGCAGGUAGUCUGGGCUUUUCUCUACUGUAGUGUGGGCACUUCCGGUAACCCUCGGACAGCGAGUCU	mmmmiiimmmmmmmmmimmmmimmmmmmmmmmmimmmmmimmmlllllllllllllmmmmmmmmimmmmmmmmmmmiimmmmimmmmmmmmmiiiiimmmm	none
Cfa-Mir-17-P3c_pri	cfa-mir-106b	Cfa	CACUCAGGCCCUGCCGGUGCUAAAGUGCUGACAGUGCAGAUAGCGGUCCUCCGUGCUACCGCACUGUGGGUACUUGCUGCUCCGGCAGGGCACGCACGGC	fffffffmmmmmmmmmmimmiimmmmmmmimmmmmmmimimmmmmllllllllmmmmmmimmmmmmmimmmmmmmiiimmimmmmmmmmmmttttttttt	none
Cfa-Mir-19-P1_pri	cfa-mir-19a	Cfa	UUUUGUUGCAGUCCUCUGUUAGUUUUGCAUAGUUGCACUACAAGAAGAAUGUAGUUGUGCAAAUCUAUGCAAAACUGAUGGUGGCCUGCUAUUACCUU	fffffffmmmmimmimmmmmmmmmmmmmmmmmmmmmmmmmmmlllllllmmmmiiimmmmmmiimmmmmmmmmmmmmmmmmimmimmmmttttttttt	none
Cfa-Mir-19-P2a_pri	cfa-mir-19b-1	Cfa	CUGAACACUGUUCUAUGGUUAGUUUUGCAGGUUUGCAUCCAGCUGUGUGAUAUUCUGCUGUGCAAAUCCAUGCAAAACUGACUGUGGUAGUGAAAAGUCUG	fffffmmmmmiimmmmmmmmmmmmmmmmmmmmmmmmmiimmmmlllllllllllllmmmmmmmmmmimmimmmmmmmmmmmmmmmmmmmmmmttttttttt	none
Cfa-Mir-19-P2b_pri	cfa-mir-19b-2	Cfa	AUACCCUGCCGCUUCCGGUUAGUUUUGCAGGUUUGCAUUUCAGCGUACUUGUGCAUAUAGGGCUGUGCAAAUCCAUGCAAAACUGACCGUGAUCAUGUGUGUGCCG	fffffffmmmmmimmmmmmmmmmmmmmmmmmmmmmmmiiimmmmiiimmmmmllllmmmmmmmmmmmmmmmimmimmmmmmmmmmmmmmimmiiiiiimmmimmtt	-8/-7/1/6
Cfa-Mir-21_pri	cfa-mir-21	Cfa	GGCUGUACCACCUUGUCGGGUAGCUUAUCAGACUGAUGUUGACUGUUGAAUCUCAUGGCAACAGCAGUCGAUGGGCUGUCUGACAUUUUGGUAUCUUUCA	ffffmmmmmmiiimmmmmmmmmmmmmmmmimmmmmimmmmmimmmmimmlllmmmmmmmmmmmimmmmmmmmmmmmmmmmmmmmmiiimmmmmmtttttt	-8/-6/3/3
Cfa-Mir-22-P1a_pri	cfa-mir-22	Cfa	UCAUCUGGCUGAGCCGCAGUAGUUCUUCAGUGGCAAGCUUUAUGUCCUGACCCAGCUAAAGCUGCCAGUUGAAGAACUGUUGCCCUCUGCCCCUGGCUUC	ffffffmmmimmmiimmmmmmmmmmmmmmmmmmmmimmmmmmimmlllllllllmmmmmmmmmmmmmimmmmmmmmmmmmmmmimmmimmmttttttttt	-6/-4/2/1
Cfa-Mir-23-P1_pri	cfa-mir-23a	Cfa	CCCCUGUGCCAUGGCCGGCUGGGGUUCCUGGGGAUGGGAUUUGCUGCCUGUCACAAAUCACAUUGCCAGGGAUUUCCAACCGACCCUGAGCCCUGCCU	fffffffmmmmimmimmmimmmmmmmmmmmmimmmmimmmmmmimmlllllmmmmmmmmimmmmimmmmmmmimmmmmimmmimmimmimmttttttt	none
Cfa-Mir-23-P2_pri	cfa-mir-23b	Cfa	UCCGAGUGCUCUGGCUGCUUGGGUUCCUGGCAUGCUGAUUUGUGACUUAAGAUUAAAAUCACAUUGCCAGGGAUUACCACGCAUCCAUGACCUGGGCUGC	fmmimmimimmmmmimmmimmmmmmmmmmmmmmmimmmmmmllllllllllllllmmmmmmmmimmmmmmmmmmiimmmimmmimmmimmmmmimmtttt	none
Cfa-Mir-24-P1_pri	cfa-mir-24-2	Cfa	CUCCCUGGGCUCUGCCUCCCGUGCCUACUGAGCUGAAACACAGUUGAUUUGUGCAGACUGGCUCAGUUCAGCAGGAACAGGAGUCGAGCCCCCUCGGAGC	mmmmiimmmmmmimimmmmimmimmmimmmmmmmmmiiiimmmmmllllllllllmmmmmiimmmmmmmmmimmmimmimmmmimmmmmmmiiiimmmmt	none
Cfa-Mir-24-P2_pri	cfa-mir-24-1	Cfa	CUGAUUGGACCCGCCCUCCGGUGCCUACUGAGCUGAUAUCAGUUCUCAUUGUACACACUGGCUCAGUUCAGCAGGAACAGGAGUCGAGCCCUCGAGCAAA	fmmmiimmimimmiimmmmimmimmmimmmmmmmmmiimmmmmlllllllllllllmmmmmimmmmmmmmmimmmimmimmmmimmimmmimmmtttttt	-6/-4/2/1
Cfa-Mir-26-P1_pri	cfa-mir-26b	Cfa	CCACGUUGCCCGGGACCCAGUUCAAGUAAUUCAGGAUAGGUUGUGUGCUGUCCAGCCUGUUCUCCAUUACUUGGCUCGGGGGCCGGCGCCCUGCAGC	ffffmmmmmmmmmiimmmmmmimmmmmmmmiimmmmmmmmmmmimllllllmmmmmmmmmmmmiimmmmmmmmmmmimmmiimmmmiiiiiimmmmm	-6/-4/2/2
Cfa-Mir-26-P2_pri	cfa-mir-26a-2	Cfa	CCACAGAGGCUGUGGCUGGAUUCAAGUAAUCCAGGAUAGGCUGUUUCCGUCUGUGAGGCCUAUUCUUGAUUACUUGUUUCUGGAGGCAGCUGAUGGUCCG	fffmmiimmmmmmiimmmmmiimmmmmmmmmimmmmmmmmmmllllllllllllllmmmmmmmmmmimmmmmmmmmiimmmmmiimmmmmmiimmttttt	-6/-4/2/2
Cfa-Mir-26-P3_pri	cfa-mir-26a-1	Cfa	UGGCGAAGGCCGUGGCCUCGUUCAAGUAAUCCAGGAUAGGCUGUGCAGGUCCCAAUGGGCCUAUUCUUGGUUACUUGCACGCGGACGCGGGCCUGGACGCU	fmmmmimmmmmmmmimmimmmimmmmmmmmmimmmmmmmmmmlllllllllllllllmmmmmmmmmmimmmmmmmmmimmmimmimmmimmmmmiiimmmm	none
Cfa-Mir-27-P1_pri	cfa-mir-27a	Cfa	CUUCGUCUGGCCUGGGGAGCAGGGCUUAGCUGCUUGUGAGCAGAGUCCACACCAAGUCGUGUUCACAGUGGCUAAGUUCCGCCCCCCGGGACCCCGCCUCCU	ffffmmiimmmmmmmmmimmimmmmmmmmmmmmmimmmmmmmmmimllllllllmimmimmmmmmmmmmmmmmmmmmmmimmimmmmmmmimmiimmttttt	none
Cfa-Mir-27-P2_pri	cfa-mir-27b	Cfa	CGACCUCUCUGCCGAGGUGCAGAGCUUAGCUGAUUGGUGAACAGUGACUGGUUUCCGCUUUGUUCACAGUGGCUAAGUUCUGCACCUGAAGAGAAGGUGAGAU	ffmmmmmmmmiiiimmmmmmmmmmmmmmmmmimmmmimmmmmmmiiiimmmlllmmmiimmmmmmmmmmmmmmmmmmmmmmmmmmmmiimmmmimmmmttttt	-7/-5/4/2
Cfa-Mir-28-P1_pri	cfa-mir-28	Cfa	UAAAAACGGUCCUUGCCCUCAAGGAGCUCACAGUCUAUUGAGUUGCCUUUCUGACUUUCCCACUAGAUUGUGAGCUCCUGGAGGGCAGGCACUUUUGUUCAC	fffffffmmmimmmmmmmmmimmmmmmmmmmmmmmmmimmmmmmllllllllmmmmiiiimmimmmmmmmmmmmmmmmmimmmmmmmmmimmmttttttttt	none
Cfa-Mir-28-P2_pri	cfa-mir-151	Cfa	CUACAGCACCUUUCCUGCCCUCGAGGAGCUCACAGUCUAGUAUGUCUCAGCCCUACUAGACUGAGGCUCCUUGAGGGCAGGGAUCGUCAUACUCGC	fffffffmmiimmmmmmmmmmmmmmmmmmmiimmmmmmmmmmimmllllmmiimmmmmmmmmmimmmmmmmmmmmmmmmmmmmiimmttttttttt	-10/-8/2/2
Cfa-Mir-29-P1a_pri	cfa-mir-29a	Cfa	CUGUGACCCCUUAGAGGAUGACUGAUUUCUUUUGGUGUUCAGAGUCAAUAUAAUUUUCUAGCACCAUCUGAAAUCGGUUAUAAUGAUUGGGGAAGAGCAC	fmmmiimmmmiiiimiimmmmmmmmmmmmiiimmmmmmmimmmmlllllllllllmmmmmmmmmmmiiimmmmmmmmmmmmiimiiiimmmmiiiimmmt	-4/-2/2/2; -7/-5/4/4
Cfa-Mir-29-P1b3_pri	cfa-mir-29c-1	Cfa	CCCAUCUCUUACACAGGCUGACCGAUUUCUCCUGGUGUUCAGAGUCUGUUUUUGUCUAGCACCAUUUGAAAUCGGUUAUGAUGUAGGGGGAAAAGCAG	fffffmmmmmmmmmmiiimmmmmmmmmmmiiimmmmmmmimmmlllllllllllmmmmmmmmmmiiimmmmmmmmmmmmmimmmmmmmmttttttttt	-3/-/3/0
Cfa-Mir-29-P1b4_pri	None	Cfa	CCCAUCUCUUACACAGGCUGACCGAUUUCUCCUGGUGUUCAGAGUCUGUUUUUGUCUAGCACCAUUUGAAAUCGGUUAUGAUGUAGGGGGAAAAGCAG	fffffmmmmmmmmmmiiimmmmmmmmmmmiiimmmmmmmimmmlllllllllllmmmmmmmmmmiiimmmmmmmmmmmmmimmmmmmmmttttttttt	-3/-/3/0
Cfa-Mir-29-P2a_pri	cfa-mir-29b-1	Cfa	UCAUAAAGCUUCUUCAGGAAGCUGGUUUCAUAUGGUGGUUUAGAUUUAAAUAGUGAUUGUCUAGCACCAUUUGAAAUCAGUGUUCUUGGGGGAGGCCAGCUGCA	ffffffffmmmmmmmmmmmmmmmmmmmmmmimmmmmmiimmmmmmlllllllllllllmmmmmmmmmmmmimmmmmmmmmmimmmmmmmmmmmmtttttttttt	none
Cfa-Mir-29-P2b-v1_pri	cfa-mir-29b-2	Cfa	AGAUCCUCUUCUUCUGGAAGCUGGUUUCACAUGGUGGCUUAGAUUUUUCCAUCUUUGUAUCUAGCACCAUUUGAAAUCAGUGUUUUAGGAGUAAGAAUUGCAGC	ffffffmmmmmmmmmmmmmmmmmmmmmmmimmmmmmimmimmmmllllllllllllllmmmmmmmmmmmmimmmmmmmmmmimmmmmmmmmimmmmtttttttt	none
Cfa-Mir-30-P1a_pri	cfa-mir-30a	Cfa	CCCUCUUGACAGUGAGCGACUGUAAACAUCCUCGACUGGAAGCUGUGAAGCCACAGAUGGGCUUUCAGUCGGAUGUUUGCAGCUGCCUACUGCCUCAGACUUC	fffffmmmmmmmmmimmmimmmmmmmmmmmmiimmmmmmmmmmmmmmllllmmmiiiiimmmmmmmmmmmmmmmmmmmmmmmimmmimmmmmiimmmmttttt	none
Cfa-Mir-30-P1b_pri	cfa-mir-30e	Cfa	UUCUGGGCAGUCUUUGCUACUGUAAACAUCCUUGACUGGAAGCUGUAAGGUGCUCAGAGGGGCUUUCAGUCGGAUGUUUACAGCGGCAGGCUGCCACGGUCACG	ffmmmmmmmmmmmiimmmimmmmmmmmmmmmiimmmmmmmmmmmimiiimllllmiiimimmmmmmmmmmmmmmmmmmmmmmmimmmmmmmmmmmimmmttttt	none
Cfa-Mir-30-P1c_pri	cfa-mir-30d	Cfa	UGGUUGAGAAAGCCUGUGGUUGUAAACAUCCCCGACUGGAAGCUGGAAGACAGCAAAGCUUUCAGUCAGAUGUUUGCUGCUACCGGCUGUUCACAGACGG	ffmmmiimmmmmmmimmmmmimmmmmmmmmiiimmmmmmmmmmmllllllllllllmmmmmmmmmmmimmmmmmmmmimmmmmimmmmimmmiiimmmtt	none
Cfa-Mir-30-P2a_pri	cfa-mir-30c-2	Cfa	CCACCCUGAGUGACAGAUACUGUAAACAUCCUACACUCUCAGCUGUGGAAAGUAAGAAAGCUGGGAGAAGGCUGUUUACUCUCUCUGCCUUGGAAAUCAACU	fffffmmmmmimimmmmiiiimmmmmmmimmmiiimmmmmmmmmllllllllllllllmmmmmmmmmimmmimmmmmmmiiiimmmmmmmmmmttttttttt	none
Cfa-Mir-30-P2b_pri	cfa-mir-30c-1	Cfa	UCUAACCAUGCCGUAGUGUGUGUAAACAUCCUACACUCUCAGCUGUGAGCUCAAGGUGGCUGGGAGAGGGUUGUUUACUCCUUCUGCCAUGGAAAACGUCA	fffffmmmmmiimmmmiiimimmmmmmmimmmiiimmmmmmmmmiiiimmmlllmmmmmmmmmmmmimmmimmmmmmmimiiimmmmmmmmmttttttttt	none
Cfa-Mir-30-P2c_pri	cfa-mir-30b	Cfa	UGAAGCCAAGUUGCAGUUCAUGUAAACAUCCUACACUCAGCUGUAGUACAUGGAUUGGCUGGGAGGUGGAUGUUUACUUCAGCUGACUUGGAAUAUCAAC	mmmiimmmmmmiimmmmmiiimmmmmmmmmmimmimmmmmmmmllllllllllllmmmmmmmmiimmmmmmmmmmmmiiimmmmmmmmmmmiiiimmmtt	none
Cfa-Mir-31_pri	cfa-mir-31	Cfa	GUAACUUAGAACUGGAGAGGAGGCAAGAUGCUGGCAUAGCUGUUGAACUGAGAACCUGCUAUGCCAACAUAUUGCCAUCUUUCUUGUCUGACAGCAGCC	fffffmmmmmimimmmmmmmimmmmmimmmimmmmmmmmmimmmllllllllmmmiimmmmmmmmmimmmimmmmmimmmmmmmimmmmmmtttttttt	none
Cfa-Mir-32_pri	cfa-mir-32	Cfa	UCUGCUUGCUCUGGUGGAGAUAUUGCACAUUACUAAGUUGCAUGUUGUCACGGCCUCAAUGCAAUUUAGUGUGUGUGAUAUUUCCACAUGAGUGCAUGCACA	ffmmmiimmmmiimmmmmmmmmmmmmmmmmimmmmmmmmmmmmmiimmllllmmiimimmmmmmmmmmmmmmmmmmmmmmmmmmmmmiimmmmmmmtttttt	-8/-6/2/2
Cfa-Mir-33-P1_pri	cfa-mir-33a	Cfa	CCUCCUAGCGGGCAGCUGUGGUGCAUUGUAGUUGCAUUGCAUGUUCUGGCGGUACCCGUGCAAUGUUUCCACAGUGCAUCAUGGAGGCCUGCCUGGCCCUC	fffmmiimmmmmmiimmmmmmmmmmmmmmimiimmmmmmmmmmiiiimmlllllmmmmmmmmmmmmiimimmmmmmmmmmmmmmiimmmmmmiimmttttt	-6/-4/2/2
Cfa-Mir-33-P2_pri	cfa-mir-33b	Cfa	AAGAGGCGGGCGGCCCCGCGGUGCAUUGCUGUUGCAUUGCACGUGAGUGACGCGGGUGCAGUGCCUCGGCAGUGCAGCCCGGAGCCGGCCCCUGGCACC	fffmmmimmimmmmimmmimmmmmmmmmmmmiimmmmmmmmmimmlllllllmmimmmmmmmmmiimmmmmmmmmmimmmmmimmmmimmmmmtttttt	none
Cfa-Mir-34-P1_pri	cfa-mir-34a	Cfa	GCCAGCUGUGAGUGUUUCUUUGGCAGUGUCUUAGCUGGUUGUUGUGAGUAAUAGUGAAGGAAGCAAUCAGCAAGUAUACUGCCCUAGAAGUGCUGCACGUUGUUGG	fmmmmmmmmmmmmmmmmmmiimmmmmmmmmmmimmmmmmmmmmllllllllllllllllllmmmmmmmmmmmmmimmmmmmmmiimmmmmmmmmimmmmiimmmmm	none
Cfa-Mir-34-P2a-v1_pri	cfa-mir-34b	Cfa	GGCGCCCGGUGCUCGGUUUGUAGGCAGUGUAAUUAGCUGAUUGUCCUCUGCUGCUUACAAUCACUAACUCCACUGCCAUCAAAACAAGGCACAGCAUCACC	mmimmiiimmmmmiimmmmiiimmmmmmmiiimmmmimmmmmmmiiimllllmiiimmmmmmmmmmmiiimmmmmmmiiiimmmmiimmmmmimmimmttt	-6/-5/2/2
Cfa-Mir-34-P2b_pri	cfa-mir-34c	Cfa	UUUCUGUGAGUCUAGUUACUAGGCAGUGUAGUUAGCUGAUUGCUAAUAGUACCAAUCACUAACCACACGGCCAGGUAAAAAGAUUUGGGAAUCAU	fmmmmiimmmmmmiimmmmmimmmimmmmimmmmmimmmmmmimmllllmmimmmmmmmmmmmimmmmimmmimmmmmiimmmmmmimmmmtttt	-6/-4/2/2
Cfa-Mir-34-P3a_pri	cfa-mir-449a	Cfa	CUUACCCGUGUGUGAUGGGUUGGCAGUGUAUUGUUAGCUGGUUGAAUAUAUGAAUGGCAUCAGCUAACAUGCAACUGCUAUCUUAUUGCAUAUACAAUGAAC	fffffffmmmmmmmmmmmmimmmmmmmmmmmimmmmmmmmmmiiimmllllllmmiiimmmmmmmmmmmmmmimmmmmmmimmmmmmmmmmmmttttttttt	none
Cfa-Mir-34-P3b_pri	cfa-mir-449b	Cfa	AGCCGUGACCUGAGUCAGGUAGGCAGUGUAUUGUUAGCUGGCUGCUUUGGGUCAAUCUGGCAGCCACCACUACCCUGCCACUUGCUUCUGGACAAAUUCUU	fffffmmimmimmmimmmmmimmmmmimmmimmiiimimmmmmmmmiimmlllllmmimmmmmmmmmmmimmmimmmmmmmmmmimmmimmimmttttttt	none
Cfa-Mir-92-P1a_pri	cfa-mir-92a-1	Cfa	AAUCAAACCCCUUUCUACACAGGUUGGGAUCGGUUGCAAUGCUGUGUUUCUGUAUGGUAUUGCACUUGUCCCGGCCUGUUGAGUUUGGUGGGGAUUGUG	fffmmmimmmmiiimmiimmmmmmmmmmmmimmmimmmmmmmmmmmllllllmmmmmmmmmmmmmmimmmmmmmmmmmmiimmiiiiiimmmmimmmtt	-3/-1/2/2; -7/-5/3/6
Cfa-Mir-92-P1b_pri	cfa-mir-92a-2	Cfa	CUUCAUGCCCAUUCAUCCGCGGGUGGGGAUUUGUGGCAUUACUUGUGUUCCAUAUAAAGUAUUGCACUUGUCCCGGCCUGUGGAAGAAAGGAGGAUUUUAU	ffffmmimmmimmmimmmmmmmmmimmmmmiimmmimmimmmmmmmmmlllmmmmimmmmmimmmmmiimmmmmimmmmmmmmmimmmimmimimmttttt	none
Cfa-Mir-92-P1c_pri	cfa-mir-92b	Cfa	CCGGGCCCCGGGUGGGCGGGAGGGACGGGACGCGGUGCAGUGUUGUUCUCUCCCCCGCCAAUAUUGCACUCGUCCCGGCCUCCGGCCCCCCCGGCCCCCCGGC	mmmmmiimmmmmimmmmimmmmmiimmmmmmmimmmmmmmmmmmmlllllllllllllmmmmmmmmmmmmmmmmmmmimmmmmimmmmimmmmmiiimmmmmt	none
Cfa-Mir-92-P2a_pri	cfa-mir-367	Cfa	GAUCUUGGCUACAUGCCAUGACUGUUGCUAAUAUGCAACUCUGUUCAAUACAAAUUGGAAUUGCACUUUAGCAAUGGUGAUGGAGGGUGUCCAUCUACAC	fffffmmmimmmiiimmmmimmmmmmmmmmmiimmmmmimmmmllllllllllllmmmmimmmmmiimmmmmmmmmmmimmmmiiimmmimmmttttttt	-6/-4/3/3
Cfa-Mir-92-P2b_pri	cfa-mir-363	Cfa	AUGACCUGUUUUGCUGUUGUCGGGUGGAUCACGAUGCAAUUUUGAUGAGUAUAAUAGGAGAAAAAUUGCACGGUAUCCAUCUGUAAACCGCAGGACCUUCAUUGA	mmmmiiimmmmmmmimmmiimmmmmmmmmiimmimmmmmmmmmllllllllllllllllllmmmmmmmmmmmiimmmmmmmmmiimmmimmmmmmmiimmmmttt	none
Cfa-Mir-92-P2c_pri	cfa-mir-25	Cfa	CGGGACUGGCCAGCGUUGAGAGGCGGAGACUUGGGCAAUUGCUGGACGCUGCCCGCGCAUUGCACUUGUCUCGGUCUGACAGUGCCGGCCCCGCACUGC	mmmmiiiimmmimmmmmmiimmmmimmmmmiimimmmmmmmmimmllllllmmimmmimmmmmimiimmmmmimmmmiimmmmmmimmmmmmmtttttt	none
Cfa-Mir-95-P1_pri	cfa-mir-95	Cfa	GACACUCAACACAGUGGACGCUCAAUAAAUGUUUGUUGAAUUGAGAUGCAUUAAAUUCAACGGGUAUUUAUUGAGCACCCACUCUGUGCCAGACGCU	ffffffffmmmimmmmmiimmmmmmmmmmmmmmmmmmmmmmmlllllllllllmmmmmmmmmmmmmmmmmmmmmmmiimmmmmimmmtttttttttt	none
Cfa-Mir-95-P2_pri	cfa-mir-421	Cfa	AUCCCGUGCACAUUGUAGGCCUCAUUAAAUGUUUGUUGAAUGAAAAAAUGAAUCAUCAACAGACAUUAAUUGGGCGCCUGCUCUGUGAUCUCCAUGG	fffmmmmmmmmmiimmmmmmmmmmiiimmmmmmmmmmmmimmmlllllllllmmmmmmmmmmmmmmmiiimmmmimmmmmmiimmmmiiiiimmmmm	-7/-5/2/2
Cfa-Mir-95-P3-v1_pri	cfa-mir-545	Cfa	CAGCCUGGCACAUUAGUAGGCCUCAGUAAAUGUUUAUUGGAUGAAUAAAUGAAUGACUCAUCAACAAACAUUUAUCGUGUGCCUGCUAAGGUGAUCUCCACAG	fffffmmmmmmimmmmmmmmmmimimmmmmmmmmmiiiimmmmmlllllllllllllmmmmmiiimmmmmmmmmmimimimmmmmmmmmimmmiiiimmmttt	none
Cfa-Mir-95-P4_pri	None	Cfa	CUUCAUGCCUGGCAUAUAGCAGGUCCUCAAUAAGUAUUUGUUGAAAGAAUAAAUGAACCAACAAGUCUUAUUUGAGCACCUGUUAUGUGGAGGAGAAAAAGCU	fmmmiiimmmiimmmmmmmmmmmmimmmmmmmmmimmmmmmmmlllllllllllllllmmmmmmmmmmmmimmmmmimmmmmmmmmmmmimmmimmmtttttt	-9/-7/2/1
Cfa-Mir-96-P1_pri	cfa-mir-96	Cfa	UUCCCACCUGCUUGGCCGAUUUUGGCACUAGCACAUUUUUGCUUGUGUCUCUCCGCUCUGAGCAAUCAUGUGCAGUGCCAAUAUGGGAAAAGCGGGACCGCAGC	ffffffmmmmmmmiimmimmimmmmmmmmimmmmmmiimmmmmmmmmllllllmmmiiimmmmmmiimmmmmmmmmmmmmmimmimmiimmmmmmmtttttttt	-6/-4/2/2
Cfa-Mir-96-P2_pri	cfa-mir-182	Cfa	GCCGCUUGCCUCCCGCCGUUUUUGGCAAUGGUAGAACUCACACUGGUGAGGUAAUGGGAUCCGGUGGUUCUAGACUUGCCAACUAUGGUGCGAGGCCUCCUCAGG	fffffffmmmmmimmmmmmiimmmmmmmiiimmmmmmiiimmmmmmllllllllllllllmmmmmmmmmmmmiiimmmmmmmiimmmmmmimmmmmttttttttt	none
Cfa-Mir-96-P3-v1_pri	cfa-mir-183	Cfa	AGCGUGACUCCUGUUCUGUGUAUGGCACUGGUAGAAUUCACUGUGAACAGUCUCGGUCAGUGAAUUACCGAAGGGCCAUAAACAGAGCAGAGACAGAUCCGC	fmmmimmmmmmmmmmmmmmimmmmmmimmmmmmiimmmmmmmmmmmllllllmmmiimmmmmmmmmmmmiimmimmmmmmimmmmmmmmmimmiimimmmmm	none
Cfa-Mir-101-P1-v1_pri	cfa-mir-101-1	Cfa	ACUGACAGGCUGCCCUGGCUCAGUUAUCACAGUGCUGAUGCUGUCCAUUCUAAAGGUACAGUACUGUGAUAACUGAAGGAUGGCAGCCAUCUUGCCU	fffffffmmmmmmmiiiiimmmmmmmmmmmmmmmmmmimmmmllllllllllllmmmmmmmmmmmmmmmmmmmmmmiiiiimmmmmmmttttttttt	none
Cfa-Mir-101-P2-v1_pri	cfa-mir-101-2	Cfa	GAGACUGAACUGUCCUUUUUCGGUUAUCAUGGUACCGAUGCUGUAUAUCUGAAAGGUACAGUACUGUGAUAACUGAAGAAUGGUGGUGCCAUCACGU	ffmmimmimmmmimmmmmmmmmmmmmmmmmmmmmmimimmmmllllllllllllmmmmmimmmmmmmmmmmmmmmmmmmmimmmmmmiimmmmtttt	none
Cfa-Mir-103-P1_pri	cfa-mir-103-1	Cfa	GAAGUUUUCUUAUUGCCUUCGGCUUCUUUACAGUGCUGCCUUGUUGCAUAUGGAUCAAGCAGCAUUGUACAGGGCUAUGAAGGCAUUGAGACUUGUUCUU	mmmiiiimmmmmimmmmmmmmmmmimmimmmmmmmmmmmimmmimimllllmimimmmmmmmmmmmmmmimmmmmmiimmmmmmmimmmmmiiiimmmtt	none
Cfa-Mir-103-P2_pri	cfa-mir-103-2	Cfa	AGAGCUGUCUUUGUGCUUUCAGCUUCUUUACAGUGCUGCCUUGUAGCAUUCAGGUCAAGCAGCAUUGUACAGGGCUAUGAAAGAACCGAGAAUGGCCUUC	mmimmmmmmmmimmimmmmmmmmmimmimmmmmmmmmmmimmmimimlllllmimmmmmmmmmmmmmmmimmmmmiimmmmmmimmimmmimmmmmmmtt	none
Cfa-Mir-103-P3_pri	cfa-mir-107	Cfa	UCGAUAUUCUCUCUGCUUUCAGCUUCUUUACAGUGUUGCCUUGUGGCAUGGAGUUCAAGCAGCAUUGUACAGGGCUAUCAAAGCAUAGAGAGCUUGCUGC	ffffffmmmmmmimmmmmmimmmmimmimmmmmmmmmmmimmmimmmlllllmmmmmmmmmmmmmmmmmimmmmmmiiimmmmmmimmmmmmtttttttt	none
Cfa-Mir-105-P1_pri	cfa-mir-105a	Cfa	CUUCUGAGUGUGCAUCGUAGUCAAAUGCUCAGACUCCUGUGGUGGCUGCUCAUGCACCACGGAUGUUUGAGCAUGUGCUACGGUGUCUACUUUUGCUAC	fffffmmmmmimmmmmmmmmimmimmmmmmmmmmiimmmmmmmmllllllllllmmmmmmmmiimmmmmmmmmmimmmmmmmmmmmimmmmmttttttt	none
Cfa-Mir-105-P2_pri	cfa-mir-105b	Cfa	CUUCUGUGUGUGCAUCAUGGUCAAAUGCUCAGACUCCUUGGUGGCUGCUUAUGCACCAUGAAUGUUUGAGCAUGUGCUAUGGUGUCUACUUGUGCAAC	fffffffmmmimmmmmmmmmimmimmmmmmmmmmiiimmimmmmimmmllllmmmmmmmimmimmmmmmmmmmimmmmmmmmmmmimmmttttttttt	none
Cfa-Mir-122_pri	cfa-mir-122	Cfa	GAUUUUCCUUAGCAGAGCUGUGGAGUGUGACAAUGGUGUUUGUGUCCAAACUAUCAAACGCCAUUAUCACACUAAAUAGCUACUGUUAGGCAAUCCUU	mmmmiiimmmmmmmmmmmmmmiimmmmmmmimmmmmmmmmmmllllllllllllmmmmmmmmmmmimmmmmmmiimmmmmmimmmmmmmmimmmmttt	none
Cfa-Mir-124-P1-v1_pri	cfa-mir-124-1	Cfa	AGGAGAAAGGCCUCUCUCUCCGUGUUCACAGCGGACCUUGAUUUAAAUGUCCAUACAAUUAAGGCACGCGGUGAAUGCCAAGAAUGGGGCUGGCUGAGCAC	fffmmiiimmmmmmiimmmiimmmmmmmmimmmiimmmmmmmmlllllllllllllmmmmmmmmiimmmimmmmmmmmiimmmiimmmmmmiimmtttttt	-5/-3/2/2
Cfa-Mir-124-P2-v1_pri	cfa-mir-124-2	Cfa	CAAGAUCAGACUCUGCCCUCCGUGUUCACAGCGGACCUUGAUUUAAUGUCAUACAAUUAAGGCACGCGGUGAAUGCCAAGAGCGGAGCCUAUGGCUGCA	ffmmimmmiimmmmmmimmiimmmmmmmmimmmiimmmmmmmmlllllllllllmmmmmmmmiimmmimmmmmmmmiimmimmmmmmiiiimmmmmttt	none
Cfa-Mir-124-P3-v1_pri	cfa-mir-124-3	Cfa	GCUGCCUGAGGGCCCCUCUGCGUGUUCACAGCGGACCUUGAUUUAAUGUCCAUACAAUUAAGGCACGCGGUGAAUGCCAAGAGAGGCGCCUCCGCCGCUC	mmimmiimmmmmmmimmmmiimmmmmmmmimmmiimmmmmmmmllllllllllllmmmmmmmmiimmmimmmmmmmmiimmmmimmmimmmmimmimmtt	none
Cfa-Mir-126-v1_pri	cfa-mir-126	Cfa	CGCCUCUGCUGGCGACGGGACAUUAUUACUUUUGGUACGCGCUGUGACACUUCAAACUCGUACCGUGAGUAAUAAUGCGCUGUCGGCAGCCUGGCCUCA	fmmmiiimmmmimmmmmmiimmmmmmmmmmmimmmmmmmiiiiimmmllllmmmiiiimmmmmmmimmmmmmmmmmmiimmmmmmimmmmiimmmtttt	none
Cfa-Mir-127_pri	cfa-mir-127	Cfa	UGAUCACUGUCUCCAGCCUGCUGAAGCUCAGAGGGCUCUGAUUCAGAAAGAUCAUCGGAUCCGUCUGAGCUUGGCUGGUCGGAAGUCUCAUCAUCU	mmmmimmmiiimmmimmmimmmimmmmmmmmmimmimmmmmmmmlllllmmiimmmmmmimmimmmmmmmmmmmmimmmimmmmmmiiimmmmttt	-10/-/3/0
Cfa-Mir-128-P1_pri	cfa-mir-128-1	Cfa	UGUUCCUGAGCUGUUGGAUUCGGGGCCGUAGCACUGUCUGAGAGGUUUACAUUUCUCACAGUGAACCGGUCUCUUUUUCAGCUGCUUCCUGGCUUC	ffffmmimmmmimmmmmmiiimmmmmmmiiimmmmmmiimmmmmmmllllmmmmmmmmmmmmmiiimmmmmmmiiimmmmmmimmmmiiimmtttt	none
Cfa-Mir-128-P2_pri	cfa-mir-128-2	Cfa	AGCCACUGUGCAGUGGGAAGGGGGGCCGAUACACUGUACGAGAGUGAGUAGCAGGUCUCACAGUGAACCGGUCUCUUUCCCUACUGUGUCACACUCCU	ffffffmmmmmmmmmmmimmmmmmmmmmiiimmmmmmiimmmmimllllllllmimmmmmmmmmmiiimmmmmmmmmmimmmmmmmiiimmmmttttt	none
Cfa-Mir-129-P1_pri	cfa-mir-129-1	Cfa	GGCUGCAGUCUCCUUUGGAUCUUUUUGCGGUCUGGGCUUGCUGUUCCUCUCAACAGUAGUCAGGAAGCCCUUACCCCAAAAAGUAUCUGCGGGAGGCCUUGUCUAC	mmmiiiimmmmmmmimmmmmmmmmmmmimmmiimmmmmmimmmiimiimmllllmmiimimmmimmmmmmiimmmimmmmmmmimmmmmimmmmmmmiiimmmttt	none
Cfa-Mir-129-P2_pri	cfa-mir-129-2	Cfa	AGACUCUGCCCUUCGCGAAUCUUUUUGCGGUCUGGGCUUGCUGUACAUAACUCGAUAGCCGGAAGCCCUUACCCCAAAAAGCAUUCGCGGAGGGCGCGCUCGUC	fmmmimmmmmmmmmmmmmmmmmmmmmmimmmiimmmmmmmmmmmimlllllllmmmmmmiiimmmmmmiimmmimmmmmmmimmmmmmmmmmmmmmimiiimmm	none
Cfa-Mir-130-P1a_pri	cfa-mir-130a	Cfa	UGCCUCUGCUGCGGGCCGGAGCUCUUUUCACAUUGUGCUACUGUCUGCACCUACCACUAGCAGUGCAAUGUUAAAAGGGCAUUGGCCGCGUAGCACUACCCA	ffffffmmmmmmmmmmmmmimmmmmmmmimmmmmmmmmmimmmllllllllllllllmmmimmmmmmmmmmimmmmmmmmimmmmmmimmmmmmmttttttt	none
Cfa-Mir-130-P1b_pri	cfa-mir-130b	Cfa	CGCCGGCAGGCCUGCCUGACACUCUUUCCCUGUUGCACUACUGUGGGCCGCUGGGAAGCAGUGCAAUGAUGAAAGGGCAUCGGUCAGGCCCACCCCACCA	ffffmmiimmmmmmimmmmiimmmmmmmiimmmmmmmmmiiimmiiimmllllmmiimmmmmmmmmmmiimmmmmmmiimmmmimmmmmmiimmtttttt	none
Cfa-Mir-130-P2a_pri	cfa-mir-301a	Cfa	ACCAAUUUCUGCUAACGAAUGCUCUGACUUUAUUGCACUACUGUACUUUACAGCUAGCAGUGCAAUAGUAUUGUCAAAGCAUCUGAAAGCAGAAUGCACA	ffffffmmmmmmmiimmimmmmmimmmmimmmmmmmmmmimmmmllllllllmmimmimmmmmmmmmmiiiimmmmimmmmmimmiimmmmmmmtttttt	-6/-6/2/2
Cfa-Mir-130-P2b_pri	cfa-mir-301b	Cfa	CCCCCCUGCUGGCCCCAGGUGCUCUGACGAGGUUGCACUACUGUGCUCUGAGAAGCAGUGCAAUGAUAUUGUCAAAGCAUCGGGGACCAGCCUUGGGG	ffmmmmimmmmmmmmmimmmmmmimmmmmmimmmmmmmmimmlllllllllllmmimmmmmmmmiiiimmmmmmimmmmmmmmmmimmmmmiiimmmm	none
Cfa-Mir-130-P4a_pri	cfa-mir-454	Cfa	GUUUAUGACCAGAUCCUAGAACCCUAUCGAUAUUGUCUCUGCUGUGUAAAUAGCUCUGAGUAGUGCAAUAUUGCUUAUAGGGUUUUGGUGUUUGGGAAGAACGAU	mmmmimiimmmmmmimmmmmmmmmmmmmmmmmmmmmmmmimmmmmllllmmmmmiiimmmiiiimmmmmmmmmiiimmmmmmmmmmmmimmmmmmiimmmmmttt	none
Cfa-Mir-132-P1_pri	cfa-mir-132	Cfa	GCCCCCGCGUCUCCAGGGCAACCGUGGCUUUCGAUUGUUACUGUGGGAACCGGAGGUAACAGUCUACAGCCAUGGUCGCCCCGCAGCACGCCCACGCG	mmiiiimmmmmmimimmmmimmmmmmmmmiiimmmmmmmmmmimmmlllmmmiimmmmmmmmmmiiimmmmmmmmmimmmmimimmimmmmiiiimmt	none
Cfa-Mir-132-P2_pri	cfa-mir-212	Cfa	CGCCCGGGCAGCGCGCCGGCACCUUGGCUCUAGACUGCUUACUGCCCGGGCCGCCCUCAGUAACAGUCUCCAGUCACGGCCACCGACGCCUGGCUCCGCCCC	fmmiimmimmmimmmimmmiimmimmmmmiimmmmmmimmmmmmiiimmmlllmmmimmmmmmmmmmmmiimmmmmimmiiimmmimmmmmmimmiimmttt	none
Cfa-Mir-133-P1-v1_pri	cfa-mir-133c	Cfa	GGAGCCAAAUGCUUUGCUAAAGCUGGUAAAAUGGAACCAAAUCAACUGUUCAAUGGAUUUGGUCCCCUUCAACCAGCUGUAGCUGUGCAUUGAUCGCGCC	mmimmiimmmmmiiimmmmimmmmmmmiimmimmimmmmmmmmllllllllllllmmmmmmmmimmimmiimmmmmmmimmmmiiimmmmmiiiimmimm	-6/-4/3/3
Cfa-Mir-133-P2-v1_pri	cfa-mir-133a	Cfa	GCACUGCAAUGCUUUGCUAGAGCUGGUAAAAUGGAACCAAAUCGCCUCUUCAAUGGAUUUGGUCCCCUUCAACCAGCUGUAGCUAUGCAUUGAUUACUAC	ffffffmmmmmmiiimmmmimmmmmmmiimmimmimmmmmmmmllllllllllllmmmmmmmmimmimmiimmmmmmmimmmmiiimmmmmmtttttttt	-6/-4/3/3
Cfa-Mir-133-P3-v1_pri	cfa-mir-133b	Cfa	GGGAGCUGCCCCCUGCUCUGGCUGGUCAAACGGAACCAAGUCCGUCUUCCUGAGAGGUUUGGUCCCCUUCAACCAGCUACAGCAGGGCUGGCAAUACCC	mmmiiimmmmmmmmmmmimmmmmmmmiimmimmimmmmmmimmimmmmlllmmmmmmmmmmmmimmimmiimmmmmmmmimmmmmmmiimmmmiiimmm	none
Cfa-Mir-134_pri	cfa-mir-134	Cfa	UGUGAGCAUUGUCCAGGGUGUGUGACUGGUUGACCAGAGGGGCAAGCACUCUGUUCACCCUGUGGGCCACCUAGUCACCAACCCUCAGCACCCACCCCGCC	fmmmimiiimmmiimmmmmiimmmmmmmmimmimmmimmmmiiimmmmlllmmmmiimmmmimmmiimmimmmmmmmmiimmmmmiimmmimmmmtttttt	-7/-5/2/2
Cfa-Mir-135-P1_pri	cfa-mir-135a-1	Cfa	CCCCAGGCCUCGCUGUUCUCUAUGGCUUUUUAUUCCUAUGUGAUUUUACUGCUCACUCAUAUAGGGAUUGGAGCCGUGGCGUACGGCGGGGGCGGCCAAC	ffmmimimmmmmmmmmimimmmmmmmmmmiimmmmmmmmmmmmlllllllllllllmmmmmmmmmmmmimmmmmmmmmmimimmmmmmmmmimmmttttt	none
Cfa-Mir-135-P2_pri	cfa-mir-135a-2	Cfa	AUAAAUUCACUCUAGUGCUUUAUGGCUUUUUAUUCCUAUGUGAUAGUAAUAAAGUCUCAUGUAGGGAUGGAAGCCAUGAAAUACAUUGUGAAAAAUCAUC	fffffmmmmmiiiimmmimmmmmmmmmmmmimmmmmmmmmmmmimimlllllmimimmmmmmmmmmmmmmmmmmmmmmmmimmmiiimmmmmtttttttt	-7/-5/4/3
Cfa-Mir-135-P3_pri	cfa-mir-135b	Cfa	CCCUCAGCUCUGCUGUGGCCUAUGGCUUUUCAUUCCUAUGUGAUUGCUGUUUCUAAUUCAUGUAGGGCUAAAAGCCAUGGGCUACAGUGAGGGGCGUGCUC	mmmmmiiiiiimmmmmmmmmmmmmmmmmmmiiimmmmmmmmmmllllllllllllllmmmmmmmmmmiimmmmmmmmmmmmmmmmmmmmmmmmtttttttt	-10/-/6/0
Cfa-Mir-136-v1_pri	cfa-mir-136	Cfa	GUUGGAUGAGCCCUCGGAGGACUCCAUUUGUUUUGAUGAUGGAUUCUUACGCUCCAUCAUCGUCUCAAAUGAGUCUUCAGAGGGUUCUAUCAUUUC	ffffmmmmmmmmmmmimmmmmmmmimmmmmiiimmmmmmmmmmlllllllllmmmmmmmmmmiiimmmmmmmmmmmmmimmmmmmmmimmmttttt	none
Cfa-Mir-137-P1-v1_pri	cfa-mir-137	Cfa	UCCUCUGACUCUCUUCGGUGACGGGUAUUCUUGGGUGGAUAAUACGGAUUACGUUGUUAUUGCUUAAGAAUACGCGUAGUCGAGGAGAGUACCAGCGGC	fmmimmmmmmmmmmmmmmiimmmimmmmmmmmmmmmmimmmmmmmmlllllmmimmmmmmmmmmmmmmmmmmmimmmiimmmmmmmmmmmiimmmimmt	none
Cfa-Mir-138-P1_pri	cfa-mir-138a	Cfa	CAGGCAUGGUGUGGUGGGGCAGCUGGUGUUGUGAAUCAGGCCGUUGCCAAUCAGAGAACGGCUACUUCACAACACCAGGGUCACACCCCAUCACAGGCACC	fffmmimmmmmimmmmimmmiimmmmmmmmmmmmmiiimmmmmmmiimlllllmiimmmmmmmiimmmmmmmmmmmmmimmmimmmmimmmmmiiimmttt	none
Cfa-Mir-138-P2_pri	cfa-mir-138b	Cfa	GACCCCUGGUGUGUUGCUGCAGCUGGUGUUGUGAAUCAUGCCGACGAGCAGCGCAUCCUCUUACCCGGCUAUUUCACGACACCAGGGUUGCAUCAUACCCAUCCCUCUC	fffffffmmmmmmimmmimmiimmmmmmmmmmmmmiiiimmmmiimmmimmllllllmmmmmiiimmmmiiimmmmmmmmmmmmmimmimmmimmmmmmtttttttttt	none
Cfa-Mir-139_pri	cfa-mir-139	Cfa	AGGACUGGGCUCAGGUGUAUUCUACAGUGCACGUGUCUCCAGUGUGGCUCCGAGGCUGGAGACGCGGCCCUGUUGGAAUAACAACUGAAGCCGGAGUCU	fmmmmmimmmmmmmimmmmmmmmmmmmimmimmmmmmmmmmmmimimlllmimimmmmmmmmmmmmmmimmmimmmmmmimmmimmmimmmmiimmmmm	none
Cfa-Mir-140-v1_pri	cfa-mir-140	Cfa	UCUGUCUCUCUGUGUCCUGCCAGUGGUUUUACCCUAUGGUAGGUUACGUCAUGCUGUUCUACCACAGGGUAGAACCACGGACAGGAUACCGAGGCACCCUCU	ffmmmmmmiiimmmmmmmmmmimmmmmmmmmmmmmimmmmmmmimmimmlllmmmmimmmmmmmimmmmmmmmmmmmmmmimmmmmmmmimmmmmmtttttt	-10/-8/3/1
Cfa-Mir-142-v1_pri	cfa-mir-142	Cfa	AGACAGACAGUGCAGUCACCCAUAAAGUAGAAAGCACUACUAACAGCACUGGAGGGUGUAGUGUUUCCUACUUUAUGGAUGAGUGUACUGUGGGCUUCG	ffffffmmmmmmmmimmmimmmmmmmmmmmimmmmmmmmmiiimiimllllmiimiimmmmmmmmmimmmmmmmmmmmimmmimmmmmmmmtttttttt	none
Cfa-Mir-143_pri	cfa-mir-143	Cfa	CGCCCUGUCUCCCAGCCUGAGGUGCAGUGCUGCAUCUCUGGUCAGUUGGGAGUCUGAGAUGAAGCACUGUAGCUCGGGAAGGGAGAAGUUUUUCU	fffffffmmmmmmiimmmmmmimmmmmmmmmimmmmmmimmmmllllllmmimmimmmmmmimmmmmmmmmimmmmmmiimmmmmmttttttttt	-6/-4/2/2
Cfa-Mir-144-v1_pri	cfa-mir-144	Cfa	CUGCUGCGGGGCCCUGGCUAGGAUAUCAUCAUAUACUGUAAGUUUGCGACAAGAUACUACAGUAUAGAUGAUGUACUAGUCCGGGUCCCCACAGCUC	ffmmmmimmmmmmmimmmmmmimmmmmmmmimmmmmmmmmimmmmllllllmmmmiimmmmmmmmmmmmmmmmmimmmmmmimmmimmmmimmmmtt	none
Cfa-Mir-145_pri	cfa-mir-145	Cfa	GGCAGCGCCGUGUCCUCACGGUCCAGUUUUCCCAGGAAUCCCUUAGAUGCUAAGAUGGGGAUUCCUGGAAAUACUGUUCUUGAGGUCAUGGUUUAGCAGC	fmmimmmmmmmmimmmmmimmiimmmmimmimmmmmmmmmmmmlllllllllllllmmmmmmmmmmmmimmimmmmiimmmmmmmimmmmmmiiimmimm	none
Cfa-Mir-146-P1_pri	cfa-mir-146a	Cfa	CUGGUGUGUAUCCUCAGCUUUGAGAACUGAAUUCCAUGGGUUGUGUCAGUGUCAGACCUGUGAAGUUCAGUUCUUCAGCUGGGAUAUCUCUGUCGUC	ffmmimimmmmmmimmmmmiimmmmmmmmmmmmimmmmmmmmimmlllllllmmmmmmmmmmimmmmmmmmmmmmimmmmmmmmmmmmimmtttttt	none
Cfa-Mir-146-P2_pri	cfa-mir-146b	Cfa	GAACGCUGGCCACCUGGCUCUGAGAACUGAAUUCCAUAGGCUGUGAGCUUGAGCAAACAGCCUAGGGACUCAGUUCUGGUGCCCGGCUGUGCUCUACCGU	mmimmmimmmmiiiimmmimmimmmmmmmmimmmmimmmmmmmmiimmllllmmiimmmmmmmmmmmmimmmmmmmmmmimmmimmmmmmmimmtttttt	-6/-4/4/1
Cfa-Mir-147-v1_pri	cfa-mir-147	Cfa	AAGAGUACUCUAUGAAUCUAGUGGAAACAUUGCUGCACAAACUAGAUUAUGGAUACCAGUGUGCGGAAAUGCUUCUGCUACAUUUUUAGGGCUUGACUAC	fffffffmmmmmimmmmimmmmmmmmimmmmimmmmmmmiiiiiimmmlllmmmiiiiimmmmmmmimmmmimmmmmmmmimmmmimmmmmttttttttt	none
Cfa-Mir-148-P1_pri	cfa-mir-148a	Cfa	CCUGUCUGGUCUUUUGAGGCAAAGUUCUGAGACACUCCGACUCUGAAUAUGAUAGAAGUCAGUGCACUACAGAACUUUGUCUCUGGAGACUGUGGUCACC	ffmmimmmmmmmmmimmmmmmmmmmmmmmmmimmmmiimmmmmmmlllllllmmmimmmmmmmmiimmimmmmmmmmmmmmmmimmmmmmmiimmimmtt	none
Cfa-Mir-148-P2_pri	cfa-mir-152	Cfa	CGCCGCUGUCCCCCCGGCCCAGGUUCUGUGAUACACUCCGACUCGGGCUCUGGAGCAGUCAGUGCAUGACAGAACUUGGGCCCGGACGGACCUUCUGCA	fmmiiiimmmmimmimmmmmmmmmmmmmmimmimmmmiimmmmiiimmmllllmmmmmmmmmmmimmimmmmmmmmmmmmmmimmiimmmmiiiiimmt	-9/-7/1/2
Cfa-Mir-148-P3_pri	cfa-mir-148b	Cfa	GCACAAUUAGCAUUUGAGGUGAAGUUCUGUUAUACACUCAGGCUGUGGCUCUCUGAAAGUCAGUGCAUCACAGAACUUUGUCUCGAAAGCUUUCUAGCAGC	mmiiiiiimmmimmmmmmmmmmmmmmmmmmimmimmmmiimmmmlllllllllllllmmmmmmmmimmimmmmmmmmmmmmmmmmmmimmmiiiiimmttt	none
Cfa-Mir-149_pri	cfa-mir-149	Cfa	CCUCAGGCCGGCGCCCGGGCUCUGGCUCCGUGUCUUCACUCCCGUGUGUCCGAGGAGGGAGGGAGGGACGGGGGCUGUGCUGGGGCAGCCGGAACAGCGC	fffffffmmmmmmmmmimmmimimimmmmmmimmmmmimmmmmimimlllllmimimmmmmmmmmmimmmmmmimimimmmimmmmimmmmmtttttttt	none
Cfa-Mir-150_pri	cfa-mir-150	Cfa	CCUCUCUCCUCUCGGCCCUGUCUCCCAACCCUUGUACCAGUGCUGUGCCUCAGUCCCUGGUACAGGCAUGGGGGGCAGGGACCUGGGGACCCCCAGC	ffffffmmmmmiimmmmmmmmmmmmmmiimmmimmmmmmmimmmmlllllmmmmiimmmmmmmmmmiimmmmmmmmmmmmimmimmmmmtttttttt	-8/-7/2/1
Cfa-Mir-153-P1_pri	None	Cfa	UCCCUCUAACGGAUGCCAGUGUCAUUUUUGUGAUCUGCAGCUAGUGUUCUCUCUCCAGUUGCAUAGUCACAAAAGUGAUCAUUGGCAGGCGUGGCCGCUG	ffffffffmmmiimmmmmmmmmmmmmmmmmmmmmimmmmmmmimimllllllmimimmmmmmmiimmmmmmmmmmmmmimmmmmmmmiimmmtttttttt	-8/-8/2/2
Cfa-Mir-153-P2_pri	cfa-mir-153	Cfa	GCUAAUGAGCGGUGGCCAGUGUCAUUUUUGUGAUGUUGCAGCUAGUAAUAUGAGCCCAGUUGCAUAGUCACAAAAGUGAUCAUUGGAGGCUGUGACUCUGC	mmiiiiiimmmmmiimmmmmmmmmmmmmmmmmmmiimmmmmmmimmlllllllmmiimmmmmmmiimmmmmmmmmmmmmimmmmmmiimmmmmiiiiiimm	-6/-6/2/2
Cfa-Mir-154-P2-v1_pri	cfa-mir-299	Cfa	CUCGUGCGGUACUUGAAGAAAUGGUUUACCGUCCCACAUACAUUUUGAGUAUGUAUGUGGGACGGUAAACCGCUUCUUGGUAUCUAGCCCAGCCG	fffmmiimmmmmmiimmmmmimmmmmmmmmmmmmmmmmmmmmmlllllllmmmmmmmmmmmmmmmmmmmmmmimmmmmmmmmmmiimmttttttt	none
Cfa-Mir-154-P3a-v1_pri	cfa-mir-323	Cfa	GCUGCUUGGUACUUGGAGAGAGGUGGUCCGUGGCGCGUUCGCUUUAUUUAUGGCGCACAUUACACGGUCGACCUCUUUGCAGUAUCUAAUCCCGCC	fffffffmmmmmmimimmmmmmmmimimmmmmiimimmimmmmllllllllmmmmimmimiimmmmmimimmmmmmmmimmmmmmmtttttttttt	none
Cfa-Mir-154-P3b_pri	None	Cfa	ACCUCAUGGUGCUCGGAGGGAGGUUGUCCGUGGUGAGUUCGCAUUAUUUAAUGAUGCCCAAUACACGGUCGAUCUCUUUUCGGUACCACAUCUCGUC	ffffffmmmmmmimmmmmmmmmmmmmimmmmmiiiiiiiimmmmmmmlllmmmmmmmiiiiiimmmmmimmmmmmmmmmmmmmmmmmmttttttttt	none
Cfa-Mir-154-P4a_pri	cfa-mir-329b	Cfa	UAAUCAGUGGUACCUGAAGAGAGGUUUUCUGGGUUUCUGUUUCUUUAAUGAGGAUGAAACACACCUGGUUAACCUCUUUUCCAGUAUCAAAUCCCAUC	fffffffmmmmmmiimmmmmmmmmmmiimmmmmmiiimmmmmmimmllllllmmimmmmmmimmmmmmiimmmmmmmmmmmiimmmmmmttttttttt	-6/-4/2/2
Cfa-Mir-154-P4b_pri	cfa-mir-329a	Cfa	UAAUCAGUGGUACCUGAAGAGAGGUUUUCUGGGUUUCUGUUUCUUUCAUGAGGAUGAAACACACCCAGUUAACCUCUUUUCCAGCAUUUGCCUCUCCU	fffffmmimmmmimmmmmmmmmmmmmiimmmmmmiiimmmmmmimmmllllmmmimmmmmmimmmmmmiimmmmmmmmmmimmmiiiimmmmimmttt	-8/-7/1/4
Cfa-Mir-154-P5_pri	cfa-mir-369	Cfa	CUCUCCUGGUACUUGAAGGGAGUUCGACCGUGUUAUAUUCGCUUUAUUGACUUCGAAUAAUACAUGGUUGGUCUUUUCUCAAUAUCAUAUCUCACC	ffffffmmmmmimmmmimmmmmimmmmmmmmmmiimmmmmmllllllllllllmmmmmmiimmmmmmmmmmimmmmmimmmmmmmmmttttttttt	none
Cfa-Mir-154-P6_pri	cfa-mir-377	Cfa	CUGACCUUUGACCCUUGAGCAGAGGUUGCCCUUGGUGAAUUCGCUUUAUUUAUGUUGAAUCACACAAAGGCAACUUUUGUUUGAGUAUCAAAUCCUGCCU	ffffffmmmmmiimmmmmmmmmmmmmmmmmimmmmmmmimmmmmlllllllllmimmmmmmmmimmmimmmmmmmmmmmmmmmmmiimmmmmtttttttt	-8/-6/2/2
Cfa-Mir-154-P7_pri	cfa-mir-379	Cfa	CUCCAUGGUUCCUGAAGAGAUGGUAGACUAUGGAACGUAGGCUUUGUGAUUUUUGACCUAUGUAACAUGGUCCACUAACUCUCAGUAUCCAAUCCAUCC	fffffmmmiiimmmmimmmimmmmimmmmmmmiimmmmmmmmllllllllllllmimmmmmmmiimmmmmmmimmmmimmmmmmmiiimmmtttttttt	-10/-7/3/3
Cfa-Mir-154-P8_pri	cfa-mir-380	Cfa	UUUCCACGGUACCUGAAAAGAUGGUUGACCAUAGAACAUGCGCUAGCUCUAUGUCGUAUGUAAUAUGGUCCACGUCUUCUCAAUAUCAAAUUCAGUC	fffffffmmmmiimmmimmmmmmiiimmmmmmmiimmmmmmmimmllllllmmimmmmmmmiimmmmmmmiimmmmmmimmmimmmmtttttttttt	-8/-6/2/1
Cfa-Mir-154-P9_pri	cfa-mir-381	Cfa	UGCUAUUGUUUGGUACUUAAAGCGAGGUUGCCCUUUGUAUAUUCGGUUUAUUGACAUAGAAUAUACAAGGGCAAGCUCUCUGUGAGUAUCAAACCUUGUCUGG	fffffffmmmmmmmmmmmmimmimmmimmmmmmmmimmmmmmmmimmmllllmmmiiimmmmmmmmmmmmmmmmimmmimmimmmmmmmmmmmmttttttttt	none
Cfa-Mir-154-P10_pri	cfa-mir-382	Cfa	CUUUCUGUGGUACUUGAAGAGAAGUUGUUCGUGGUGGAUUCGCUUUACUUAUGACGAAUCAUUCACGGACAACACUUUUUUCAGUACCAAAUGCUACC	fffffffmmmmmmmimmmmmmmimmmmmmmmmmmiimmmmmmmlllllllllmimmmmmmiimmmmmmmmmmmiimmmmmmmmmmmmmmttttttttt	none
Cfa-Mir-154-P12_pri	cfa-mir-410	Cfa	CUCUUUGGGUACUUGAGGAGAGGUUGUCUGUGAUGAGUUCGCUUUAUUAAUGCCGAAUAUAACACAGAUGGCCUGUUUUCGGUACCCCCUGCGACU	ffffffmmmmmmmimmmmmimmmmmmmmmmmmimmimmmmmmlllllllllmimmmmmimmimmmmmmmmmmmmimmmmmmmmmmmmttttttttt	none
Cfa-Mir-154-P13_pri	cfa-mir-411	Cfa	CUGUGUGGUACUUGGAGAGAUAGUAGACCGUAUAGCGUACGCUUUAUCUGUGACGUAUGUAACACGGUCCACUAACCCUCAGUAUCAAAUCCAUCC	fffffmmmmmmmiimmmimimmmmimmmmmmiiimmmmmmmmlllllllllmimmmmmmmiiimmmmmmimmmmimimmmmmmmmmmttttttttt	none
Cfa-Mir-154-P15_pri	cfa-mir-485	Cfa	UUCACUUAUGGUACUUGAAGAGAGGCUGGCCGUGAUGAAUUCGAUUCAUCAAAGCGAGUCAUACACGGCUCUCCUCUCUUUUAGUGUCAAAUUCUGCCU	ffffffffmmmmmmmimmmmmmmmmiimmmmmmmmmmmimmmmlllllllllllmmmmmmmmimmmmmmmiimmmmmmmmmimmmmmmmtttttttttt	none
Cfa-Mir-154-P16_pri	cfa-mir-487a	Cfa	UAGCCUUCGGUACUUGAAGAGUGGUUAUCCCUGCUGUGUUCGCUGUAUUUAUGACGAAUCAUACAGGGACAUCCAGUUUUUCAGUAUCAAAUACUGCU	ffffffffmmmmmmimmmmmimmmiiimmmmmmimmmmmmmmmlllllllllmimmmmimmmmmmmmmmiiimmmimmmmmimmmmmmtttttttttt	none
Cfa-Mir-154-P17_pri	cfa-mir-487b	Cfa	CUAACCUUUGGUACUUGGAGAGUGGUUAUCCCUGUCCUGUUCGUUUUACUCAUGUCGAAUCGUACAGGGUCAUCCACUUUUUCAGUAUCAAGAGCGCAGA	ffffffmmmmmmmmmimmmmmmmmmiiiimmmmmmimimmmmmllllllllllllmmmmmimimmmmmmiiiimmmmmmmmmimmmmmmmmmtttttttt	none
Cfa-Mir-154-P18_pri	cfa-mir-494	Cfa	AUCGUCGAUACUCGAAGGAGAGGUUGUCCGUGUUGUCUUCUCUUUAUUUAUGAUGAAACAUACACGGGAAACCUCUUUUUUAGUAUCAAAUCCCAC	ffffffmmmmmmimmmmmmmmmmmmimmmmmmmmmmimmmmmlllllllllmmimmmmmmimmmmmmmimmmmmmmmmmmmmmmmmmttttttttt	none
Cfa-Mir-154-P19_pri	cfa-mir-495	Cfa	CCACCUCUGGUGCCUGGGAAGAAGUUGCCCGUGUUAUUUUCGCUUGAUACGUGCCGAAACAAACAUGGUGCACUUCUUUCUCGGUAUCAAAUCUCGCC	fffffffmmmmmmmimmmmmmmmmmimmmmmmmmmiimmmmmmlllllllllmimmmmmiimmmmmmmimmmmmmmmmmmmimmmmmmmttttttttt	none
Cfa-Mir-154-P20_pri	cfa-mir-496	Cfa	GAGUCAGGUACUUGAAUGGAGGUUGUCCAUGGUGUGUUCAUUUUAUUUAUGAUGAGUAUUACAUGGCCAAUCUCCUUUCAGUACUAAAUUCUUC	mmmmiimmmmmmimmmimmmmmmmmimmmmmiimmmmmmmmmllllllllmmmmmmmmmiimmmmmimmmmmmmmimmmmmmmmmiimmmmttt	none
Cfa-Mir-154-P21_pri	cfa-mir-539	Cfa	CCGUGCUGUUUCAUACUUGAGGAGAAAUUAUCCUUGGUGUGUUCGCUGUGUUUGUGAGGAAUCAUACAAGGACAAUUUCUUUUUGAGUAUCAAAUCCUGCCUCA	ffmimmimmmmimmmmmmmmmmmmmmmmmimmmmmmmmmiimmmmmlllllllmmmmmiiiimmmimmmmmmimmmmmmmmmmmmmmmmmimmmmiiimmmttt	none
Cfa-Mir-154-P22_pri	cfa-mir-543	Cfa	CAACCUGCGGUACUUAAUGAGAAGUUGCCCGUGUUUUUUUCGCUUUAUUUGUGACGAAACAUUCGCGGUGCACUUCUUUUUCAGUAUCCAAAAUCUGC	fffffmmimmmmmmimmimmmmmmmimmmmmmmiimimmmmmmlllllllllmimmmmmimiimmmmmimmmmmmmmmimmimmmmmmmmtttttttt	none
Cfa-Mir-154-P23_pri	None	Cfa	CCGCCAGGGUAAGUGAAAAGCUGGUGGACCGCGGAACAUGUGCUUCGUUCGUGCCAUAUGUCUGCCGACCAUCACCUUUAGAAGCCCCCGCUCGCGG	mmmmiimmmiiimmiimmmmimmmmmmimimmmmmimmmmmmmlllllllllmimmmmmmmmmmmimimmmmmmimmmmiiiimmimmmiiiimmmm	-5/-3/2/4
Cfa-Mir-154-P24_pri	None	Cfa	CUAUUCAGGGAUAUUUGAGGAGAGGUUAUCCGUGUUCUGUUCGCUUCAUUCGCCAUGAAUAAUACAUGGUUAACCUCUUUUUGAAUAUCAAACUCUGCCU	fffffmmmmmmmmmmmmmmmmmmmmmmmimmmmmmiimmmmmmmlllllllmmiiimmmmmiimmmmmmimmmmmmmmmmmmmmmmmmmiiiimmmmttt	none
Cfa-Mir-154-P25_pri	None	Cfa	UGCUCAGUGGUGCCUGAAAUAGGUUGCCUGUGAGGUGUUCACUUUCUAUACGAUGAAUAUUAUACAGUCAACCUCUUUCCGGUGUCGACUCCCGCC	fmmiimmmimmmmmimmmmimmmmmmimmmmmimmmmmmmmiiimmlllllmmmmmmmmmmimmmmmimmmmmmimmmmimmmmimimmmiiimmt	none
Cfa-Mir-154-P26_pri	cfa-mir-758	Cfa	CACGUGUCUGGGUACAUGAGAUGGUUGACCAGAGAGCACACGCUUUAUUUGUGCCGUUUGUGACCUGGUCCACUAACCCUCAGUAUCUGAUCUCCUCU	fffffmmmimmmmmmimmmmimmmmimmmmmmimimmmimmmmlllllllllmimmmimmmiimmmmmmmimmmmiiimmmmmmmmmmmmmttttttt	none
Cfa-Mir-154-P27_pri	cfa-mir-889	Cfa	CAGUUCUUUGGUGCUUAAAGAAUGGUUGUCCGUAGUAUGGUCUCUAUAUUCAUGGUGAUUAAUAUCGGACAACCAUUGUUUUAGUAUCCAACUUUGCUU	fmmmiiimmmmmmmmimmmimmmmmmmmmmmmiimmimmmmmimmmmllllmmmmimmmmmmmiimmmmmmmmmmmmimmmimmmmimmmmiiiimmmt	none
Cfa-Mir-154-P28_pri	cfa-mir-1185	Cfa	CUGCUCUUUGGUACUUGAAGAGAGGAUACCCUUUGUAUGUUCACUUUAUUAAUGGCGAAUAUACAGGGGGAGACUCUUAUUUGCGUAUCAAACUCUGACC	ffffffmmmmmmmmimmmmmmmmmiimimmmmmmmmmmmmmmimmllllllllmmimmmmmmmmmmmmmmmiimmmmmimmmmimmmmmmmmtttttttt	none
Cfa-Mir-154-P29_pri	None	Cfa	CGCUCUCCAGGGUAGCUGAGAGGAUGGUAGACCGGUGACGUGCGCUUCAUUUAUGCUGUAGGUCACCCGUUUGACUAUCCAUCAGCGCCCAGUUCAUCUGUG	fffffffffmmmmimmmmmiimmmmmmmmmmmimmmmmmimmmmmlllllllllmmimmmimmmmmmimmmmimmmmmmmimmmmmmmmmtttttttttttt	none
Cfa-Mir-154-P30_pri	None	Cfa	CUUCCUGGUAUUUGAAGAUGCGGUUGACCAUGGUGUGUACGCUUUAUUUAUGACGUAGGACACAUGGUCUACUUCUUCUCAAUAUCACAUCUCGCC	fffffmmmmmmmimmmmmiiimmmimmmmmmmimmmimmmmmlllllllllmimmmmiimmmmmmmmmmimmmmmmmmiimmmmmmmttttttttt	-8/-3/1/2
Cfa-Mir-154-P31_pri	None	Cfa	UCCAUGAUAGGGGAAUGGAUGGUUGAUCAGAGAACAUACAUUUUAUCAAUGAUGUAUGUCAACUGAUCCACAGUCCCUACCUAUCCAGUGACUU	ffmmmmmmmmmiiiiimmmmimmimmmmmmiiimmmmmmmmmllllllllmmmmmmmmmiiimmmmmmimmimmmmiiimmmmmmiimmmtttt	-5/-3/5/3
Cfa-Mir-154-P33_pri	cfa-mir-3958	Cfa	GGUCUGAGAUGUUCGAAAGGAGGUUGUCCGUGAUGUAUUUGCUUUGUUUAUGGCAGAUAUUGCACGGUUGAUCUCUUUUCAUCAUCAAAUGCCUUC	mmmimiimmmmiiimmmmmmmmmmmiimmmmmiimmmmmmmmmllllllllmmmmmmmmmiimmmmmiimmmmmmmmmmmiimmmmiimimmmttt	-7/-5/3/2
Cfa-Mir-154-P34_pri	cfa-mir-300	Cfa	UGCUGCCGUUUGCUACUUGAAGAGAGGUUAUCCUUCGUGUGUUUGUAUGAUUGUAAUGAAUAUGCAAGGACAAGCUCUCUCCGAGGAGCAAACCCCGCCUGG	ffffmmimmmmmmmimmmmimmmmmmimmimmmmmimmmmmmmmmmlllllllllmmmmmmmmmmmmmmmimmimmmmmmimmmmimmmmmmmiiimmtttt	none
Cfa-Mir-154-P35_pri	None	Cfa	CUACACUUUGGUACUAGAAAAGAGGUUAUCCGUGUUUCUUCGCUUUAUUUAUGACGAAAAAUACGGGUGCACUUCUGUUUGAGUAUCAUAUCCCGUCA	ffffffffmmmmmmmimmmimmmmmmmmmmmmmmmmmimmmmmlllllllllmimmmmmmmmmmmmmmmimmmmmmimmmimmmmmmmtttttttttt	none
Cfa-Mir-154-P36_pri	cfa-mir-409	Cfa	UCUCCAUGGUACUCGGGGAGAGGUUACCCGAGCAACUUUGCAUCUGGACGACGAAUGUUGCUCGUUGAACCCCUUUUCGGUAUCAAAUGCCACC	ffffffmmmmmmimmmmmmmimmmmiiimmmmmmmmmmmmmllllllllmimmmmimmmmmmmmiiimmmmimmmmmmmmmmmmmttttttttt	none
Cfa-Mir-155_pri	cfa-mir-155	Cfa	UUGCUGUAGGCUGUAUGCUGUUAAUGCUAAUCGUGAUAGGGGUUUUUACCUCCGACUGACUCCUACAUGUUAGCAUUAACAGGGUAUGAUGCCUGUUACUA	ffffffmmmmmimmmmimmmmmmmmmmmmmimmmmimmmmmmmmlllllllllllllmmmmmmmmmmmmmmmmmmmmmmmmmimmmmiiimmmmmtttttt	-9/-7/1/3
Cfa-Mir-181-P1a_pri	cfa-mir-181a-1	Cfa	GUUUAGAGGUUGCUUCAGUGAACAUUCAACGCUGUCGGUGAGUUUGGAAUUAAAAUCAAAACCAUCGACCGUUGAUUGUACCCUAUAGCUAACCAUCAUCUA	fffffmmmmmmmmmiimmimimmmimmmmmmiimmmmmmmimmmmimmlllllllmmimmmmmmmmmmmmmmmmmimmmimimmiimmmimmmmimmttttt	-5/-3/2/2
Cfa-Mir-181-P1b_pri	cfa-mir-181a-2	Cfa	GCCUUCAGAGGACUCCAAGGAACAUUCAACGCUGUCGGUGAGUUUGGGAUUUGAAAAAACCACCGACCGUUGACUGUACCUUGGGGUCCUUACAAACAAC	fffffffmmmmmmmmmmmmmimmmimmmmmmiimmmmmmmimmmmlllllllllllmmmmmmmmmmmmmmmmmimmmimmmmmmmmmmmmmttttttttt	none
Cfa-Mir-181-P1c_pri	cfa-mir-181c	Cfa	AGUUGCCAAGGGUUUGGGGGAACAUUCAACCUGUCGGUGAGUUUGGGCAGCUCAGGCAAACCAUCGACCGUUGAGUGGACCCCGAGGCCUGGAACUGCCAU	mmmmimmmimmimmmmmmmiiimmmmmmmmiimmmmmmmimmmmmlllllllllllmmmmmmmmmmmmimmmmmmmmiimmmmmmmimmmmmmmmmttttt	none
Cfa-Mir-181-P2b_pri	cfa-mir-181b-2	Cfa	AAACACUGAUGGCUGCACUCAACAUUCAUUGCUGUCGGUGGGUUUGAGUCUGAAUCAACUCACUGAUCAAUGAAUGCAAACUGCGGACCAAACAACCUAA	fffffffffmmmmmmmmiiiiimmmmmmmmmiimmmmmmmmmmmimmlllllllmmmmmmmmmmmmmmmmmmmmmmiiiiimmmmmimmmtttttttttt	none
Cfa-Mir-181-P2c_pri	cfa-mir-181d	Cfa	CCACAGCGAAGGUCACAAUCAACAUUCAUUGUUGUCGGUGGGUUGUGAGGACGGAGGCCAGACCCACCGAGGGAUGAAUGUCACUGUGGCUGGGCCAGACAUA	fffffmmiiimmmmmmmiiiimmmmmmmmmiiiimmmmmmmmmmiiiimmimllllmmmimmmmmmmmmmiimmmmmmmmmiiimmmmmmmiimmtttttttt	none
Cfa-Mir-184_pri	cfa-mir-184	Cfa	UUGGUCGGCCAGUCACAUCCCCUUAUCACUUUUCCAGCCAGCUUUGUGACUCUAAGUGUUGGACGGAGAACUGAUAAGGGUAGGUGACUGACACUGCGUCU	fffmimmmimmmmmmmiiimmmmmmmmmimmmmmmiimmmmmmmmmllllllmmmmimmmmmiimmmmmmimmmmmmmmmiiimmmmmmmiiimmmmtttt	none
Cfa-Mir-185_pri	cfa-mir-185	Cfa	UUGAGUGGGGGGUGAGGGAUUGGAGAGAAAGGCAGUUCCUGAUGGUCCCCUCCCCAGGGGCUGGCUUUCCUCUGGUCCUUCCCUCCCAAUGACCAC	fffffmmmmmmmimmmmmmmmmmmmimmmmmimmmmmmmmmiimmllllllmmimmmmmmmmmimmmmmmmmmmmmmmmmmmmmmmmmtttttttt	none
Cfa-Mir-186_pri	cfa-mir-186	Cfa	UUUCAUUGCUUAUAACUUUCCAAAGAAUUCUCCUUUUGGGCUUUCUGAUUUUAUUUUAAGCCCAAAGGUGAAUUUUUUGGGAAGUUUGAGCUAAAUUCCUU	fffffffmmmmmimmmmmmmmmmmmmmmmmimmmmmimmmmmmllllllllllllllmmmmmmmmmmmimmmmmmmmmmmmmmmmmmmmmmtttttttttt	none
Cfa-Mir-188-P1_pri	cfa-mir-188	Cfa	UUUCCCUGCUCCCUCUCUCACAUCCCUUGCAUGGUGGAGGGUGAGCUUUUUGAAAACCCCUCCCACAUGCAGGGUUUGCAGGAUGGUGAGCCUCAGCUUU	fffffffmmmmmmiimmmiimmiimmmmmmmmmiimmmmmmiiiimlllllmiiiiimmmmmmiimmmmmmmmmiimmiimmmimmimmmmttttttttt	-6/-4/2/1
Cfa-Mir-188-P2_pri	cfa-mir-532	Cfa	CUGACUUGCUUUCUCUCUUACAUGCCUUGAGUGUAGGACCGUUGGUAUCUUAAUUACCCUCCCACACCCAAGGCUUGCAGGAGGGCAAGCCACCUCCUU	fffffffmmmmimmmmmmmimmimmmmmmimmmmimmmiiiiimmmmlllllllmmmmimmmimmmmimmmmmmimmimmmmmmmimmmmttttttttt	none
Cfa-Mir-188-P3_pri	cfa-mir-660	Cfa	AUGAACUGCUCCUUCUCCUAUACCCAUUGCAUAUCGGAGUUGUGAAUUCUCAAAGCACCUCCUGUGUGCAUGGAUUACAGGAGGCUGAGCCUUGUCGUC	mmmmiiimmmmiimmmmmmimmimmmmimmmmmmimmmmimmmlllllllllllmmmimmmmimmmmmmmmmmiimmimmmmmmiimmmmiiiimmmmt	-8/-6/2/2
Cfa-Mir-190-P1_pri	cfa-mir-190a	Cfa	CUUUUCUGCAGGCCUCUGUGUGAUAUGUUUGAUAUAUUAGGUUGUUAUUUAAUCCAACUAUAUAUCAAACAUAUUCCUACAGUGUCUUGCCCUGUCUC	fffffffmmmmmimimmmmmimmmmmmmmmmmmmmmmiimmmmmllllllllllmmmmmmmmmmmmmmmmmmmmmiimmmmmimimmmmmtttttttt	none
Cfa-Mir-190-P2_pri	cfa-mir-190b	Cfa	CUUUCCUGCCUGCUUCUGUGUGAUAUGUUUGAUAUUGGGUUGUUUAAUUAGGAAUCAACUAAAUAUCGAACAUAUUCUUACAGCAGUGGGCAAUUUGGCA	ffffffmmmmmmmmimmmmmimmmmmmmmmmmmmmmimmmmmmmmllllllmmmimmmmmimmmmmmmmmmmmmmmiimmmmmimmmmmmmmtttttttt	none
Cfa-Mir-191_pri	cfa-mir-191	Cfa	GCCCACGGCUGGACAGCGGGCAACGGAAUCCCAAAAGCAGCUGUUGUCUCCAGAGCAUUCCAGCUGCGCUUGGAUUUCGUUCCCUGCUCUCCUGCCAGAGCAGC	mmimiimmmimmmimmmmmmimmmmmmmmmmimmiimmmmmmmimmmlllllllmmmiiimmmmmmmiimmmmmmmmmmmmimmmmmmimmmimmmimimmttt	none
Cfa-Mir-192-P1_pri	cfa-mir-192	Cfa	GAGAUCGAGUGCACAGGGCUCUGACCUAUGAAUUGACAGCCAGUGCUCUCAUCUCUCCUCUGGCUGCCAAUUCCAUAGGUCACAGGUAUGUUCGCCUCAAUGCCA	ffffffmmmimmmmmimimmimmmmmmmmmmmmmmimmmmmmmllllllllllllllllmmmmmmmimmmmmimmmmmmmmmimmimimmmiimmmmmttttttt	none
Cfa-Mir-192-P2_pri	cfa-mir-215	Cfa	AAAAAAUGGUGUACAGGAAAAUGACCUACGAAUUGAUAGACAAUUUGGCUAAGUUUGUCUGUCAUUUUUGUAGGCCAAUAUUCUGUAUAUCUCUUCUGCU	fffffffmmmmmmmmmmmiiimmimmmmmmmmimmmmmmmmmmimmlllllmmimmmmmmmmmmiimmmmmmmmimmiiimmmmmmmmmmmttttttttt	none
Cfa-Mir-193-P1a_pri	cfa-mir-193a	Cfa	GACGCGCGGGAGCCGAGGGCUGGGUCUUUGCGGGCGAGAUGAGGGUGUCGGUUCAACUGGCCUACAAAGUCCCAGUCCUCGGCCCCCAGGACCGGC	fffffffmmmimmmmmmmmmmmmmimmmmmimmmmimmimmmmllllllllmmmmimmimmmmimmmmmimmmmmmmmmmmmmimmmttttttttt	none
Cfa-Mir-193-P1b_pri	cfa-mir-193b	Cfa	GGAGGCUGUGGUCCCAGAAUCGGGGUUUUGAGGGCGAGAUGAGUUUAUGUUUGAUCCAACUGGCCCACAAAGUCCCGCUUUUGGGGUCAUUCUAAACAU	fffmmiimmmmmmmmmmmmimmmmmmmmmmimmmmimmimmimimmmllllmmmimmmimmimmmmimmmmmmmmmmimmmmmmmmmmmmimmtttttt	none
Cfa-Mir-193-P2a_pri	cfa-mir-365-2	Cfa	CAAGGACAGCAAGAAAAAUGAGGGACUUUCAGGGGCAGCUGUGUUUUCUGACUCAGUCAUAAUGCCCCUAAAAAUCCUUAUUGUUCUUGCAGUGUGCAUCG	fffmimmmmmmmmmmimmmmmmmmiimmmimmmmmmmmmmmimmmllllmmmimmmmiiiiimmmmmmmimmmimmmmmmmmimmmmmmmiimmmimtttt	none
Cfa-Mir-193-P2b_pri	cfa-mir-365-1	Cfa	UCGUUACCGCAGGGAAAAUGAGGGACUUUUGGGGGCAGAUGUGUUUCCAUUCCACUAUCAUAAUGCCCCUAAAAAUCCUUAUUGCUCUUGCAGUAUUCCUC	ffffmmmimmmmmmiimmmmmmmmiimmmmmmmmmmmmmmmmmlllllllllmmmimmmiiiimmmmmmmmmmmimmmmmmmmiimmmmmmimmmtttttt	-5/-3/2/2
Cfa-Mir-194-P1_pri	None	Cfa	UCCAGUUGGUUCCUACCCCCUGUAACAGCAACUCCAUGUGGAAGUGCCCACUGGUUCCAGUGGGGCUGCUGUUAUCGGGGAUGGGGACCUGUACCCAC	fffffffmmmmmmmmimmmmimmmmmmmmmimmmmmmimmmmiiimmmllllmmmmmmmmmmmmmimmmmmmmmmimmmmimmmmmmmmttttttttt	none
Cfa-Mir-194-P2_pri	cfa-mir-194	Cfa	GCUUAAUGGGAGUCAUCAAGUGUAACAGCAACUCCAUGUGGAUUGUGUGCCAAUUUCCAGUGGAGAUGCUGUUACUUUUGAUGGUUACCAACUCACUA	ffffffmmmiimmmmmmmmmimmmmmmmmmimmmmmmimmmmiiimmlllmmiiimmmmmmmmmmimmmmmmmmmimmmmmmmmmiimmmtttttttt	-10/-8/2/2
Cfa-Mir-196-P1_pri	cfa-mir-196a-1	Cfa	ACUGGAACUGCUGAGUGAAUUAGGUAGUUUCAUGUUGUUGGGCCUGGAUUUCUGAACACAACAACAUUAAACCACCCGACUCACGGCAGUUACUGCUCCU	fffmmmmmmmmmiimmmmimmimmmimmmmimmmmmmmmmmiimlllllllllmiimimmmmmmmmmimmmmimmmimmimmmmmmmmmmmimmtttttt	none
Cfa-Mir-196-P2_pri	cfa-mir-196a-2	Cfa	CGCUCAGCUGAUCUGUGGCUUAGGUAGUUUCAUGUUGUUGGGAUUGAGUUUUGAACUCGGCAACAAGAAACUGCCUGAGUUACAUCAGUCGGUUUUCGU	fffffmmmmmmmimmmmmmmmmmmmmmmmmmimmmmmmmmmmimmllllllllmmmmmmmmmmmmimmmmmmmmmmmmmmmmmmiiimmmmmmmttttt	-8/-6/1/3
Cfa-Mir-196-P3_pri	cfa-mir-196b	Cfa	ACCAGAACUGGUCGGUGAUUUAGGUAGUUUCCUGUUGUUGGGAUCCACCUUUCUCUCGACAGCACGACACUGCCUUCAUUACUUCAGUUGAAAUCGUC	fffffmmmmmmiimmmmmmiimmmmmmmimmimmmmmmmmmmmllllllllllmmmmmmmmmmmimmimmmmmmmiimmmmmmmmmmmmttttttttt	none
Cfa-Mir-197_pri	cfa-mir-197	Cfa	CUGUGCUCCGGGGGCUGUGCCGGGUAGAGAGGGCAGUGGGAGGUAAGAGCUCUUCACCCUUCACCACCUUCUCCACCCAGCAUGGCCGGCACACUAUGGUC	fmmmmmmiiiiimmmmmmmmimmmmimmmmmmmiimmmmmimmmmmmllllmmmimmmimmmmmiimmmmmmmimmmmimmmmmmmmmmmmmmtttttttt	-9/-/5/0
Cfa-Mir-199-P1-v1_pri	cfa-mir-199-3	Cfa	GGACACCUCCACUCCGUCUACCCAGUGUUUAGACUAUCUGUUCAGGACUCCCAAAUUGUACAGUAGUCUGCACAUUGGUUAGGCUGGGCUGGGUUAGACCC	mmiiiiimmmmmmmimmmmmimmmmmmmimmmmmmmimmmmimmmllllllllllmmmimmmmmmmmmmmimmmmmmmimmmmmimmmimmmmiiiiimmt	none
Cfa-Mir-199-P2-v1_pri	cfa-mir-199-1	Cfa	UGGACAGCCGGCCCCGCCAACCCAGUGUUCAGACUACCUGUUCAGGGGGCUCUGAAUGUGUACAGUAGUCUGCACAUUGGUUAGGCUGGGCUCGGGCAAGCGG	ffffffmmmmmmmmimmmiiimmmmmmmimmmmmmmmimmmmmmmmllllmmmmmiiiiiimmmmmmmmmmmimmmmmmmiiimmmimmmmmiimmmtttttt	none
Cfa-Mir-199-P3-v1_pri	cfa-mir-199-2	Cfa	UGGAGAUCCUGCUCCGUCGCCCCAGUGUUCAGACUACCUGUUCAGGACAAUGCCGUUGUACAGUAGUCUGCACAUUGGUUAGACUGGGCAAGGGACAGCAU	mmiimimmmmmmmmimmmiiimmmmmmmimmmmmmmmimmmimmmmllllllmmiimmimmmmmmmmmmmimmmmmmmiiimmmimmmmimmmmimiimmt	none
Cfa-Mir-202_pri	cfa-mir-202	Cfa	AAGCUGCUCGCUGUUCCUUUUUCCUAUGCAUAUACUUCUUUGAGGGUCUGGCCUGAAGAGGUGUAAGGCAUGGGAAAAGGGGGUAACGAGGUCCUCCU	ffffffmmmmimmmmmmmmmmmmmmmmmmimmmmmmmmmmmimmmllllllmmmmmmmmmmmmmmiimmmmmmmmmmmmmmmmmmimmmmtttttttt	none
Cfa-Mir-203-v1_pri	cfa-mir-203	Cfa	CUUCCCGGCGCGCUGGGUCCAGUGGUUCUUAACAGUUCAACAGUUCUGUAGCGCAAUUGUGAAAUGUUUAGGACCACUAGCCCCGGCGGGCCCGGCGGCG	mmimmimmmimmmmmmmimimmmmmmmmmimmmmimmmmimmmmmmllllllmimmmmmmmmmimmmmimmmmmmmmmimimmmmmmmimmmimmimmtt	none
Cfa-Mir-204-P1_pri	cfa-mir-204	Cfa	UUUUCAUGUGACUUGUGGACUUCCCUUUGUCAUCCUAUGCCUGAGAAUAUAUGAAGGAGGCUGGGAAGGCAAAGGGACGUUCAAUUGUCAUCACUGGCAU	fffmmmmmmmmmiiimmmmmimmmmmmmmmmimmmmmimmmmlllllllllllllllmmmmmmmmmimmmmmmmmmmimmmmmiiimmmmimmimmmttt	-6/-4/3/3
Cfa-Mir-204-P2_pri	cfa-mir-211	Cfa	UGGCCAUGUGACUUGUGGGCUUCCCUUUGUCAUCCUUUGCCUAGGGUUCUGAGAGGGGCAGGGACAGCAAAGGGGUGCUCAGUUGUCACCUCUCACAG	fffffffmmmmmiiimmmmmimmmmmmmmmiimmmmmimmmmlllllllllllllmmmmmmmmmiimmmmmmmmmimmmmmiiimmmmmttttttttt	-6/-4/3/3
Cfa-Mir-205-P1_pri	cfa-mir-205	Cfa	CAAUCCAUGUGUUUCUCUUGUCCUUCAUUCCACCGGAGUCUGUCUCGUACCCAACCAGAUUUCAGUGGAGUGAAGUUCAGGAGGCGUGGACCUGACACC	fffmmmmmmmiiiimmmmmmiimmmmmmmmmmmimmmmmmmmlllllllllllllmmmmmmmmimmmmmmmmmmmiimmmmmmmmmmmmmttttttttt	-7/-/4/0
Cfa-Mir-208-P1_pri	cfa-mir-208a	Cfa	ACUCACUUCCUGUGACGCAUGAGCUUUUGGCUCGGGUUAUACCUGAUGCUCACGUAUAAGACGAGCAAAAAGCUUGUUGGUCAGAGGAGCUUCCAUC	ffffffmmmmmimmmmiimmmmmmmmmmimmmmmiimmmmmmimmmlllmmmimmmmmmiimmmmmimmmmmmmmmmiimmmmimmmmmtttttttt	-3/-1/2/2
Cfa-Mir-208-P2_pri	cfa-mir-208b	Cfa	AGCUCCUUCUCCUCUCAGGGAAGCUUUUUGCUCGCGUUAUGUUUCUCAUCCGAAUAUAAGACGAACAAAAGGUUUGUCUGAGGGUAGAGUGCUCCCA	mmmiiimmmmimmmmmmmmimmmmmmmmmmimmmiimmmmmmmmlllllllmmmmmmmmiimmmimmmmmmmmmmimmmmmmmmimmmmimmmtttt	none
Cfa-Mir-214-v1_pri	cfa-mir-214	Cfa	GGACGGAGUUGUCAUGUGUCUGCCUGUCUACACUUGCUGUGCAGAACAUCCGCUCACCUGUACAGCAGGCACAGACAGGCAGUCACAUGACAACCCAGCCUGA	mmiimmimmmmmmmmmmmimmmmmmmmmmiiimmmmmmmmmmmmlllllllllllllmmmmmmmmmmmmiiimmmmmmmmmmimmmmmmmmmmmmmiimmttt	none
Cfa-Mir-216-P1a_pri	cfa-mir-216a	Cfa	UGGAUGGCUGUGAGUUGGCUUAAUCUCAGCUGGCAACUGUGAGAUGUUCAUACAAUCCCCCACAGUGGUCUCUGGGAUUAUGCUAAACAGAGCAAUAUCCUU	fmmmmmmmmimmiimmmmmimmmmmmmmmiimmmimmmmmmimmmmmllllmmimmmiiimmmmmmimmmimmmmmmmmmimmmmmimmimmmiimmmmmtt	-7/-5/2/1
Cfa-Mir-216-P1b_pri	cfa-mir-216b	Cfa	UUCAAAAGUGACAGACUGGAAAAUCUCUGCAGGCAAAUGUGAUGUCACUAAAGAAAUCACACACUUACCCGUAGAGAUUCUGCAGUCUGACAUCUUCAAGCA	fffffffmmmimmmmmmmimimmmmmmmmmimmimmimmmmmmimmllllllmmimmmmmmiiimmimmimmmmmmmmmimimmmmmmmimmmttttttttt	none
Cfa-Mir-217-v1_pri	cfa-mir-217	Cfa	CGAGUUUUUGAUGUCGCAGAUACUGCAUCAGGAACUGAUUGGAUAAGAAUGGGUCACCAUCAGUUCCUAAUGCAUUGCCUUCAGCAUCUAAACAAGCCU	fffmmmmiimmmmmimimmimmimmmmmimmmmmmmmmmimmmmllllllllmmmimimmmmmmmmmmimmmmmimmimmimimmmmmimmmmtttttt	none
Cfa-Mir-218-P1_pri	cfa-mir-218-1	Cfa	UUAUGUAGCGAGAUUUUCUGUUGUGCUUGAUCUAACCAUGUGGUUGCCAGGUAUGAGUAAAACAUGGUUCCGUCAAGCACCAUGGAACGUCACGCAGCUUUCUA	fffffffmmmimmmimmmmmmimmmmmmmmmiimmmmmmmmiimmmmmmllllmmimmmmimmmmmmmmiimmmmmmmmmimmmmmmimmmimmmttttttttt	none
Cfa-Mir-218-P2_pri	cfa-mir-218-2	Cfa	AGUCGCCGCGGGGCUUUCCUUUGUGCUUGAUCUAACCAUGUGGUGGAACGAUGGAAACGGAACAUGGUUCUGUCAAGCACCGCGGAAAGCACCGCGCUCUCCUG	ffffmmimmmmimmmmmmmiiimmmmmmmmmiimmmmmmmmiimmllllllllllllmmiimmmmmmmmiimmmmmmmmmiiimmmmmmmimmmmmmttttttt	none
Cfa-Mir-219-P1_pri	cfa-mir-219-1	Cfa	CCGCCCCGGGCCGCGGCUCUUGAUUGUCCAAACGCAAUUCUCGAGUCUCUGGCUCUGGCCGAGAGUUGAGUCUGGACGUCCCGAGCCGCCGCCCCCAAACCUCG	fffffffmmmmimmmmmmmiimmmimmmmmimmimmmmmmmmmimmmlllllllllmmmmmmmmmmmmimmimmmmmmmmiimmmmmmmimmmmtttttttttt	none
Cfa-Mir-219-P2_pri	cfa-mir-219-2	Cfa	GAACUCGGGGGCUUUGCCACUGAUUGUCCAAACGCAAUUCUUGUACGAGUCUGCGGCCAACCGAGAAUUGUGGCUGGACAUCUGUGGCUGAGCUCCGGGCGCAAC	miimmmmmmmimmmimmmmmimmmimmmmmiimmmmmmmmmmmiiimimmmlllmmmmiiimmmmmmmmmmmiimmmmmmmmimmmmmimmmmmmmmmmiimttt	none
Cfa-Mir-219-P2-as_pri	None	Cfa	UGCGCCCGGAGCUCAGCCACAGAUGUCCAGCCACAAUUCUCGGUUGGCCGCAGACUCGUACAAGAAUUGCGUUUGGACAAUCAGUGGCAAAGCCCCCGAGUUCGG	mmimmimmmimmmiimmmmmimmmmmmmmmimimmmmmmmmmmmmlllllllmmmimmiiiimmmmmmmimimmmmmmimmmimmmmmiimmmiimmmimmimmt	-6/-4/2/2
Cfa-Mir-221-P1_pri	cfa-mir-221	Cfa	CAUCCAGGUCUGGGGCAUGAACCUGGCAUACAAUGUAGAUUUCUGUGUUUGUUGGGCAACAGCUACAUUGUCUGCUGGGUUUCAGGCUACCUGGAAACACAUU	ffmmmmmmmiiiimmmimmmmmmmmmmmimmmmmmmmmiiiimmmmmmmmlllmmmmimmmmmmmmmmmmmimmmmmmmimmmmimmmmmmmmmmtttttttt	-8/-/4/0
Cfa-Mir-221-P2_pri	cfa-mir-222	Cfa	UGUGUAUAGGUACCCUCAAUGGCUCAGUAGCCAGUGUAGAUCCUGUCUUUUGUAAUCAGUAGCUACAUCUGGCUACUGGGUCUCUGAUGGCAUCUUCUAGCUUC	fmmiiiimmmmimmimmmiimmmmmmmmmmmmmmmmmmmiiimmmlllllllllllmmmiiimmmmmimmmmmmmmmmmmmmiimmmimmimmmmiiiimmttt	none
Cfa-Mir-223_pri	cfa-mir-223	Cfa	CCUCCUGCAGUGCCACACUCCGUGUAUUUGACAAGCUGAGUUAGACACUCCAUGUGGAAGAGUGUCAGUUUGUCAAAUACCCCAAGUGCGGCACAUGCCUAACAG	ffffffmmmmmmmmimmmmiimimmmmmmmmmmmmmmiiiiiimmmmmmmlllllllllmmmmmmmmmmmmmmmmmmmmmimiimmmmimmmmmimmmttttttt	none
Cfa-Mir-224_pri	cfa-mir-224	Cfa	AGACAAGGCCCAGGGGCUUUCAAGUCACUAGUGGUUCCGUUUAGUAGAUGAUUAUGCAUUGUUUCAAAAUGGUGCCCUAGUGACUGCAAAGCCCCAGAGCCAGCAUCAU	ffffffmmmimimmmmmmmmiimmmmmmmmmimmmimmmmmmimimmmmmmmlllllmmmmmmmmimmmmmmimmmmmmmmmmmmiimmmmmmmmimimmmtttttttt	none
Cfa-Mir-296_pri	None	Cfa	GAAGAUGAAGGGCUCUUCCGGAGGGCACCCCCCAAUCCUGUUGUGCUGGAUUCAGAGGGUUGGGUGGAGGCUUUCCUGAAGGGCUGGAGGAGCGCUG	ffffffffmmimmmmmmmmmmmmmmmiimmmmmmmmmmmimmmlllllllllmmmmmmmmmmmmimmiimmmmmmmiiiiiiiiimmmmmmmmimmt	none
Cfa-Mir-324_pri	cfa-mir-324	Cfa	CCGAGCCGACUGCGCCCCCCCGCAUCCCCUAGGGCAUUGGUGUGGAGCUGGAGACCCACUGCCCCAGGUGCUGCUGGGGGUUGUAGUCCAACCGCCG	fmmimmimmmmmmmimmmmmimmmimimmmimmmmmimmmimmllllllllllmmmmmimmmmmimmmimimmmimmmmmimmmmmmmiiiiimmmm	none
Cfa-Mir-325_pri	cfa-mir-325	Cfa	AACCGCUACAGUGCUUGGUUCCUAGUAGGUGUUCAGUAAGUGUUUGUGACAUAAUUCGUUUAUUGAGCACCUCCUAUCAAUCAAGCACUGUGCUAGGCUC	ffmmmmimmmmmmmmmmmmmiimmmimmmmmmmmmmmmmmmmiimllllllllmiimmmmmmmmmmmmmmmmimmmiimmmmmmmmmmmmmmmiimmttt	none
Cfa-Mir-326_pri	cfa-mir-326	Cfa	GCCUCCUCUGUCUGUUGGGCUGGAGGCAGGGCCUUUGUGAAGGCGGGUGGUGAUCGGAUCGCCUCUGGGCCCUUCCUCCAGCCCAGAGGCGGAUUCACCAC	ffffffmmmmmmmimmmmmmmmmmmmimmmmmmmiiiiiimmmmmmimimllllmimimmmmmmiimmmmmmmimmmmmmmmmmmmmmmmmmmtttttttt	none
Cfa-Mir-328_pri	cfa-mir-328	Cfa	CUGUUUCGGAGCCUGGAGCAGGGGGGCAGGAAGGGCUCAGGGAGAAAGUGUGUGCAGCCCCUGGCCCUCUCUGCCCUUCCGUCCCCCGUUCCCAGACACGCU	fmmmmmimmmmmiimmimmimmmmmmmmmmimmmmmimmmmmllllllllllllllllmmmmmmmmmmimmmmmmmmmmimmimmiimmmmmimmmmmtttt	-7/-4/2/2
Cfa-Mir-330-v1_pri	cfa-mir-330	Cfa	GAUCUUUGGCGAUCACUGCCUCUCUGGGCCUGUGUCUUAGGCUCUGCAAGAUCAACCGAGCAAAGCACACGGCCUGCAGAGAGGCAGCGCUCCGCUCCUUACGC	fffffffmmmmmimimmmmmmmmmmmmmmmmmmmimmmiimmmmlllllllllllllmmmmimmmmmmmimmmmiimmmmmmmmmmmimimimmmmtttttttt	none
Cfa-Mir-331_pri	cfa-mir-331	Cfa	UGGUUUUGUUUGGGUUUGUUCUAGGUAUGGUCCCAGGGAUCCCAGAUCAAACCAGGCCCCUGGGCCUAUCCUAGAACCAACCUAAACUCGCGCAUC	mmiiiiimmmmmmmmmimmmmmmmmimmmmimmmmmmmiiimmlllllllllllmmimmmmmmmimmmmmmmmmmmmimmmmmmmmmiiiiimmtt	none
Cfa-Mir-335_pri	cfa-mir-335	Cfa	AGAUGUCUUUUGGGCGGGGGUCAAGAGCAAUAACGAAAAAUGUUUGUCAUAAACCGUUUUUCAUUAUUGCUCCUGACCUCCUCUCAUUUGCUAUACUC	ffffffffffmmmmimmmmmmmmimmmmmmmmmimmmmmmmmimmllllllmmimmmmmmmmimmmmmmmmmimmmmmmmmimmmmtttttttttttt	none
Cfa-Mir-338-P1_pri	cfa-mir-338	Cfa	CCGCACGGGCCGUCCUCCCCAACAAUAUCCUGGUGCUGAGUGAUGACACAUGCAACUCCAGCAUCAGUGAUUUUGUUGAAGAGGGCAGCUGCCAGCCUC	ffmmiiimmmimmmmmmiimmmmmmimmmmmmmmmmmmmmmlllllllllllllmmmimmmmmmmmmimmmimmmmmmiimmmmmmimmmiiiimmttt	none
Cfa-Mir-338-P1-as_pri	None	Cfa	GAGGCUGGCAGCUGCCCUCUUCAACAAAAUCACUGAUGCUGGAGUUGCAUGUGUCAUCACUCAGCACCAGGAUAUUGUUGGGGAGGACGGCCCGUGCGGCGUC	mmimmmmimmmmmmimmmmmmmmmmmmimmmimmmimmmmmimmmimimmmlllmmmmmmmmmmmmimmmmmmimmmmmmmmmmmmimmmmiiimmmmmmimm	none
Cfa-Mir-339_pri	cfa-mir-339-1	Cfa	AGCAGCUCUGGCAGCCGCCCUCCCUGUCCUCCAGGAGCUCACUUAUAUCUGGCCGUGAGCUCCUCGAGGCCAGAGCCCGCGUCUGCCUCCACUCAGC	fffffffffmmmmmimmmiiimimmmimmmmimmmmmmmmmmllllllllllllmmmmmmmmmmimmmmimmmimiiimmmimmmmmtttttttttt	none
Cfa-Mir-340_pri	cfa-mir-340	Cfa	ACUCUUUGUACCUGAUGCGAUUAUAAAGCAAUGAGACUGAUUGUCAUGUGUCGGUUGUGGGAUCCGUCUCAGUUACUUUAUAGCCGUGCCUGGUACCUAACACCG	fffffffmmmmmimimmmmimmmmmmmmiiimmmmmmimmmmimmmmmlllllllmmmmmmmmmimmmmmmiiiimmmmmmmmimmmmimimmmmmttttttttt	none
Cfa-Mir-342_pri	cfa-mir-342	Cfa	GUGAAACUGGGCGCAAGGUGAGGGGUGCUAUCUGUGAUUGAGGGACAUGGCAAAUAGAAUUGUCUCACACAGAAAUCGCACCCGUCACCUUGGCCCGCCUACCACCA	mmmiiiimmmmmimmmmmmmmimmmmmmiimmmmmmiiiiimmmmmmiiimlllllmiiimmmmmmimmmmmmiiiimmmmmmimmmmmmmmmmmmmiiiiimmmtt	none
Cfa-Mir-345_pri	cfa-mir-345	Cfa	AGAGACCCAAACCCAGGUCUGCUGACUCUUAGUCCAGUGCUCGUGAUGGCUGGUGGGCCCUGAACUAGGGGUCUGGAGGCCUGGGUUUGAAUAUCGUC	fmmiiiimmmmmmmmmmmmmimimmmmmmmmmmimmmimmmmmmllllllllmmmmmmimmmimmmmmmmmmmimimmmmmmmmmmmmmiiiimmttt	none
Cfa-Mir-346_pri	cfa-mir-346	Cfa	AGGUCUCUGUGGUGGGCGUCUGUCUGCCCGCAUGCCUGCCUCUUUGUUGCUCGGAAGGAGGCAGGGGCUGGGCCUGCAGCUGCCUGGGCAGAGCGGCUCC	fmmmmmmmmmiimmmmmmimmmmiimmmmmmiiimmmmmmmmmmmlllllllllmmmmmmmmmmmimmimmmmiimmmmimmmmmmimmmmmmiimmmtt	-9/-7/2/1
Cfa-Mir-350_pri	cfa-mir-350	Cfa	ACCUUUGCUCCUACAAGAGUAAAGUGCACGCGCUUUGGGACAGUGAAGAAAAUAAUGUUCACAAAGCCCAUACACUUUUACCCUUUAGGAGAGUUGCAACU	fffffffmmmmmmimmmimmmmmmmmiiimimmmmmmmmmmmlllllllllllllmmmmmimmmmmmimiiimmmimmmmmimmmmmmmmmtttttttttt	none
Cfa-Mir-361-v1_pri	cfa-mir-361	Cfa	CUUCCCUGGGACUUGGGAGUUUAUCAGAAUCUCCAGGGGUACUUAAAAUUUGAAAAAGUCCCCCAGGUGUGAUUCUGAUUUGCUCCCUCUUCCUCUUUCUCUG	fffffffmmmmiiimmmmmmiimmmmmmmmmimmimmmmimmmmlllllllllllmmmmimmmmimmiiimmmmmmmmmiimmmmmmiiimmmmttttttttt	-7/-5/3/3
Cfa-Mir-362-P1_pri	cfa-mir-362	Cfa	CUUAUCUGCUCCCCCUCUCGAAUCCUUGGAACCUAGGUGUGAGUGCUAUUUCGGUGCAACACACCUAUUCAAGGAUUCAAAGAGGCUGAGCCUUGUCUG	fffffffmmmmiimmmmmimmmmmmmmmmmiiimmmmmmmmimmmmmlllllmmmmmiimmmmmmmmmmmmmmmmmmmiimmmmmiimmmmtttttttt	-8/-7/2/2
Cfa-Mir-362-P2-v1_pri	cfa-mir-500	Cfa	CCUGAUCUGUUCCCCCUCUCUAAUCCUUGCUACCUGGGUGAGAGUGCUUUCUGAAUGCAAUGCACCUGGGCAAGGAUUCUGAGAGUGAGAGCUUCAUCUUCA	ffmmmiiimmmmimimmmmmimmmmmmmmmiiimmmmmmmiiiimmmlllllllllmmmiiimmmmmmmmmmmmmmmmiimmmmmimimmmmimmmtttttt	none
Cfa-Mir-362-P4_pri	cfa-mir-502	Cfa	CCGCGCUGCUCCCCCUCUCUAAUCCUUGCUAUCUGGGUGCUAGUGCUGUCUCAAUGCAAUGCACCUGGGCAAGGAUUCAGAGAGGGUGGGCUCAACUGCA	ffmmmiimmmmimmmmmmmmmmmmmmmmmiiimmmmmmmmiiimmmlllllllllmmmiimmmmmmmmmmmmmmmmmimmmmmmmmimmmmiiiiimmmt	none
Cfa-Mir-362-P5_pri	None	Cfa	CUGGUCUGGCUCCCCCUCUCUAAUCCUUGCUACCUGGGUGAGAGUGCUUUCUGAAUGCAAUGCACCUAGGCAAGGAUUCCGAGAGGGGGAGCGCCAGCCAUC	fmmmimmmmmmmmmmmmmmmimmmmmmmmmiiimmmmmmmiiiimmmlllllllllmmmiiimmmmmmmmmmmmmmmmiimmmmmmmmmmiimmmmmmmmtt	none
Cfa-Mir-370_pri	cfa-mir-370	Cfa	GGGGCACAAGACAGAGAGGCCAGGUCACGUCUCUGCAGUUACACAGCUCAUGAGUGCCUGCUGGGGUGGAACCUGGUCUGUCUGUCUGUCUAGCACC	fmmmmmiiimmmmmmimmmmmmmmmiimmmmmmimmmmimmmimmlllllmmimmmimmmmimmmmmmiimmmmmmmmmimmmmmmmmmmmtttttt	none
Cfa-Mir-374-P1_pri	cfa-mir-374a	Cfa	AAGAAAUUUUACAUCGGCCAUUAUAAUACAACCUGAUAAGUGUUGUAGCACUUACCAGGUUGUAUUGUAAUUGUCUGUGUAUAUGCCUGUCU	fffffffffmmmmmimmmimmmmmmmmmmmmmmmmimmmmmmmllllmmmmmmmimmmmmmmmmmmmmmmmimmmimmmmmttttttttttt	none
Cfa-Mir-374-P2_pri	cfa-mir-374b	Cfa	AAGAAAUCCUACUCGGAUGGAUAUAAUACAACCUGCUAAGUGUCCUAGCACUUAUCAGGUUGUAUUAUCAUUGUCCGUGGCUAUGGCUCUCG	fmmmiiimmmmmmmmmmmmmiimmmmmmmmmmmmmimmmmmmmllllmmmmmmmimmmmmmmmmmmmmiimmmmmmmimmimmimmimmmtt	none
Cfa-Mir-375_pri	cfa-mir-375	Cfa	GGGCCCUCCGCUCCCGCCCCGCGACGAGCCCCUCGCACAAACCGGACCUGAGCGUUUUGUUCGUUCGGCUCGCGUGAGGCAGGGGUGGCCUCUCAGC	mmmmmiiiimmmmmimmmimmmmimmmmmmiiimmimmmmmimmllllllllmmimmmmmimmiiimmmmmmmmmmimmmimmmmmmmmmmtttttt	none
Cfa-Mir-376-P1_pri	cfa-mir-376a-1	Cfa	CCUUCUUUGGUAUUUAAAAGGUAGAUUCUCCUUCUAUGAGUACAUUAUUUAUGAUUAAUCAUAGAGGAAAAUCCACGUUUUCAGUAUCAAAUGCUGCU	fffffmmmmmmmmmimmmmimmimmmmimmmmimmmmmmiiimmmlllllmmmiiiiimmmmmmmmmmimmmmimmimmmmimmmmmmmmmttttttt	none
Cfa-Mir-376-P2_pri	cfa-mir-376a-2	Cfa	UCCUCUUUGGUAUUUAAAAGGUAGAUUUUCCUUCUAUGAUUACGUGUUUGAUGGUUAAUCAUAGAGGAAAAUCCACGUUUUCAGUAUCAAAUGCUGCU	fffffmmmmmmmmmimmmmimmimmmmmmmmmimmmmmmmmmmmmlllllmmmiimmmmmmmmmmmmmmmmmmimmimmmmimmmmmmmmmttttttt	none
Cfa-Mir-376-P3_pri	cfa-mir-376b	Cfa	CUUUCUUUGGUAUUUAAAAGGUGGAUAUUCCUUCUAUGUUUACGUGAUUCAUAGAUAAUCAUAGAGGAAAAUCCAUGUUUUCAGUAUCAAAUGCUGCU	fffffmmmmmmmmmimmmmimmmmmmimmmmmimmmmmimmmimmmlllmmmiiimmmimmmmmmmmmmimmmmmmimmmmimmmmmmmmmttttttt	none
Cfa-Mir-376-P4_pri	cfa-mir-376c	Cfa	CCUUCUUUGGUAUUUAAAAGGUGGAUAUUCCUUCUAUGUUUAUGUUAUUUAUGGUUAAACAUAGAGGAAAUUCCACGUUUUCAGUAUCAAAUGCUGCU	fffffmmmmmmmmmimmmmimmmmmiimmmmmimmmmmmmmmlllllllllllllmmmmmmmmmmmmmmiimmmmmimmmmimmmmmmmmmttttttt	none
Cfa-Mir-376-P5_pri	cfa-mir-376a-3	Cfa	CAAUUUUUGAUAUUCAGACGGUGGAUGUUCCUUCUAUGUUUACGGGAUUUAUAGUUAAUCAUAGAGGAAAAUCCACGUUUUUGGUAUUUGAAGUUGGU	mmmmmmmimmmmmmimmmiimmmmmmimmmmmimmmmmiiimmllllllllllmmiiiimmmmmmmmmmimmmmmmiimmmimmmmmmimmmmmmmtt	none
Cfa-Mir-378_pri	cfa-mir-378	Cfa	GGUGACAGAGCCACCCAGGGCUCCUGACUCCAGGUCCUGUGUGUUACCUCGAAAUAGCACUGGACUUGGAGUCAGAAGGCCUGAGUGGAGUCGCCUUCCC	mmmmmmiiiimmmmimmmmimmimmmmmmmmmmmmmmimmmmiimllllllllmiimmmmimmmmmmmmmmmmmmimmimmmmimmmmimmmmmmttttt	none
Cfa-Mir-383-v1_pri	cfa-mir-383	Cfa	CUCCACGUCACCUGCUCCUCAGAUCAGAAGGUGAUUGUGGCUUUGGGUGGAUAUUAAUCAGCCACAGCACUGCCUGGUCAGAAAGAGCAAGUGUCCUAGCCU	ffffffmimmmimmmmmimmimmmmmmiimmmmimmmmmmmmiiimmmllllllllmmmmmmmmmmmmmmmiimmmmmmimmiimmmmmimmmimttttttt	-3/-1/1/2
Cfa-Mir-384_pri	cfa-mir-384	Cfa	CAGAAUGUUAAAUCAGGAAUUGUAAACAAUUCCUAGGCAAUGUGUAUAAUGUUUGUAAGUCAUUCCUAGAAAUUGUUCACAAUGCCUGUAACAUAUAUGCAAC	ffffmmmmmmiiimmmmimmmmmimmmmmmmimmmmmimmmmiimmmmmlllmmmmmiiimmmmmmmmmimmmmmmmimmmmmimmmmmmmmmmttttttttt	-8/-/3/0
Cfa-Mir-423_pri	cfa-mir-423a	Cfa	GGAAAUAAAGGAAGUUAGGCUGAGGGGCAGAGAGCGAGACUUUUCUAUUUUCCAAAAGCUCGGUCUGAGGCCCCUCAGUCUUGCUUCCUACCCCGCGCU	ffffffffmmmmmmmimmmmmmmmmmmmiimmmimmmmimmmmmlllllllllmmmmmmmmmimmmiiimmmmmmmmmmmmimmmmmmmtttttttttt	none
Cfa-Mir-425_pri	cfa-mir-425	Cfa	CGGAAAGGAAAGAGCUUUGGAAUGACACGAUCACUCCCGUUGAGUGGGCACCCAAGAAGCCAUCGGGAAUGUCGUGUCCGCCCAGUGCUCUUUCGGCGAUCCC	fmmmiiimmmmmmmmimmmmiiimmmmmmmimmimmmmmiiiimmmmllllllllllllmmmmmmmmmimmmmmmmmmiiimmmmimmmmmmmmiiiiimmmt	none
Cfa-Mir-430-P1_pri	cfa-mir-302a	Cfa	CCAAGACUGGGCUCCCCACCACUUAAACGUGGAUGUACUUGCUUUGAAACUCAAAAAGUAAGUGCUUCCAUGUUUUAGUGAUGGUAAGUCUUACUUUUACA	ffmmmiiimmmmmiimmmimmmmimmmmmmmmmimmmmmmmmmmmlllllllllmmmmmmmmmmmimmmmmmmmmimmmmimmmiimmmmmiimmmttttt	-6/-4/2/2
Cfa-Mir-430-P2_pri	cfa-mir-302b	Cfa	AGUGGAUUGGACUCCCUUUAACUUUAACAUGGAAGUACUUUCUUUGACUUUCAAAAUAGUAAGUGCUUCCAUGUUUUAGUAGAAGUGAACCCAAAUUAUUCC	fmmmmimmmmiimmimmmmimmmiimmmmmmmmmmmmmmmimmmmmmlllmmmmiiimmimmmmmmmmmmmmmmmiimmmimmmmimmiimmmmimmmmttt	-9/-7/2/2
Cfa-Mir-430-P3_pri	cfa-mir-302c	Cfa	CCCGAGGGAUUCCCCUUUGCUUUAACAUGGGGGUACCUGCUGUGUAAAACAAAAGUAAGUGCUUCCAUGUUUCAGUGGAGGUGUCUCCAAGUGGAC	fmmmiimmmiimimmmmmmmmiimmmmmmmmmmmmmimmmmimmmlllmmmiimmmmimmmmmmmmmmmmmiimmmmmmmmimiimmmiiimmmtt	-10/-8/2/2
Cfa-Mir-430-P4_pri	cfa-mir-302d	Cfa	GUCUAUAAGGAACGCCCUCUACUUUAACAUGGAGGCACUUGCUGUGACAUGAUAAAAAUAAGUGCUUCCAUGUUUUAGUGUGGUGGUUCCUUUUUAAUCCU	ffffffmmmmmmmiimmiimmmmiimmmmmmmmmmmmmmmmimmmllllllmmmiiiimmmmmmmmmmmmmmmmiimmmmimmiimmmmmmmttttttttt	-6/-3/2/2
Cfa-Mir-430-P5d1_pri	cfa-mir-371	Cfa	AGACCUUCUCAGCCGGGGACACUCAAAAAAUGGCGGCACUUUCCUACCUAGAACAGAAAGUGCCCCCACAGUUUGAGUGGCACAGGCCGAGUAUCCAGGA	fffmmmimmmimmmimiiimmmmmmmmiiimmmimmmmmmmmmllllllllllllmmmmmmmmmimmmiiimmmmmmmmiiimimmmimmmiiiiimmmt	none
Cfa-Mir-430-P5d2_pri	None	Cfa	AGACCUUCUCAGCCGGGGACACUCAAAAAAUGGCGGCACUUUCCUACCUAGAACAGAAAGUGCCCCCACAGUUUGAGUGGCACAGGCCGAGUAUCCAGGA	fffmmmimmmimmmimiiimmmmmmmmiiimmmimmmmmmmmmllllllllllllmmmmmmmmmimmmiiimmmmmmmmiiimimmmimmmiiiiimmmt	none
Cfa-Mir-430-P7d1_pri	None	Cfa	GAUUCCGCUCAGACUGGGAUACACAAAAUGAGGGCACUUCCCGAUCUGUCUGGAAAGUGCUCCCACUUUGUGUGUCCUUGUCUGAGGAAAGCAUC	ffmmmmiimmmmmmimmmmmmmmmmmmimmimmmmmmmmmmimmllllmmimmimmmmmmmmimmimmmmmmmmmmmmimmmmmmmmmmtttttt	none
Cfa-Mir-430-P7d2_pri	None	Cfa	GAUUCCGCUCAGACUGGGAUACACAAAAUGAGGGCACUUCCCGAUCUGUCUGGAAAGUGCUCCCACUUUGUGUGUCCUUGUCUGAGGAAAGCAUC	ffmmmmiimmmmmmimmmmmmmmmmmmimmimmmmmmmmmmimmllllmmimmimmmmmmmmimmimmmmmmmmmmmmimmmmmmmmmmtttttt	none
Cfa-Mir-431_pri	None	Cfa	CUCCUGCUCGUCCUGCGAGGUGUCUUGCAGGCCGUCAUGCAGGCCACACUGACGGUAACGUUGCAGGUCGUCUUGCAGGGCUUCUCGCAAGACGACAUCUUCAUC	ffffmmimmmmmimmmmmmmimmmmmmmmmmimmimimmmmmmmmllllllllmmmiiiimmmmmimimmimmmmmmmmmmimmmmmmmimmmmmmmtttttttt	none
Cfa-Mir-432_pri	cfa-mir-432	Cfa	CAUUGCGUGACUCCUCCAGGUCUUGGAGUAGGUCAUUGGGUGGAUCCUUAAUUUCCCUAUGUGGGCCACUGGAUGGCUCCUCCAUGUCUUGGCGGAGAUCAAUGGGCAG	fffmmmimmmmmmmimmmmmimimmmmmiimmmmmmmimmmmmimmmlllllllllllllllmmmmmmmmimmmmmmmimmmmmimimmmmmimmmmimmiiimimmmt	none
Cfa-Mir-433_pri	cfa-mir-433	Cfa	ACCCAAUGCCCGGGGAGAAGUACGGUGAGCCUGUCAUUAUUCAGAGAGGCUAGAUCCUCUGUGUUGAGAAGGAUCAUGAUGGGCUCCUCGGUGUUCUCCAGGUAGCGGCACCAC	ffmmiimmmmiiimmmmmmiiimmmimmmmmmmmmmmimmmmmimmmmmllllllmmmmmimmiiiiiiiimmmimmmmmmmmmmmimmmiiimmmmmmimmmmiimmtttttt	-8/-6/3/1
Cfa-Mir-448_pri	cfa-mir-448	Cfa	UUCACAUGGGCAGGGAGGUUGAACAUCCUGCAUAGUGCUGCCAGGAAAUCCCUAUUUUAUACUAAGGGGGCUGGCUGGUUGCAUAUGUAGGAUGUCCCAUCUCCCCGCCCACUUCAUC	ffffffmmmmmimmmmmmmimimmmmmmmmmmmmimmmimmmmmiiiimmmmmlllllllllllmmmmmiiiiimmmmmimmmmmmmmmmmmmmmimimmmmmmmimmmmmttttttt	none
Cfa-Mir-450-P1_pri	cfa-mir-450a	Cfa	AAAGAAAGAUGCUGAACUGUUUUUGCGAUGUGUUCCUAAUAUGCAGUAUGAACAUAUUGGGAGCAUUUUGCAUGCAUGGUUUUGUAUCAAUAUACAG	fffffffmmmmmimmmmmmmiiimmmmmimmmmmmmmmmmmmmlllllllllmmmmmmmmmmmmmmimmmmmiiimmmmmmmimmmmmttttttttt	none
Cfa-Mir-450-P2_pri	None	Cfa	AAAGAAAGAUGCCUAACUAUUUUUGCGAUGUGUUCCUAAUAUGUACUAUAAGUGUAUUGGGAACAUUUUGCAUUCAUAGUUUUGUGUCAAUCAUAUG	fffmmiimmmmmiimmmmmmiiimmmmmimmmmmmmmmmmmmiimmmlllmmmmmmmmmmmmmmmmimmmmmiiimmmmmmiimmmmmiimmttttt	-7/-5/2/2
Cfa-Mir-450-P3_pri	cfa-mir-450b	Cfa	AGGGUAAGGUACAAAAUUAUUUUUGCAAUAUGUUCCUGAAUAUGUAAUAUAAGUGUAUUGGGAACAUUUUGCAUCCAUAGUUUUGUAUCAAUAUUUAG	fffffffmmmmmmmmmmmmmiiimmmmmimmmmmmmmmmmmmmlllllllllmmmmimmmmmmmmmmimmmmmiiimmmmmmmmmmmmmttttttttt	none
Cfa-Mir-451_pri	cfa-mir-451	Cfa	GACACUUGGGGAUGGCGAGGAAACCGUUACCAUUACUGAGUUUAGUAAUGGUAAUGGUUCUCUUGCUGUACCCACAAUACGU	fffffmmmmmmmmmmmmmmmimmmmmmmmmmmmmmmmmllllmmmmmmmmmmmmmmmmmimmmmmmmmmimmmimmmttttt	none
Cfa-Mir-452-v1_pri	cfa-mir-452	Cfa	UGGAAAUGCUAAGCACUUACAACUGUUUGCAGAGGAAACUGAGACUUUGUAACUACAUCUCAGUCUCAUCUGCAAAGAAGUAAGUGCUUUGCCAAGUCCCU	fmmmiiimmimmmmmmmmmmiiimimmmmmmmmimmimmmmmmmiiimmmllllmmmmmmmmmmimmimmmmmmmmimimmmmmmmmmmimmiiiimmmtt	none
Cfa-Mir-455_pri	cfa-mir-455	Cfa	GCCCUUCCCUGGCGUGAGGGUAUGUGCCUUUGGACUACAUCGUGGAAGCCAGCACCAUGCAGUCCAUGGGCAUAUACACUUGCCUCAAGGCCUGUGUC	ffffffffffmmmimmmmmmmmmmmmmmmimmmmmmimmmimmmllllllllmmmimmmimmmmmmimmmmmmmmmmiiiiimmmmmiimmmtttttt	none
Cfa-Mir-459_pri	cfa-mir-802	Cfa	CAGACUUCUAUUAUUUGUACUCAGUAACAAAGAUUCAUCCUUGUGUCCGUCAAGCAACAAGGAGAAUCUUUGUCACUUAGUGUAAUUAAUAGCUGUACCUC	fffmmiimmmmmmimmmmmmmimmmimmmmmmmmmmimmmmmmmmmlllllllmmimmmmmmmmmmmmmmmmmimmmimmmmmmmimmmmmmiimmttttt	none
Cfa-Mir-483_pri	cfa-mir-483	Cfa	UGAGCAGCGGAGGGACGGGGAGGACGGGAGGAAAGGAGGACGUGGUUUCAUGCAGGUCCUCACUCCUCCCCUCCCGUCUUCCUCUUCCUCUCCCAAGCCUGC	fffmmmmmmmmmmmmimmmmmmmmmmmmmmmiimmmmmmmmimmllllllllmmimmmmiiiimmmmiimmmmmmmmmmmmmmmimmmimmmmiiimimmmm	none
Cfa-Mir-486_pri	cfa-mir-486	Cfa	CCUCCAUCCUCCCUGAGGGAUCCUGUACUGAGCUGCCCCGAGGCCAUUCACUGCGCUCAGCUCGGGGCAGCUCAGUACAGGAUGCGUCGGGGUGGGAGUCAGC	fmmmmiiiiimmmmmmimimmmmmmmmmmmmmmmmmmmmmmmmmmmlllllmmimmiiiimmmmmmmmmmmmmmmmmmmmmmmimimmmmmmiimmmmttttt	none
Cfa-Mir-488_pri	cfa-mir-488	Cfa	AAUUUCCGAGAAUCAUCUCUCCCAGAUAAUGGCACUCUCAAACAAGUUUUCAAGUUGUUUGAAAGGCUAUUUCUUGGUCAGAAGACUCUCAAUUCCUUC	fffffffmmmmimmimmmiimmimmmimmmmmmimmimmmmmmmmimmlllmmimmmmmmmmimmmmmmmmmmmimmiimmmimmimmmmttttttttt	none
Cfa-Mir-489_pri	cfa-mir-489	Cfa	GGUAUUGGUGGCAGCUUGGUGGCCGUAUGUGUGGCGCCAUUUACUUGAACCUUUAGGAGUGACAUCACAUAUACGGCGGCUAAACUGCUACAUAGGACAA	fmmimmmmmmmmmmimmmmmimmmmmmmmmmmmmimimmmmiimmmmmllllmmmmmmmmmimimmmmmmmmmmmmmimmmmmimmmmmmmimmmimmtt	none
Cfa-Mir-490_pri	cfa-mir-490	Cfa	GCAAAGUUCAUUGUUCGACACCAUGGAUCUCCAGGUGGGUCACGUUUAGAGAUACACCAACCUGGAGGACUCCAUGCUGUUGAGCUGUUCACGAGCAGCG	mmiiimmmmmmimmmmmmmmimmmmmmmmmmmmmmmimmmiiimmllllllllmmmmmimmmmmmmmmiimmmmmmimmmmmmmmimmiiiimmmmimmt	none
Cfa-Mir-491_pri	cfa-mir-491	Cfa	GGGAAUUGACUUAGCUGGGUAGUGGGGAACCCUUCCAUGAGGAGUAGAACACUCCUUAUGCAAGAUUCCCUUCUACCUGACUGGGUUGGAGUCCUA	mmmmiiimmmmmmmimmmmmmmimmmmmmiimmmimmmmmmmmmmlllllmmmmmmmmmmimmmimmmmmmimmmmmmmimmmmmmmiiiimmmmt	none
Cfa-Mir-493_pri	cfa-mir-493	Cfa	CCCCUCUGGCCGCCAGGGCCUUGUACAUGGUAGGCUUUCAUUCAUUCGUUUGCACAUUCGGUGAAGGUCUACUGUGUGCCAGGCCCUGUGCCAGGCAUCGAGU	ffffmmmmmmiiimmmmmmmmimmmmmmmmmmmmmmmmmmmmlllllllllllllllllmmmmmmmmmmmmmmmmmmmmimmmmmmmmimmmmmmtttttttt	-8/-6/3/1
Cfa-Mir-499_pri	cfa-mir-499	Cfa	GCACCCUGGGCGGGCGGCCGUUAAGACUUGCAGUGAUGUUUAACUCCUCUCCACGUGAACAUCACAGCAAGUCUGUGCUGCUUCCCGUCCCCACGCUGC	mmmimimmmmmmmmimmmimmiimmmmmmmmimmmmmmmmmmlllllllllllllmmmmmmmmmmimmmmmmmmiimmimmmimmmmiimmmmimimmm	none
Cfa-Mir-504-v1_pri	cfa-mir-504	Cfa	UUGAAUCGGCUGCUGUUGGGAGACCCUGGUCUGCACUCUAUCUGUAUGCUUACUGAAGGGAGCGCAGGGCAGGGUUUCCCAUACAGAGGGCACAGGCUA	ffffffffmmmimmmmmmmmmmmmmmmmimmmmmimmmmimmimmmllllmmmimmiimmmmimmmmmimmmmmmmmmmmmimmmmiimmmtttttttt	-9/-8/1/2
Cfa-Mir-505-v1_pri	cfa-mir-505	Cfa	UAAAUUGAUGCGCUCAGUGGGGGAGCCAGGAAGUAUUGAUGUUUCUGCCAGUUUAGCGUCAACACUUGCUGGUUUCCUCUCUGGAGCAUCACCAAGUUC	fffffmmmmmmimimmmimmmmmmmmmmmimmmmimmmmmmmmlllllllllllmmmmmmmmimmmmimmmmmmmmmmmimmmmimmmmmmtttttttt	none
Cfa-Mir-506-P1_pri	cfa-mir-506	Cfa	CUUAUCUGUGUUCAGUGCCCUACUCAGGGAGGCGUCAUUCACAUAAGUUGAUAUAUGAAUGGCACCUUUUUGAGUAGGGUAAUGUACAAUGAGGACAA	mmmmmimmmmiimmimmmmmmmmmmmmmmmmmimmmmmmmmimmmllllllmmmimmmmmmmmimmmmmmmmmmmmmmmmmimmmmmmmmmmmttttt	none
Cfa-Mir-506-P2d_pri	cfa-mir-507a	Cfa	CUAUGGUGUGUGCAGUGCUCCACUUCAGGAAGUGCCAUCCAUGUAGCUAAAACCUAUGAUUGGCACCUCUUUGAGUGUAGCAAUGUGCAACAGGUACAA	fmmmiiiimmmmmmimmmmimmmmmimmmmimmmmmmiimmmmlllllllllllmmmmiimmmmmmimmmmimmmmmimmmmimmmmmmiiiimmmttt	none
Cfa-Mir-506-P2e_pri	cfa-mir-507b	Cfa	CCAAACUUUGUGCAGUGCCCCAUUCAAAAAGGUGCCAUUCAGGUAUACUAAAAUAUGAUUGGCACUUUUUUGAGUGUGGUAAUUCACAACAUGUACAA	fffffffmmmmmiiimmmmimmmmmmmmmmmmmmmmmimmmimmllllllllmmimmmimmmmmmmmmmmmmmmmmimmmmiiimmmmmttttttttt	-6/-4/3/3
Cfa-Mir-506-P3a_pri	cfa-mir-508a	Cfa	UUCAGCUGAGUGUAGUGCUCUACUUGAGAGGGUGACAUUCAUAGAUACUAGAACAUGACUGUCACCUUUUUUGAGUACAGUAAUGCACAUUAUAUACAA	fffffffffmmmmmimmmmimmmmmmmmmmmmmmmmmimmmmllllllllllllmmmmimmmmmmmimmmmmmmmmmimmmmimmmmmttttttttttt	none
Cfa-Mir-506-P3b_pri	cfa-mir-508b	Cfa	UUCAGCUGAGUGUAGUGCUCUACUUGAGAGGGUGACAUUCACAGAUACUGGACAUGACUGUCACCUUUUUUGAGUACAGUAAUGCACAUUUUAUACAA	fffffffffmmmmmimmmmimmmmmmmmmmmmmmmmmimmmmmmlllmmmiiiimmmimmmmmmmimmmmmmmmmmimmmmimmmmmttttttttttt	none
Cfa-Mir-506-P7_pri	cfa-mir-514	Cfa	ACAUUCUUUAUGUAGUACCCUACUCCAGAGAGUGGCAAUCAUUUGUAAUUAUAUGUGAUUGACACCUCUGUGAGUGGAGUAAUGCAUGACAUGUACGA	mmmmiiimmmmmmmimmmimmmmmmmmmmmimmmimmmmmmmimmmllllmmmimmmmmmmimmmmmmmmimmmmmmimmmimmmmmmmimmmmtttt	none
Cfa-Mir-542-v1_pri	cfa-mir-542	Cfa	AUGCGCAGACCUCAGACAUCUCGGGGAUCAUCAUGUCACGAGAUACCACUGUGCACUUGUGACAGAUUGAUAACUGAAAGGUCUGGGAGCCACUCAUCU	fmmimmiiimmimmmmmiiimmmmiimmmmiiimmmmmmmmmimmmllllmmmiimmmmmmmmmiiimmmmiimmmmiiimmmmmmmimmmmttttttt	none
Cfa-Mir-544-P1_pri	cfa-mir-544	Cfa	AGAUUUUCAUCACCUAGGGAUCUUGUUAAAAGGCAGAUUCUGAUUUAGGGACCAAGAUUCUGCAUUUUUAGCAAGUUCCCAAGUGAUGCUAGCGCUGC	fffffffmmmmmmiiimmmmimmmmmmmmmmmmmmmmimmmlllllllllllllmmmimmmmmimmmmmmmmmmmimmmmiimmmmmmtttttttttt	-5/-3/3/2
Cfa-Mir-544-P2_pri	None	Cfa	UCCCUAUGAAUCACUGGAGAUCUUGUUAAGAUGCAGAUUCUGGUUCAUGGCCUAGGAUUCUGCAUUUGUAACAAGCUCCCAGGUGAUGCCAAUGCUG	fffffffffmmmmmmmmimmimmmmmmmmmmmmmmmmmmmmmmmmlllmmmmimmmmimmmmmmmmmimmmmmmmimmmmmimmmmmtttttttttt	none
Cfa-Mir-551-P1_pri	cfa-mir-551a	Cfa	GGGACUGCCAGGUGACCCUGGAAAUCCAGAGUGGGUAAGGCCUGUCUGAUUGUGUCUAGGCGACCCACUCUUGGUUUCCAUGGUUGCCCUGGAGACCACA	fmmimmimmmmmmmmmmimmmmmmmmimmmmmmmmmiiimmmmmiiimmmlllmmmmmmmmimmmmmmmmmimmmmmmmmimmmmmimmmmmmmimmttt	none
Cfa-Mir-551-P2_pri	cfa-mir-551b	Cfa	GAUGUGCUCUCCUGGCCCAUGAAAUCAAGUGUGGGUGAGACCUGGUGCACAGCGGGAAGGCGACCCAUACUUGGUUUCAGAGGCUGCGAGAAUAUCUACA	mmmmmiimmmmimmmmmiimmmmmmmmmmmmmmmmmiimimmmiimmmlllmmmiiimmmmimmmmmmmmmmmmmmmmmiimmmmmimmmmmmmmmtttt	none
Cfa-Mir-574_pri	cfa-mir-574	Cfa	CCUGCGUGGGUGCGGGCGUGUGAGUGUGUGUGUGUGAGUGUGUGUCGCUCCGGGUCCACGCUCAUGCACACACCCACACGCCCGCGCUCGGGGUCUGC	ffffmimmmmmmmmmmmmmmmmimimmmmmmmmmmmmmmmmmimimimlllmimimmmmmmmmmmmmmmmmmmmmmmmmmmmmmmmmmmmimtttttt	none
Cfa-Mir-582_pri	cfa-mir-582	Cfa	CUUCAGUCUGUACUCUUUGGUUACAGUUGUUCAACCAGUUACUAAUCUAGCUAAUUGUAACCAGUUGAACAACUGAACCCAAAGGGUGCAAAGUGGAAAC	fmmmmimimmmmmmmmmmmmiiimmmmmmmmmmmmiimmmmmllllllllllllllmmmmmiimmmmmmmmmmmmiiimmmmmmmmmmmmimimmmmttt	none
Cfa-Mir-590_pri	cfa-mir-590	Cfa	UCCUCUAGCCAAUCAGAAAUGAGCUUAUUCAUAAAAGUACAGUAUGAUCCAGUAAACCUGUAAUUUUAUGUAUAAGCUAGUCUCUGAUUGAAACAUGCAAC	fffffffffmmmmmmmmimmimmmmmmmimmmmmmmimmmmmmmmllllllmmmiiimmmmmimmmmmmmimmmmmmmimmimmmmmmmmttttttttttt	none
Cfa-Mir-592_pri	cfa-mir-592	Cfa	GAUGAUAUUAUGCCAUGACAUUGUGUCAAUAUGCGAUGAUGUGUGUGAUGGCACAGCGUCAUCACGUGGUGACGCAACAUCAUGACGUAAGACAUCACAA	mmmmiiimmmmmimmmmmiimmmmmmmmimmmmimmmmmmmmmmmmllllmmmmmimmmmmmmimmmmimmmmmmmmiimmmmmimmmmmiimmmmtttt	none
Cfa-Mir-599_pri	cfa-mir-599	Cfa	GACCUGCUGUCCACAGUGUGUUUGAUAAGCUGACAUGGGACAGGGAUUCUUUUCACUGUUGUGUCAGUUUAUCAAACCCAUACCUGGAUGACACUCAAU	mmiimmimmmmmmiimmmimmmmmmmmmmmmmmmmmiimmmmmmmmlllllmmmimmmmmmmmmmmmmmmmmmmmmmimmmiiimmmmmmimmimmttt	-6/-3/2/3
Cfa-Mir-615_pri	cfa-mir-615	Cfa	CGACUCGGGAGGGGCGGGAGGGGGGUCCCCGGAGCUCGGUCUCGAGGGUGCUUAUUGUUCGGUCCGAGCCCGGGUCUCCCUCUCCCCCCAGCCCUCAGCCCCU	ffffffmmmiimmmimmmmmmmmmmiimmmmmimmmmmmimimmmmimlllllllmimmmmmimmmmmmmmmmmiimmmmmmmmmmmmmiimmmttttttttt	-10/-7/2/2
Cfa-Mir-628_pri	cfa-mir-628	Cfa	AGCUGUUGUGUCACUUCCUCAUGCUGACAUAUUUACUAGAGGGUAAAAUUAAUAACCUUCUAGUAAGAGUGGCAGUCGAAGGGAAGGGCUCAUCUGACUUC	ffffmimmimmmimmmmmmiiimmmmimmmimmmmmmmmmmmmmllllllllllmmmmmmmmmmmmmimmmimmmmiiiimmmmmmmmmimmimttttttt	none
Cfa-Mir-652_pri	cfa-mir-652	Cfa	CACGAAUGGCUUUGCACUACACAACCCUAGGAGAGGGUGCCAUUCACAUAGACUAUAAUUGAAUGGCGCCACUAGGGUUGUGCAGUGCACAACCUACACAAC	fffffffmmiiimmmmmmimmmmmmmmmmmiiiiimmmmmmmmmmmiimmlllllmmiimmmmmmmmmmmimmmmmmmmmmmimmmmmmiiimmtttttttt	-9/-8/3/3
Cfa-Mir-653_pri	cfa-mir-653	Cfa	AAUUUCUCAUUCCUUCAGUGUUGAAACAAUCUCUAUUGAACCAGGCUCCAAACCAAGUUCACUGGAGUUUGUUUCAAUAUUGCAAGAAUGAUAAGAUUG	mmmmmimmmmmmiiimmmmmmmmmmmmmmimmmmmimmmmmiimmlllllllmmiimmmmmimmmmmimmmmmmmmmmmmmmiiimmmmmmiimmmmmt	-6/-4/3/3
Cfa-Mir-671_pri	cfa-mir-671	Cfa	ACUGGCAGGCCAGGAAGAGGAGGAAGCCCUGGAGGGGCUGGAGGUGAUGGAUGUUUUCCUCCGGUUCUCAGGGCUCCACCUCUUCCGGGCCGUGGAGCCA	ffmmmmimmmmimmmmmmmmimmmimmmmmmiimmmmmmmmmmmimmlllllllmmimmmmmmmmmmmmmmmmmmmmimmmmmmmmimmmmiiiiimmmm	none
[truncated: 8,022 more rows]
