# Supplementary material for: The conserved single-cleavage mechanism of animal DROSHA enzymes
Source: Commun Biol. 2021 Nov 25;4:1332. doi: 10.1038/s42003-021-02860-1 (PMC8616936; doi:10.1038/s42003-021-02860-1)
Supplement: Supplementary file 4 — Supplementary Data 2 [file 42003_2021_2860_MOESM4_ESM.xlsx]

## Sheet: Supplementary Data 2
Supplementary Data 2. The orthologous pri-miRNAs of human IL-pri-miRNAs
	Mirbase ID	IL	similar IL orthologous pri-miRNAs	nonsimilar othologous pri-miRNAs
Hsa-Let-7-P1a_pri	hsa-let-7a-2	-8/-6/4/3	Mml-Let-7-P1a_pri; Cpo-Let-7-P1a_pri; Cfa-Let-7-P1a_pri; Bta-Let-7-P1a_pri; Ete-Let-7-P1a_pri; Dno-Let-7-P1a_pri; Ocu-Let-7-P1a_pri	Aae-Let-7_pri; Aca-Let-7-P1a_pri; Ami-Let-7-P1a_pri; Bge-Let-7_pri; Cgi-Let-7_pri; Cin-Let-7-P1_pri; Cli-Let-7-P1a_pri; Cpi-Let-7-P1a_pri; Cte-Let-7_pri; Dan-Let-7_pri; Dme-Let-7_pri; Dmo-Let-7_pri; Dpu-Let-7_pri; Dre-Let-7-P1a1_pri; Dre-Let-7-P1a2_pri; Gga-Let-7-P1a_pri; Hme-Let-7_pri; Isc-Let-7_pri; Lan-Let-7_pri; Lgi-Let-7_pri; Mdo-Let-7-P1a_pri; Mmu-Let-7-P1a_pri; Oan-Let-7-P1a_pri; Pfl-Let-7…
Hsa-Let-7-P1b_pri	hsa-let-7e	-8/-6/2/2	Mml-Let-7-P1b_pri; Cpo-Let-7-P1b_pri; Cfa-Let-7-P1b_pri; Oan-Let-7-P1b_pri; Bta-Let-7-P1b_pri; Ete-Let-7-P1b_pri; Rno-Let-7-P1b_pri; Mmu-Let-7-P1b_pri	Aae-Let-7_pri; Aca-Let-7-P1b_pri; Ami-Let-7-P1b_pri; Bge-Let-7_pri; Cgi-Let-7_pri; Cin-Let-7-P1_pri; Cpi-Let-7-P1b_pri; Cte-Let-7_pri; Dan-Let-7_pri; Dme-Let-7_pri; Dmo-Let-7_pri; Dpu-Let-7_pri; Dre-Let-7-P1b1_pri; Dre-Let-7-P1b2_pri; Hme-Let-7_pri; Isc-Let-7_pri; Lan-Let-7_pri; Lgi-Let-7_pri; Pfl-Let-7_pri; Pmi-Let-7_pri; Sko-Let-7_pri; Spu-Let-7_pri; Sto-Let-7-P1b_pri; Tca-Let-7_pri; Xtr-Let-7-…
Hsa-Let-7-P2a1_pri	hsa-let-7a-1	-6/-4/2/2	Mml-Let-7-P2a1_pri; Cfa-Let-7-P2a1_pri; Ete-Let-7-P2a1_pri; Dre-Let-7-P2a1_pri; Dno-Let-7-P2a1_pri	Aae-Let-7_pri; Aca-Let-7-P2a1_pri; Ami-Let-7-P2a1_pri; Bge-Let-7_pri; Bta-Let-7-P2a1_pri; Cgi-Let-7_pri; Cli-Let-7-P2a1_pri; Cpi-Let-7-P2a1_pri; Cpo-Let-7-P2a1_pri; Cte-Let-7_pri; Dan-Let-7_pri; Dme-Let-7_pri; Dmo-Let-7_pri; Dpu-Let-7_pri; Gga-Let-7-P2a1_pri; Hme-Let-7_pri; Isc-Let-7_pri; Lan-Let-7_pri; Lgi-Let-7_pri; Mdo-Let-7-P2a1_pri; Mmu-Let-7-P2a1_pri; Oan-Let-7-P2a1_pri; Ocu-Let-7-P2a1_pri;…
Hsa-Let-7-P2b2_pri	hsa-let-7b	-6/-4/2/1	Mml-Let-7-P2b2_pri; Cfa-Let-7-P2b2_pri; Bta-Let-7-P2b2_pri; Cgi-Let-7_pri; Sto-Let-7-P2b2_pri	Aae-Let-7_pri; Bge-Let-7_pri; Cpo-Let-7-P2b2_pri; Cte-Let-7_pri; Dan-Let-7_pri; Dme-Let-7_pri; Dmo-Let-7_pri; Dno-Let-7-P2b2_pri; Dpu-Let-7_pri; Dre-Let-7-P2b2_pri; Ete-Let-7-P2b2_pri; Hme-Let-7_pri; Isc-Let-7_pri; Lan-Let-7_pri; Lgi-Let-7_pri; Mmu-Let-7-P2b2_pri; Ocu-Let-7-P2b2_pri; Pfl-Let-7_pri; Pmi-Let-7_pri; Rno-Let-7-P2b2_pri; Sko-Let-7_pri; Spu-Let-7_pri; Tca-Let-7_pri; Xtr-Let-7-P2b2_pri
Hsa-Mir-8-P2a_pri	hsa-mir-200b	-8/-6/2/1	Mml-Mir-8-P2a_pri; Cpo-Mir-8-P2a_pri; Bta-Mir-8-P2a_pri; Ete-Mir-8-P2a_pri; Cin-Mir-8-P2-as_pri; Dno-Mir-8-P2a_pri; Rno-Mir-8-P2a_pri; Mmu-Mir-8-P2a_pri; Ocu-Mir-8-P2a_pri	Aae-Mir-8_pri; Aca-Mir-8-P2a_pri; Ami-Mir-8-P2a_pri; Asu-Mir-8_pri; Bfl-Mir-8-P2-v1_pri; Bge-Mir-8_pri; Cbr-Mir-8_pri; Cel-Mir-8_pri; Cfa-Mir-8-P2a_pri; Cgi-Mir-8_pri; Cin-Mir-8-P2_pri; Cli-Mir-8-P2a_pri; Cpi-Mir-8-P2a_pri; Cte-Mir-8_pri; Dan-Mir-8_pri; Dme-Mir-8_pri; Dmo-Mir-8_pri; Dpu-Mir-8_pri; Dre-Mir-8-P2a_pri; Gga-Mir-8-P2a_pri; Hme-Mir-8_pri; Isc-Mir-8_pri; Lan-Mir-8_pri; Lgi-Mir-8_pri; Md…
Hsa-Mir-9-P1_pri	hsa-mir-9-1	-4/-3/4/3	Mml-Mir-9-P1_pri; Cpo-Mir-9-P1_pri; Cfa-Mir-9-P1_pri; Sha-Mir-9-P1_pri; Mdo-Mir-9-P1_pri; Bta-Mir-9-P1_pri; Cpi-Mir-9-P1_pri; Ete-Mir-9-P1_pri; Ami-Mir-9-P1_pri; Xtr-Mir-9-P1_pri; Dno-Mir-9-P1_pri; Cli-Mir-9-P1_pri; Rno-Mir-9-P1_pri; Gga-Mir-9-P1_pri; Mmu-Mir-9-P1_pri; Ocu-Mir-9-P1_pri	Cin-Mir-9_pri; Cte-Mir-9_pri; Dre-Mir-9-P1_pri; Isc-Mir-9_pri; Lan-Mir-9_pri; Lgi-Mir-9_pri; Oan-Mir-9-P1-v1_pri; Pmi-Mir-9_pri; Spu-Mir-9_pri
Hsa-Mir-9-P3_pri	hsa-mir-9-3	-9/-8/2/2	Sha-Mir-9-P3_pri; Mdo-Mir-9-P3_pri; Oan-Mir-9-P3_pri; Dre-Mir-9-P3a_pri; Dno-Mir-9-P3_pri	Aca-Mir-9-P3_pri; Ami-Mir-9-P3_pri; Bta-Mir-9-P3_pri; Cfa-Mir-9-P3_pri; Cin-Mir-9_pri; Cpi-Mir-9-P3_pri; Cpo-Mir-9-P3_pri; Cte-Mir-9_pri; Dre-Mir-9-P3b_pri; Ete-Mir-9-P3_pri; Gga-Mir-9-P3_pri; Isc-Mir-9_pri; Lan-Mir-9_pri; Lgi-Mir-9_pri; Mml-Mir-9-P3_pri; Mmu-Mir-9-P3_pri; Ocu-Mir-9-P3_pri; Pmi-Mir-9_pri; Rno-Mir-9-P3_pri; Spu-Mir-9_pri; Sto-Mir-9-P3_pri; Tgu-Mir-9-P3_pri; Xtr-Mir-9-P3_pri
Hsa-Mir-10-P1a-v1_pri	hsa-mir-10a	-8/-6/2/2	Mml-Mir-10-P1a-v1_pri; Cpo-Mir-10-P1a-v1_pri; Dme-Mir-10-P1_pri; Cfa-Mir-10-P1a-v1_pri; Sha-Mir-10-P1a-v1_pri; Mdo-Mir-10-P1a-v1_pri; Oan-Mir-10-P1a-v1_pri; Bta-Mir-10-P1a-v1_pri; Cpi-Mir-10-P1a-v1_pri; Dan-Mir-10-P1_pri; Ete-Mir-10-P1a-v1_pri; Ami-Mir-10-P1a-v1_pri; Xtr-Mir-10-P1a-v1_pri; Dno-Mir-10-P1a-v1_pri; Cli-Mir-10-P1a-v1_pri; Rno-Mir-10-P1a-v1_pri; Sto-Mir-10-P1a-v1_pri; Gga-Mir-10-P1a-v…	Aae-Mir-10-P1-v1_pri; Aca-Mir-10-P1a-v1_pri; Asu-Mir-10-P1_pri; Bfl-Mir-10-P1-v1_pri; Bge-Mir-10-P1-v1_pri; Cbr-Mir-10-P1_pri; Cel-Mir-10-P1_pri; Cgi-Mir-10-P1_pri; Cte-Mir-10-P1_pri; Dpu-Mir-10-P1-v1_pri; Dre-Mir-10-P1a1-v1_pri; Dre-Mir-10-P1a2-v1_pri; Hme-Mir-10-P1-v1_pri; Isc-Mir-10-P1-v1_pri; Lgi-Mir-10-P1_pri; Pfl-Mir-10-P1_pri; Pmi-Mir-10-P1_pri; Sko-Mir-10-P1_pri; Spu-Mir-10-P1_pri; Tca-Mi…
Hsa-Mir-10-P2a_pri	hsa-mir-100	-5/-3/4/5	Mml-Mir-10-P2a_pri; Cfa-Mir-10-P2a_pri; Sha-Mir-10-P2a_pri; Mdo-Mir-10-P2a_pri; Ete-Mir-10-P2a_pri; Dno-Mir-10-P2a_pri; Rno-Mir-10-P2a_pri; Mmu-Mir-10-P2a_pri; Ocu-Mir-10-P2a_pri	Aae-Mir-10-P2_pri; Aca-Mir-10-P2a_pri; Ami-Mir-10-P2a_pri; Bfl-Mir-10-P2-v1_pri; Bge-Mir-10-P2_pri; Bta-Mir-10-P2a_pri; Cgi-Mir-10-P2_pri; Cin-Mir-10-P2_pri; Cli-Mir-10-P2a_pri; Cpi-Mir-10-P2a_pri; Cpo-Mir-10-P2a_pri; Cte-Mir-10-P2_pri; Dan-Mir-10-P2_pri; Dme-Mir-10-P2_pri; Dmo-Mir-10-P2_pri; Dpu-Mir-10-P2_pri; Dre-Mir-10-P2a1_pri; Dre-Mir-10-P2a2_pri; Gga-Mir-10-P2a_pri; Isc-Mir-10-P2_pri; Lan-M…
Hsa-Mir-10-P3a_pri	hsa-mir-125b-1	-8/-6/2/2	Mml-Mir-10-P3a_pri; Cpo-Mir-10-P3a_pri; Cfa-Mir-10-P3a_pri; Sha-Mir-10-P3a_pri; Mdo-Mir-10-P3a_pri; Oan-Mir-10-P3a_pri; Cpi-Mir-10-P3a_pri; Tgu-Mir-10-P3a_pri; Ami-Mir-10-P3a_pri; Xtr-Mir-10-P3a_pri; Aca-Mir-10-P3a_pri; Dno-Mir-10-P3a_pri; Cli-Mir-10-P3a_pri; Rno-Mir-10-P3a_pri; Sto-Mir-10-P3a_pri; Gga-Mir-10-P3a_pri; Mmu-Mir-10-P3a_pri; Ocu-Mir-10-P3a_pri	Aae-Mir-10-P3_pri; Asu-Mir-10-P3_pri; Bfl-Mir-10-P3_pri; Bge-Mir-10-P3_pri; Bta-Mir-10-P3a_pri; Cgi-Mir-10-P3_pri; Cin-Mir-10-P3_pri; Cte-Mir-10-P3_pri; Dan-Mir-10-P3_pri; Dme-Mir-10-P3_pri; Dmo-Mir-10-P3_pri; Dpu-Mir-10-P3_pri; Dre-Mir-10-P3a1_pri; Dre-Mir-10-P3a2_pri; Ete-Mir-10-P3a_pri; Isc-Mir-10-P3_pri; Lan-Mir-10-P3_pri; Lgi-Mir-10-P3_pri; Pfl-Mir-10-P3_pri; Pmi-Mir-10-P3_pri; Sko-Mir-10-P3…
Hsa-Mir-15-P1b_pri	hsa-mir-15b	-4/-2/3/3	Mml-Mir-15-P1b_pri; Cpo-Mir-15-P1b_pri; Cfa-Mir-15-P1b_pri; Oan-Mir-15-P1b_pri; Bta-Mir-15-P1b_pri; Ete-Mir-15-P1b_pri; Dno-Mir-15-P1b_pri; Cli-Mir-15-P1b_pri; Rno-Mir-15-P1b_pri; Gga-Mir-15-P1b_pri; Mmu-Mir-15-P1b_pri; Ocu-Mir-15-P1b_pri	Aca-Mir-15-P1b_pri; Ami-Mir-15-P1b_pri; Dre-Mir-15-P1b_pri; Sto-Mir-15-P1b_pri; Tgu-Mir-15-P1b_pri; Xtr-Mir-15-P1b_pri
Hsa-Mir-15-P2a_pri	hsa-mir-16-1	-6/-4/2/2	Mml-Mir-15-P2a_pri; Cpo-Mir-15-P2a_pri; Cfa-Mir-15-P2a_pri; Sha-Mir-15-P2a_pri; Mdo-Mir-15-P2a_pri; Oan-Mir-15-P2a_pri; Bta-Mir-15-P2a_pri; Cpi-Mir-15-P2a_pri; Ete-Mir-15-P2a_pri; Dno-Mir-15-P2a_pri; Rno-Mir-15-P2a_pri; Sto-Mir-15-P2a_pri; Mmu-Mir-15-P2a_pri; Ocu-Mir-15-P2a_pri	Ami-Mir-15-P2a_pri; Cin-Mir-15-P2_pri; Cli-Mir-15-P2a_pri; Dre-Mir-15-P2a1_pri; Dre-Mir-15-P2a2_pri; Gga-Mir-15-P2a_pri; Tgu-Mir-15-P2a_pri; Xtr-Mir-15-P2a_pri
Hsa-Mir-17-P1a_pri	hsa-mir-17	-8/-6/2/2	Mml-Mir-17-P1a_pri; Cpo-Mir-17-P1a_pri; Cfa-Mir-17-P1a_pri; Sha-Mir-17-P1a_pri; Mdo-Mir-17-P1a_pri; Bta-Mir-17-P1a_pri; Ete-Mir-17-P1a_pri; Ami-Mir-17-P1a_pri; Dno-Mir-17-P1a_pri; Ocu-Mir-17-P1a_pri	Aca-Mir-17-P1a_pri; Cli-Mir-17-P1a_pri; Cpi-Mir-17-P1a_pri; Dre-Mir-17-P1a1_pri; Dre-Mir-17-P1a2_pri; Gga-Mir-17-P1a_pri; Mmu-Mir-17-P1a_pri; Oan-Mir-17-P1a_pri; Rno-Mir-17-P1a_pri; Sto-Mir-17-P1a_pri; Tgu-Mir-17-P1a_pri; Xtr-Mir-17-P1a_pri
Hsa-Mir-17-P1b_pri	hsa-mir-106a	-5/-3/2/2	Mml-Mir-17-P1b_pri; Cpo-Mir-17-P1b_pri; Cfa-Mir-17-P1b_pri; Bta-Mir-17-P1b_pri; Ete-Mir-17-P1b_pri; Dno-Mir-17-P1b_pri; Rno-Mir-17-P1b_pri; Mmu-Mir-17-P1b_pri; Ocu-Mir-17-P1b_pri	Aca-Mir-17-P1b_pri; Cli-Mir-17-P1b_pri; Cpi-Mir-17-P1b_pri; Gga-Mir-17-P1b_pri; Mdo-Mir-17-P1b_pri; Oan-Mir-17-P1b_pri; Sha-Mir-17-P1b_pri; Tgu-Mir-17-P1b_pri; Xtr-Mir-17-P1b_pri
Hsa-Mir-17-P2b_pri	hsa-mir-18b	-8/-6/2/2	Mml-Mir-17-P2b_pri; Cpo-Mir-17-P2b_pri; Sha-Mir-17-P2b_pri; Mdo-Mir-17-P2b_pri; Oan-Mir-17-P2b_pri; Cpi-Mir-17-P2b_pri; Ete-Mir-17-P2b_pri; Xtr-Mir-17-P2b_pri; Dno-Mir-17-P2b_pri; Rno-Mir-17-P2b_pri; Sto-Mir-17-P2b_pri; Mmu-Mir-17-P2b_pri; Ocu-Mir-17-P2b_pri	Aca-Mir-17-P2b_pri; Bta-Mir-17-P2b_pri; Cfa-Mir-17-P2b_pri; Cli-Mir-17-P2b_pri; Dre-Mir-17-P2b1_pri; Gga-Mir-17-P2b_pri; Tgu-Mir-17-P2b_pri
Hsa-Mir-17-P3a_pri	hsa-mir-20a	-8/-6/3/1	Mml-Mir-17-P3a_pri; Cfa-Mir-17-P3a_pri; Sha-Mir-17-P3a_pri; Mdo-Mir-17-P3a_pri; Oan-Mir-17-P3a4_pri; Bta-Mir-17-P3a_pri; Cpi-Mir-17-P3a_pri; Ete-Mir-17-P3a_pri; Tgu-Mir-17-P3a1_pri; Tgu-Mir-17-P3a2_pri; Ami-Mir-17-P3a_pri; Aca-Mir-17-P3a_pri; Dno-Mir-17-P3a_pri; Cli-Mir-17-P3a_pri; Rno-Mir-17-P3a_pri; Gga-Mir-17-P3a_pri; Mmu-Mir-17-P3a_pri; Ocu-Mir-17-P3a_pri	Cpo-Mir-17-P3a_pri; Dre-Mir-17-P3a1_pri; Oan-Mir-17-P3a3_pri; Sto-Mir-17-P3a_pri; Xtr-Mir-17-P3a_pri
Hsa-Mir-19-P2b_pri	hsa-mir-19b-2	-9/-/4/0	Mml-Mir-19-P2b_pri; Oan-Mir-19-P2b_pri; Dno-Mir-19-P2b_pri	Aca-Mir-19-P2b_pri; Bta-Mir-19-P2b_pri; Cfa-Mir-19-P2b_pri; Cli-Mir-19-P2b_pri; Cpi-Mir-19-P2b_pri; Cpo-Mir-19-P2b_pri; Dre-Mir-19-P2b1_pri; Ete-Mir-19-P2b_pri; Gga-Mir-19-P2b_pri; Mdo-Mir-19-P2b_pri; Mmu-Mir-19-P2b_pri; Ocu-Mir-19-P2b_pri; Rno-Mir-19-P2b_pri; Sha-Mir-19-P2b_pri; Sto-Mir-19-P2b_pri; Tgu-Mir-19-P2b_pri; Xtr-Mir-19-P2b_pri
Hsa-Mir-21_pri	hsa-mir-21	-8/-6/3/3	Mml-Mir-21_pri; Cpo-Mir-21_pri; Cfa-Mir-21_pri; Sha-Mir-21_pri; Mdo-Mir-21_pri; Bta-Mir-21_pri; Cpi-Mir-21_pri; Tgu-Mir-21_pri; Ami-Mir-21_pri; Xtr-Mir-21_pri; Dno-Mir-21_pri; Cli-Mir-21_pri; Rno-Mir-21_pri; Gga-Mir-21_pri; Mmu-Mir-21_pri; Ocu-Mir-21_pri	Aca-Mir-21_pri; Dre-Mir-21-P1_pri; Dre-Mir-21-P2_pri; Ete-Mir-21_pri; Oan-Mir-21_pri; Sto-Mir-21_pri
Hsa-Mir-22-P1a_pri	hsa-mir-22	-6/-4/2/1	Mml-Mir-22-P1a_pri; Cpo-Mir-22-P1a_pri; Cfa-Mir-22-P1a_pri; Sha-Mir-22-P1a_pri; Mdo-Mir-22-P1a_pri; Oan-Mir-22-P1a_pri; Bta-Mir-22-P1a_pri; Ete-Mir-22-P1a_pri; Dno-Mir-22-P1a_pri; Rno-Mir-22-P1a_pri; Mmu-Mir-22-P1a_pri; Ocu-Mir-22-P1a_pri	Aca-Mir-22-P1a_pri; Bfl-Mir-22-P1_pri; Cgi-Mir-22-P1_pri; Cli-Mir-22-P1a_pri; Cpi-Mir-22-P1a_pri; Cte-Mir-22-P1_pri; Dre-Mir-22-P1a_pri; Gga-Mir-22-P1a_pri; Lan-Mir-22-P1_pri; Lgi-Mir-22-P1_pri; Pfl-Mir-22-P1_pri; Pmi-Mir-22-P1_pri; Sto-Mir-22-P1a_pri; Xtr-Mir-22-P1a_pri
Hsa-Mir-24-P1_pri	hsa-mir-24-2	-8/-5/2/2	Cpo-Mir-24-P1_pri	Aca-Mir-24-P1_pri; Ami-Mir-24-P1_pri; Bta-Mir-24-P1_pri; Cfa-Mir-24-P1_pri; Cpi-Mir-24-P1_pri; Dno-Mir-24-P1_pri; Dre-Mir-24-P1_pri; Ete-Mir-24-P1_pri; Mdo-Mir-24-P1_pri; Mml-Mir-24-P1_pri; Mmu-Mir-24-P1_pri; Oan-Mir-24-P1_pri; Ocu-Mir-24-P1_pri; Rno-Mir-24-P1_pri; Sha-Mir-24-P1_pri; Sto-Mir-24-o1_pri; Xtr-Mir-24-P1_pri
Hsa-Mir-24-P2_pri	hsa-mir-24-1	-6/-4/2/1	Mml-Mir-24-P2_pri; Cpo-Mir-24-P2_pri; Cfa-Mir-24-P2_pri; Sha-Mir-24-P2_pri; Mdo-Mir-24-P2_pri; Bta-Mir-24-P2_pri; Cpi-Mir-24-P2_pri; Ete-Mir-24-P2_pri; Tgu-Mir-24-P2_pri; Ami-Mir-24-P2_pri; Xtr-Mir-24-P2_pri; Dno-Mir-24-P2_pri; Rno-Mir-24-P2_pri; Gga-Mir-24-P2_pri; Mmu-Mir-24-P2_pri	Dre-Mir-24-P2b_pri; Oan-Mir-24-P2_pri; Ocu-Mir-24-P2_pri; Sto-Mir-24-o2_pri; Sto-Mir-24-P2_pri
Hsa-Mir-26-P1_pri	hsa-mir-26b	-6/-4/2/2	Mml-Mir-26-P1_pri; Cpo-Mir-26-P1_pri; Cfa-Mir-26-P1_pri; Sha-Mir-26-P1_pri; Mdo-Mir-26-P1_pri; Bta-Mir-26-P1_pri; Ete-Mir-26-P1_pri; Aca-Mir-26-P1_pri; Dno-Mir-26-P1_pri; Rno-Mir-26-P1_pri; Sto-Mir-26-P1_pri; Mmu-Mir-26-P1_pri; Ocu-Mir-26-P1_pri	Cli-Mir-26-P1_pri; Cpi-Mir-26-P1_pri; Dre-Mir-26-P1_pri; Gga-Mir-26-P1_pri; Oan-Mir-26-P1_pri; Xtr-Mir-26-P1a_pri; Xtr-Mir-26-P1b_pri
Hsa-Mir-26-P2_pri	hsa-mir-26a-2	-6/-4/2/2	Mml-Mir-26-P2_pri; Cpo-Mir-26-P2_pri; Cfa-Mir-26-P2_pri; Sha-Mir-26-P2_pri; Mdo-Mir-26-P2_pri; Bta-Mir-26-P2_pri; Cpi-Mir-26-P2_pri; Ete-Mir-26-P2_pri; Aca-Mir-26-P2_pri; Dno-Mir-26-P2_pri; Rno-Mir-26-P2_pri; Mmu-Mir-26-P2_pri; Ocu-Mir-26-P2_pri	Ami-Mir-26-P2_pri; Dre-Mir-26-P2_pri; Oan-Mir-26-P2_pri; Sto-Mir-26-P2_pri; Xtr-Mir-26-P2_pri
Hsa-Mir-27-P2_pri	hsa-mir-27b	-7/-5/4/2	Mml-Mir-27-P2_pri; Cfa-Mir-27-P2_pri; Sha-Mir-27-P2_pri; Mdo-Mir-27-P2_pri; Bta-Mir-27-P2_pri; Cpi-Mir-27-P2_pri; Ete-Mir-27-P2_pri; Ami-Mir-27-P2_pri; Xtr-Mir-27-P2_pri; Aca-Mir-27-P2_pri; Dno-Mir-27-P2_pri; Cli-Mir-27-P2_pri; Rno-Mir-27-P2_pri; Gga-Mir-27-P2_pri; Mmu-Mir-27-P2_pri; Ocu-Mir-27-P2_pri	Cpo-Mir-27-P2_pri; Dre-Mir-27-P2a_pri; Dre-Mir-27-P2b_pri; Oan-Mir-27-P2_pri; Sto-Mir-27-P2_pri; Tgu-Mir-27-P2_pri
Hsa-Mir-28-P3_pri	hsa-mir-708	-9/-7/2/2	Mml-Mir-28-P3_pri; Cpo-Mir-28-P3_pri; Bta-Mir-28-P3_pri; Dno-Mir-28-P3_pri; Rno-Mir-28-P3_pri; Ocu-Mir-28-P3_pri	Ete-Mir-28-P3_pri; Mmu-Mir-28-P3_pri
Hsa-Mir-29-P1b_pri	hsa-mir-29c	-3/-/3/0	Mml-Mir-29-P1b_pri; Cpo-Mir-29-P1b_pri; Cfa-Mir-29-P1b3_pri; Cfa-Mir-29-P1b4_pri; Sha-Mir-29-P1b_pri; Mdo-Mir-29-P1b_pri; Oan-Mir-29-P1b_pri; Bta-Mir-29-P1b_pri; Cpi-Mir-29-P1b_pri; Ete-Mir-29-P1b_pri; Tgu-Mir-29-P1b_pri; Ami-Mir-29-P1b_pri; Aca-Mir-29-P1b_pri; Dno-Mir-29-P1b_pri; Cli-Mir-29-P1b_pri; Rno-Mir-29-P1b1_pri; Rno-Mir-29-P1b2_pri; Gga-Mir-29-P1b_pri; Mmu-Mir-29-P1b_pri; Ocu-Mir-29-P1b_…	Asu-Mir-29-P1_pri; Bfl-Mir-29-P1_pri; Cbr-Mir-29-P1_pri; Cel-Mir-29-P1_pri; Cgi-Mir-29-P1_pri; Cin-Mir-29-P1_pri; Cte-Mir-29-P1_pri; Isc-Mir-29-P1_pri; Lgi-Mir-29-P1_pri; Pfl-Mir-29-P1_pri; Pmi-Mir-29-P1_pri; Sko-Mir-29-P1_pri; Spu-Mir-29-P1_pri; Sto-Mir-29-P1b_pri; Xtr-Mir-29-P1b_pri
Hsa-Mir-32_pri	hsa-mir-32	-8/-6/2/2	Mml-Mir-32_pri; Cpo-Mir-32_pri; Cfa-Mir-32_pri; Mdo-Mir-32_pri; Oan-Mir-32_pri; Cpi-Mir-32_pri; Aca-Mir-32_pri; Dno-Mir-32_pri; Rno-Mir-32_pri; Sto-Mir-32_pri; Mmu-Mir-32_pri; Ocu-Mir-32_pri	Ami-Mir-32_pri; Bta-Mir-32_pri; Cli-Mir-32_pri; Ete-Mir-32_pri; Gga-Mir-32_pri; Sha-Mir-32_pri; Tgu-Mir-32_pri
Hsa-Mir-33-P1_pri	hsa-mir-33a	-6/-4/2/2	Mml-Mir-33-P1_pri; Cpo-Mir-33-P1_pri; Cfa-Mir-33-P1_pri; Bta-Mir-33-P1_pri; Cpi-Mir-33-P1_pri; Tca-Mir-33_pri; Ete-Mir-33-P1_pri; Spu-Mir-33_pri; Tgu-Mir-33-P1_pri; Aca-Mir-33-P1_pri; Cli-Mir-33-P1_pri; Gga-Mir-33-P1_pri; Mmu-Mir-33-P1_pri; Ocu-Mir-33-P1_pri	Aae-Mir-33_pri; Ami-Mir-33-P1_pri; Bge-Mir-33_pri; Cgi-Mir-33_pri; Cin-Mir-33_pri; Cte-Mir-33_pri; Dan-Mir-33_pri; Dme-Mir-33_pri; Dmo-Mir-33_pri; Dno-Mir-33-P1_pri; Dpu-Mir-33_pri; Efe-Mir-33_pri; Isc-Mir-33_pri; Lgi-Mir-33_pri; Oan-Mir-33-P1_pri; Pfl-Mir-33_pri; Pmi-Mir-33_pri; Rno-Mir-33-P1_pri; Sko-Mir-33_pri; Sto-Mir-33-P1_pri; Xtr-Mir-33-P1_pri
Hsa-Mir-34-P2a_pri	hsa-mir-34b	-7/-6/2/2	Mml-Mir-34-P2a_pri; Cpo-Mir-34-P2a_pri; Cfa-Mir-34-P2a-v1_pri; Sha-Mir-34-P2a_pri; Mdo-Mir-34-P2a_pri; Oan-Mir-34-P2a_pri; Bta-Mir-34-P2a_pri; Bge-Mir-34_pri; Ete-Mir-34-P2a_pri; Dno-Mir-34-P2a_pri; Rno-Mir-34-P2a_pri; Mmu-Mir-34-P2a_pri; Ocu-Mir-34-P2a_pri	Aae-Mir-34_pri; Aca-Mir-34-P2a_pri; Ami-Mir-34-P2a_pri; Asu-Mir-34_pri; Cbr-Mir-34_pri; Cel-Mir-34_pri; Cgi-Mir-34_pri; Cin-Mir-34_pri; Cli-Mir-34-P2a_pri; Cpi-Mir-34-P2a_pri; Cte-Mir-34_pri; Dan-Mir-34_pri; Dme-Mir-34_pri; Dmo-Mir-34_pri; Dpu-Mir-34_pri; Dre-Mir-34-P2a_pri; Efe-Mir-34_pri; Gga-Mir-34-P2a_pri; Lgi-Mir-34_pri; Pfl-Mir-34_pri; Pmi-Mir-34_pri; Sko-Mir-34_pri; Spu-Mir-34_pri; Sto-Mir…
Hsa-Mir-34-P2b_pri	hsa-mir-34c	-6/-4/2/2	Mml-Mir-34-P2b_pri; Cpo-Mir-34-P2b_pri; Cfa-Mir-34-P2b_pri; Sha-Mir-34-P2b_pri; Mdo-Mir-34-P2b_pri; Oan-Mir-34-P2b_pri; Bta-Mir-34-P2b_pri; Cpi-Mir-34-P2b_pri; Bge-Mir-34_pri; Ete-Mir-34-P2b_pri; Tgu-Mir-34-P2b_pri; Ami-Mir-34-P2b_pri; Xtr-Mir-34-P2b_pri; Dre-Mir-34-P2b_pri; Dno-Mir-34-P2b_pri; Cli-Mir-34-P2b_pri; Rno-Mir-34-P2b_pri; Sto-Mir-34-P2b_pri; Gga-Mir-34-P2b_pri; Mmu-Mir-34-P2b_pri; Ocu…	Aae-Mir-34_pri; Aca-Mir-34-P2b_pri; Asu-Mir-34_pri; Cbr-Mir-34_pri; Cel-Mir-34_pri; Cgi-Mir-34_pri; Cin-Mir-34_pri; Cte-Mir-34_pri; Dan-Mir-34_pri; Dme-Mir-34_pri; Dmo-Mir-34_pri; Dpu-Mir-34_pri; Efe-Mir-34_pri; Lgi-Mir-34_pri; Pfl-Mir-34_pri; Pmi-Mir-34_pri; Sko-Mir-34_pri; Spu-Mir-34_pri; Tca-Mir-34_pri
Hsa-Mir-34-P3c_pri	hsa-mir-449c	-6/-4/2/2	Bta-Mir-34-P3c_pri; Bge-Mir-34_pri; Ami-Mir-34-P3c_pri; Dno-Mir-34-P3c_pri	Aae-Mir-34_pri; Aca-Mir-34-P3c_pri; Asu-Mir-34_pri; Cbr-Mir-34_pri; Cel-Mir-34_pri; Cgi-Mir-34_pri; Cin-Mir-34_pri; Cli-Mir-34-P3c_pri; Cpi-Mir-34-P3c_pri; Cpo-Mir-34-P3c_pri; Cte-Mir-34_pri; Dan-Mir-34_pri; Dme-Mir-34_pri; Dmo-Mir-34_pri; Dpu-Mir-34_pri; Efe-Mir-34_pri; Gga-Mir-34-P3c_pri; Lgi-Mir-34_pri; Mmu-Mir-34-P3c_pri; Oan-Mir-34-P3c_pri; Pfl-Mir-34_pri; Pmi-Mir-34_pri; Rno-Mir-34-P3c_pri;…
Hsa-Mir-92-P2a_pri	hsa-mir-367	-6/-4/2/2	Mml-Mir-92-P2a_pri; Isc-Mir-92_pri; Bta-Mir-92-P2a_pri; Dno-Mir-92-P2a_pri	Aca-Mir-92-P2a_pri; Ami-Mir-92-P2a_pri; Asu-Mir-92_pri; Bfl-Mir-92-o2a_pri; Cel-Mir-92_pri; Cfa-Mir-92-P2a_pri; Cli-Mir-92-P2a_pri; Cpi-Mir-92-P2a_pri; Cpo-Mir-92-P2a_pri; Gga-Mir-92-P2a_pri; Mdo-Mir-92-P2a_pri; Mmu-Mir-92-P2a_pri; Oan-Mir-92-P2a_pri; Ocu-Mir-92-P2a_pri; Rno-Mir-92-P2a_pri; Sha-Mir-92-P2a_pri; Tgu-Mir-92-P2a_pri; Xtr-Mir-92-P2a_pri
Hsa-Mir-95-P2_pri	hsa-mir-421	-7/-6/2/2	Mml-Mir-95-P2_pri; Cfa-Mir-95-P2_pri; Bta-Mir-95-P2_pri; Dno-Mir-95-P2_pri; Rno-Mir-95-P2_pri; Mmu-Mir-95-P2_pri; Ocu-Mir-95-P2_pri
Hsa-Mir-96-P1_pri	hsa-mir-96	-6/-4/2/2	Mml-Mir-96-P1_pri; Cpo-Mir-96-P1_pri; Cfa-Mir-96-P1_pri; Sha-Mir-96-P1_pri; Mdo-Mir-96-P1_pri; Oan-Mir-96-P1_pri; Bta-Mir-96-P1_pri; Ete-Mir-96-P1_pri; Bfl-Mir-96-P1_pri; Dre-Mir-96-P1_pri; Cin-Mir-96-P1_pri; Dno-Mir-96-P1_pri; Rno-Mir-96-P1_pri; Mmu-Mir-96-P1_pri; Ocu-Mir-96-P1_pri	Ami-Mir-96-P1_pri; Cgi-Mir-96-P1a_pri; Cgi-Mir-96-P1b_pri; Cli-Mir-96-P1_pri; Cpi-Mir-96-P1_pri; Cte-Mir-96-P1_pri; Efe-Mir-96-P1_pri; Gga-Mir-96-P1_pri; Isc-Mir-96-P1_pri; Lan-Mir-96-P1_pri; Lgi-Mir-96-P1a_pri; Lgi-Mir-96-P1b_pri; Pfl-Mir-96-P1_pri; Pmi-Mir-96-P1_pri; Sko-Mir-96-P1_pri; Spu-Mir-96-P1_pri; Sto-Mir-96-P1_pri; Tgu-Mir-96-P1_pri; Xtr-Mir-96-P1_pri
Hsa-Mir-124-P1-v1_pri	hsa-mir-124-1	-5/-3/2/2	Mml-Mir-124-P1-v1_pri; Cpo-Mir-124-P1-v1_pri; Cfa-Mir-124-P1-v1_pri; Sha-Mir-124-P1-v1_pri; Mdo-Mir-124-P1-v1_pri; Bta-Mir-124-P1-v1_pri; Ete-Mir-124-P1-v1_pri; Ami-Mir-124-P1-v1_pri; Rno-Mir-124-P1-v1_pri; Gga-Mir-124-P1-v1_pri; Mmu-Mir-124-P1-v1_pri; Ocu-Mir-124-P1-v1_pri	Aae-Mir-124_pri; Asu-Mir-124_pri; Bfl-Mir-124_pri; Bge-Mir-124_pri; Cel-Mir-124_pri; Cte-Mir-124_pri; Dan-Mir-124_pri; Dme-Mir-124_pri; Dmo-Mir-124_pri; Dno-Mir-124-P1-v1_pri; Dre-Mir-124-P1-v1_pri; Hme-Mir-124_pri; Isc-Mir-124_pri; Lan-Mir-124_pri; Pfl-Mir-124_pri; Pmi-Mir-124_pri; Sko-Mir-124_pri; Spu-Mir-124_pri; Sto-Mir-124-P1-v1_pri; Tca-Mir-124_pri; Xtr-Mir-124-P1-v1_pri
Hsa-Mir-126-v1_pri	hsa-mir-126	-8/-6/2/2	Mml-Mir-126-v1_pri	Ami-Mir-126-v1_pri; Bta-Mir-126-v1_pri; Cfa-Mir-126-v1_pri; Cin-Mir-126-v1_pri; Cli-Mir-126-v1_pri; Cpi-Mir-126-v1_pri; Cpo-Mir-126-v1_pri; Dno-Mir-126-v1_pri; Ete-Mir-126-v1_pri; Gga-Mir-126-v1_pri; Mdo-Mir-126-v1_pri; Mmu-Mir-126-v1_pri; Oan-Mir-126-v1_pri; Ocu-Mir-126-v1_pri; Rno-Mir-126-v1_pri; Sha-Mir-126-v1_pri; Sto-Mir-126-v1_pri; Tgu-Mir-126-v1_pri; Xtr-Mir-126-v1_pri
Hsa-Mir-127_pri	hsa-mir-127	-10/-/3/0	Cpo-Mir-127_pri; Cfa-Mir-127_pri; Rno-Mir-127_pri; Mmu-Mir-127_pri	Bta-Mir-127_pri; Dno-Mir-127_pri; Ete-Mir-127_pri; Mml-Mir-127_pri; Ocu-Mir-127_pri
Hsa-Mir-130-P2a_pri	hsa-mir-301a	-6/-6/2/2	Mml-Mir-130-P2a_pri; Cpo-Mir-130-P2a_pri; Cfa-Mir-130-P2a_pri; Sha-Mir-130-P2a_pri; Mdo-Mir-130-P2a_pri; Oan-Mir-130-P2a3_pri; Bta-Mir-130-P2a_pri; Cpi-Mir-130-P2a_pri; Ete-Mir-130-P2a_pri; Tgu-Mir-130-P2a_pri; Ami-Mir-130-P2a_pri; Dre-Mir-130-P2a1_pri; Dno-Mir-130-P2a_pri; Cli-Mir-130-P2a_pri; Rno-Mir-130-P2a_pri; Sto-Mir-130-P2a_pri; Gga-Mir-130-P2a_pri; Mmu-Mir-130-P2a_pri; Ocu-Mir-130-P2a_pri	Aca-Mir-130-P2a_pri; Oan-Mir-130-P2a4_pri; Xtr-Mir-130-P2a_pri
Hsa-Mir-133-P1-v1_pri	hsa-mir-133a-2	-6/-4/3/3	Mml-Mir-133-P1-v1_pri; Cpo-Mir-133-P1-v1_pri; Cfa-Mir-133-P1-v1_pri; Oan-Mir-133-P1-v1_pri; Bta-Mir-133-P1-v1_pri; Cpi-Mir-133-P1-v1_pri; Ete-Mir-133-P1-v1_pri; Tgu-Mir-133-P1-v1_pri; Ami-Mir-133-P1-v1_pri; Xtr-Mir-133-P1-v1_pri; Dre-Mir-133-P1-v1_pri; Aca-Mir-133-P1-v1_pri; Dno-Mir-133-P1-v1_pri; Cli-Mir-133-P1-v1_pri; Rno-Mir-133-P1-v1_pri; Sto-Mir-133-P1-v1_pri; Gga-Mir-133-P1-v1_pri; Mmu-Mir-…	Aae-Mir-133_pri; Asu-Mir-133_pri; Bge-Mir-133_pri; Cbr-Mir-133_pri; Cel-Mir-133_pri; Cin-Mir-133_pri; Cte-Mir-133_pri; Dan-Mir-133_pri; Dme-Mir-133_pri; Dmo-Mir-133_pri; Dpu-Mir-133_pri; Efe-Mir-133_pri; Hme-Mir-133_pri; Isc-Mir-133_pri; Lan-Mir-133_pri; Lgi-Mir-133_pri; Spu-Mir-133_pri; Tca-Mir-133_pri
Hsa-Mir-133-P2-v1_pri	hsa-mir-133a-1	-6/-4/3/3	Mml-Mir-133-P2-v1_pri; Cpo-Mir-133-P2-v1_pri; Cfa-Mir-133-P2-v1_pri; Sha-Mir-133-P2-v1_pri; Mdo-Mir-133-P2-v1_pri; Oan-Mir-133-P2-v1_pri; Bta-Mir-133-P2-v1_pri; Cpi-Mir-133-P2-v1_pri; Ete-Mir-133-P2-v1_pri; Tgu-Mir-133-P2-v1_pri; Ami-Mir-133-P2-v1_pri; Dre-Mir-133-P2-v1_pri; Aca-Mir-133-P2-v1_pri; Dno-Mir-133-P2-v1_pri; Cli-Mir-133-P2-v1_pri; Rno-Mir-133-P2-v1_pri; Sto-Mir-133-P2-v1_pri; Gga-Mir-…	Aae-Mir-133_pri; Asu-Mir-133_pri; Bge-Mir-133_pri; Cbr-Mir-133_pri; Cel-Mir-133_pri; Cin-Mir-133_pri; Cte-Mir-133_pri; Dan-Mir-133_pri; Dme-Mir-133_pri; Dmo-Mir-133_pri; Dpu-Mir-133_pri; Efe-Mir-133_pri; Hme-Mir-133_pri; Isc-Mir-133_pri; Lan-Mir-133_pri; Lgi-Mir-133_pri; Spu-Mir-133_pri; Tca-Mir-133_pri; Xtr-Mir-133-P2-v1_pri
Hsa-Mir-134_pri	hsa-mir-134	-7/-5/2/2	Mml-Mir-134_pri; Cfa-Mir-134_pri; Dno-Mir-134_pri	Bta-Mir-134_pri; Cpo-Mir-134_pri; Ocu-Mir-134_pri; Rno-Mir-134_pri
Hsa-Mir-135-P2_pri	hsa-mir-135a-2	-7/-5/4/3	Mml-Mir-135-P2_pri; Cpo-Mir-135-P2_pri; Cfa-Mir-135-P2_pri; Sha-Mir-135-P2_pri; Mdo-Mir-135-P2_pri; Oan-Mir-135-P2_pri; Bta-Mir-135-P2_pri; Cpi-Mir-135-P2_pri; Ete-Mir-135-P2_pri; Tgu-Mir-135-P2_pri; Ami-Mir-135-P2_pri; Xtr-Mir-135-P2_pri; Aca-Mir-135-P2_pri; Dno-Mir-135-P2_pri; Cli-Mir-135-P2_pri; Rno-Mir-135-P2_pri; Gga-Mir-135-P2_pri; Mmu-Mir-135-P2_pri; Ocu-Mir-135-P2_pri	Dre-Mir-135-P2_pri; Sto-Mir-135-P2_pri
Hsa-Mir-135-P3_pri	hsa-mir-135b	-10/-/6/0	Mml-Mir-135-P3_pri; Cfa-Mir-135-P3_pri; Dno-Mir-135-P3_pri; Ocu-Mir-135-P3_pri	Aca-Mir-135-P3_pri; Ami-Mir-135-P3_pri; Bta-Mir-135-P3_pri; Cli-Mir-135-P3_pri; Cpi-Mir-135-P3_pri; Cpo-Mir-135-P3_pri; Dre-Mir-135-P3a_pri; Dre-Mir-135-P3b_pri; Ete-Mir-135-P3_pri; Gga-Mir-135-P3_pri; Mdo-Mir-135-P3_pri; Mmu-Mir-135-P3_pri; Oan-Mir-135-P3_pri; Rno-Mir-135-P3_pri; Sha-Mir-135-P3_pri; Sto-Mir-135-P3_pri; Tgu-Mir-135-P3_pri; Xtr-Mir-135-P3_pri
Hsa-Mir-140-v1_pri	hsa-mir-140	-10/-8/5/1	Mml-Mir-140-v1_pri; Cpo-Mir-140-v1_pri; Cli-Mir-140-v1_pri	Aca-Mir-140-v1_pri; Ami-Mir-140-v1_pri; Bta-Mir-140-v1_pri; Cfa-Mir-140-v1_pri; Cpi-Mir-140-v1_pri; Dno-Mir-140-v1_pri; Dre-Mir-140-v1_pri; Gga-Mir-140-v1_pri; Mdo-Mir-140-v1_pri; Mmu-Mir-140-v1_pri; Oan-Mir-140-v1_pri; Ocu-Mir-140-v1_pri; Rno-Mir-140-v1_pri; Sha-Mir-140-v1_pri; Sto-Mir-140-v1_pri; Tgu-Mir-140-v1_pri; Xtr-Mir-140-v1_pri
Hsa-Mir-143_pri	hsa-mir-143	-6/-4/2/2	Mml-Mir-143_pri; Cfa-Mir-143_pri; Sha-Mir-143_pri; Mdo-Mir-143_pri; Oan-Mir-143_pri; Bta-Mir-143_pri; Cpi-Mir-143_pri; Ete-Mir-143_pri; Ami-Mir-143_pri; Xtr-Mir-143_pri; Aca-Mir-143_pri; Dno-Mir-143_pri; Cli-Mir-143_pri; Rno-Mir-143_pri; Sto-Mir-143_pri; Gga-Mir-143_pri; Mmu-Mir-143_pri; Ocu-Mir-143_pri	Cpo-Mir-143_pri; Dre-Mir-143_pri
Hsa-Mir-146-P2_pri	hsa-mir-146b	-9/-7/1/2	Mml-Mir-146-P2_pri	Aca-Mir-146-P2_pri; Ami-Mir-146-P2_pri; Bta-Mir-146-P2_pri; Cfa-Mir-146-P2_pri; Cli-Mir-146-P2_pri; Cpi-Mir-146-P2_pri; Cpo-Mir-146-P2_pri; Dno-Mir-146-P2_pri; Dre-Mir-146-P2_pri; Ete-Mir-146-P2_pri; Gga-Mir-146-P2_pri; Mdo-Mir-146-P2_pri; Mmu-Mir-146-P2_pri; Oan-Mir-146-P2_pri; Ocu-Mir-146-P2_pri; Rno-Mir-146-P2_pri; Sha-Mir-146-P2_pri; Tgu-Mir-146-P2_pri
Hsa-Mir-148-P2_pri	hsa-mir-152	-9/-7/2/2	Mml-Mir-148-P2_pri	Ami-Mir-148-P2_pri; Bta-Mir-148-P2_pri; Cfa-Mir-148-P2_pri; Cpi-Mir-148-P2_pri; Cpo-Mir-148-P2_pri; Dno-Mir-148-P2_pri; Dre-Mir-148-P2_pri; Mdo-Mir-148-P2_pri; Mmu-Mir-148-P2_pri; Oan-Mir-148-P2_pri; Ocu-Mir-148-P2_pri; Rno-Mir-148-P2_pri; Sha-Mir-148-P2_pri; Sto-Mir-148-P2_pri
Hsa-Mir-153-P2_pri	hsa-mir-153-2	-6/-6/2/2	Mml-Mir-153-P2_pri; Cpo-Mir-153-P2_pri; Cfa-Mir-153-P2_pri; Bta-Mir-153-P2_pri; Ete-Mir-153-P2_pri; Spu-Mir-153_pri; Dpu-Mir-153_pri; Dno-Mir-153-P2_pri; Rno-Mir-153-P2_pri; Mmu-Mir-153-P2_pri; Ocu-Mir-153-P2_pri	Aca-Mir-153-P2_pri; Ami-Mir-153-P2_pri; Bfl-Mir-153_pri; Cgi-Mir-153_pri; Cin-Mir-153_pri; Cli-Mir-153-P2_pri; Cpi-Mir-153-P2_pri; Cte-Mir-153_pri; Dre-Mir-153-P2_pri; Gga-Mir-153-P2_pri; Isc-Mir-153_pri; Lan-Mir-153_pri; Lgi-Mir-153_pri; Mdo-Mir-153-P2_pri; Oan-Mir-153-P2_pri; Pfl-Mir-153_pri; Pmi-Mir-153_pri; Sha-Mir-153-P2_pri; Sko-Mir-153_pri; Sto-Mir-153-P2_pri; Tgu-Mir-153-P2_pri; Xtr-Mir-1…
Hsa-Mir-154-P4a_pri	hsa-mir-329-1	-5/-3/2/2	Mml-Mir-154-P4a_pri; Cpo-Mir-154-P4_pri; Cfa-Mir-154-P4a_pri; Bta-Mir-154-P4a_pri; Ocu-Mir-154-P4_pri	Dno-Mir-154-P4a_pri; Ete-Mir-154-P4a_pri; Mmu-Mir-154-P4_pri; Rno-Mir-154-P4_pri
Hsa-Mir-154-P4b_pri	hsa-mir-329-2	-5/-3/2/2	Mml-Mir-154-P4b_pri; Cpo-Mir-154-P4_pri; Ete-Mir-154-P4b_pri; Ocu-Mir-154-P4_pri	Bta-Mir-154-P4b_pri; Cfa-Mir-154-P4b_pri; Dno-Mir-154-P4b_pri; Mmu-Mir-154-P4_pri; Rno-Mir-154-P4_pri
Hsa-Mir-154-P6_pri	hsa-mir-377	-8/-6/2/2	Mml-Mir-154-P6_pri; Cpo-Mir-154-P6_pri; Cfa-Mir-154-P6_pri	Bta-Mir-154-P6_pri; Dno-Mir-154-P6_pri; Mmu-Mir-154-P6_pri; Ocu-Mir-154-P6_pri; Rno-Mir-154-P6_pri
Hsa-Mir-154-P7_pri	hsa-mir-379	-10/-7/3/3	Mml-Mir-154-P7_pri; Cpo-Mir-154-P7_pri; Cfa-Mir-154-P7_pri; Bta-Mir-154-P7_pri; Dno-Mir-154-P7_pri; Rno-Mir-154-P7_pri; Mmu-Mir-154-P7_pri; Ocu-Mir-154-P7_pri	Ete-Mir-154-P7_pri
Hsa-Mir-154-P8_pri	hsa-mir-380	-8/-6/2/1	Mml-Mir-154-P8_pri; Cpo-Mir-154-P8_pri; Cfa-Mir-154-P8_pri; Bta-Mir-154-P8_pri; Ete-Mir-154-P8_pri; Dno-Mir-154-P8_pri; Rno-Mir-154-P8_pri; Mmu-Mir-154-P8_pri
Hsa-Mir-154-P23_pri	hsa-mir-654	-/-3/0/6	Mml-Mir-154-P23_pri	Bta-Mir-154-P23_pri; Cfa-Mir-154-P23_pri; Cpo-Mir-154-P23_pri; Dno-Mir-154-P23_pri; Ocu-Mir-154-P23_pri
Hsa-Mir-154-P30_pri	hsa-mir-1197	-8/-3/1/2	Mml-Mir-154-P30_pri; Cpo-Mir-154-P30_pri; Cfa-Mir-154-P30_pri; Bta-Mir-154-P30_pri; Dno-Mir-154-P30_pri; Rno-Mir-154-P30_pri; Mmu-Mir-154-P30_pri	Ete-Mir-154-P30_pri; Ocu-Mir-154-P30_pri
Hsa-Mir-155_pri	hsa-mir-155	-9/-7/1/3	Mml-Mir-155_pri; Cpo-Mir-155_pri; Cfa-Mir-155_pri; Cpi-Mir-155_pri; Ete-Mir-155_pri; Tgu-Mir-155_pri; Ami-Mir-155_pri; Dno-Mir-155_pri; Sto-Mir-155_pri; Gga-Mir-155_pri; Ocu-Mir-155_pri	Aca-Mir-155_pri; Bta-Mir-155_pri; Cli-Mir-155_pri; Dre-Mir-155_pri; Mdo-Mir-155_pri; Mmu-Mir-155_pri; Oan-Mir-155_pri; Rno-Mir-155_pri; Sha-Mir-155_pri; Xtr-Mir-155_pri
Hsa-Mir-181-P1a_pri	hsa-mir-181a-1	-5/-3/2/2	Mml-Mir-181-P1a_pri; Cpo-Mir-181-P1a_pri; Cfa-Mir-181-P1a_pri; Sha-Mir-181-P1a_pri; Mdo-Mir-181-P1a_pri; Bta-Mir-181-P1a_pri; Cpi-Mir-181-P1a_pri; Tgu-Mir-181-P1a_pri; Ami-Mir-181-P1a_pri; Aca-Mir-181-P1a_pri; Dno-Mir-181-P1a_pri; Cli-Mir-181-P1a_pri; Rno-Mir-181-P1a_pri; Gga-Mir-181-P1a_pri; Mmu-Mir-181-P1a_pri; Ocu-Mir-181-P1a_pri	Dre-Mir-181-P1a1_pri; Dre-Mir-181-P1a2_pri; Ete-Mir-181-P1a_pri; Oan-Mir-181-P1a_pri; Sto-Mir-181-P1a_pri; Xtr-Mir-181-P1a_pri
Hsa-Mir-187_pri	hsa-mir-187	-7/-4/3/2	Mml-Mir-187_pri; Sha-Mir-187_pri; Mdo-Mir-187_pri; Oan-Mir-187_pri; Bta-Mir-187_pri; Cpi-Mir-187_pri; Tgu-Mir-187_pri; Ami-Mir-187_pri; Aca-Mir-187_pri; Dno-Mir-187_pri; Cli-Mir-187_pri; Gga-Mir-187_pri; Ocu-Mir-187_pri	Cpo-Mir-187_pri; Dre-Mir-187_pri; Ete-Mir-187_pri; Mmu-Mir-187_pri; Rno-Mir-187_pri; Xtr-Mir-187_pri
Hsa-Mir-188-P1_pri	hsa-mir-188	-6/-4/2/1	Mml-Mir-188-P1_pri; Cpo-Mir-188-P1_pri; Cfa-Mir-188-P1_pri; Bta-Mir-188-P1_pri; Dno-Mir-188-P1_pri; Rno-Mir-188-P1_pri; Mmu-Mir-188-P1_pri; Ocu-Mir-188-P1_pri
Hsa-Mir-193-P2b_pri	hsa-mir-365a	-5/-3/2/2	Mml-Mir-193-P2b_pri; Cpo-Mir-193-P2b_pri; Cfa-Mir-193-P2b_pri; Sha-Mir-193-P2b_pri; Mdo-Mir-193-P2b_pri; Oan-Mir-193-P2b_pri; Bta-Mir-193-P2b_pri; Cpi-Mir-193-P2b_pri; Ete-Mir-193-P2b_pri; Tgu-Mir-193-P2b_pri; Ami-Mir-193-P2b_pri; Dre-Mir-193-P2b1_pri; Dno-Mir-193-P2b_pri; Cli-Mir-193-P2b_pri; Rno-Mir-193-P2b_pri; Gga-Mir-193-P2b_pri; Mmu-Mir-193-P2b_pri; Ocu-Mir-193-P2b_pri	Bge-Mir-193-P2_pri; Cbr-Mir-193-P2-v1_pri; Cel-Mir-193-P2-v1_pri; Cgi-Mir-193-P2_pri; Cte-Mir-193-P2_pri; Hme-Mir-193-P2_pri; Lgi-Mir-193-P2_pri; Pfl-Mir-193-P2_pri; Pmi-Mir-193-P2_pri; Sko-Mir-193-P2_pri; Sto-Mir-193-P2b_pri; Tca-Mir-193-P2_pri; Xtr-Mir-193-P2b_pri
Hsa-Mir-194-P2_pri	hsa-mir-194-1	-8/-6/1/2	Mml-Mir-194-P2_pri; Oan-Mir-194-P2_pri; Cpi-Mir-194-P2_pri; Ami-Mir-194-P2_pri	Aca-Mir-194-P2_pri; Bta-Mir-194-P2_pri; Cfa-Mir-194-P2_pri; Cli-Mir-194-P2_pri; Ete-Mir-194-P2_pri; Gga-Mir-194-P2_pri; Mmu-Mir-194-P2_pri; Ocu-Mir-194-P2_pri; Rno-Mir-194-P2_pri; Sto-Mir-194-P2_pri; Tgu-Mir-194-P2a_pri; Tgu-Mir-194-P2b_pri; Xtr-Mir-194-P2_pri
Hsa-Mir-196-P2_pri	hsa-mir-196a-2	-8/-6/1/3	Mml-Mir-196-P2_pri; Cpo-Mir-196-P2_pri; Cfa-Mir-196-P2_pri; Sha-Mir-196-P2_pri; Bta-Mir-196-P2_pri; Ete-Mir-196-P2_pri; Dno-Mir-196-P2_pri; Rno-Mir-196-P2_pri; Mmu-Mir-196-P2_pri; Ocu-Mir-196-P2_pri	Aca-Mir-196-P2_pri; Ami-Mir-196-P2_pri; Cin-Mir-196_pri; Cli-Mir-196-P2_pri; Cpi-Mir-196-P2_pri; Dre-Mir-196-P2a_pri; Dre-Mir-196-P2b_pri; Gga-Mir-196-P2_pri; Oan-Mir-196-P2_pri; Tgu-Mir-196-P2_pri; Xtr-Mir-196-P2_pri
Hsa-Mir-197_pri	hsa-mir-197	-9/-/5/0	Mml-Mir-197_pri; Cpo-Mir-197_pri; Cfa-Mir-197_pri; Bta-Mir-197_pri; Dno-Mir-197_pri; Ocu-Mir-197_pri
Hsa-Mir-204-P1_pri	hsa-mir-204	-6/-4/3/3	Mml-Mir-204-P1_pri; Cpo-Mir-204-P1_pri; Cfa-Mir-204-P1_pri; Sha-Mir-204-P1_pri; Mdo-Mir-204-P1_pri; Oan-Mir-204-P1_pri; Bta-Mir-204-P1_pri; Cpi-Mir-204-P1_pri; Tgu-Mir-204-P1_pri; Ami-Mir-204-P1_pri; Xtr-Mir-204-P1_pri; Aca-Mir-204-P1_pri; Dno-Mir-204-P1_pri; Cli-Mir-204-P1_pri; Rno-Mir-204-P1_pri; Gga-Mir-204-P1_pri; Mmu-Mir-204-P1_pri; Ocu-Mir-204-P1_pri	Dre-Mir-204-P1_pri; Ete-Mir-204-P1_pri; Sto-Mir-204-P1_pri
Hsa-Mir-204-P2_pri	hsa-mir-211	-6/-4/3/3	Mml-Mir-204-P2_pri; Cpo-Mir-204-P2_pri; Cfa-Mir-204-P2_pri; Sha-Mir-204-P2_pri; Mdo-Mir-204-P2_pri; Bta-Mir-204-P2_pri; Cpi-Mir-204-P2_pri; Tgu-Mir-204-P2_pri; Ami-Mir-204-P2_pri; Xtr-Mir-204-P2_pri; Dre-Mir-204-P2b_pri; Aca-Mir-204-P2_pri; Cli-Mir-204-P2_pri; Gga-Mir-204-P2_pri	Dno-Mir-204-P2_pri; Dre-Mir-204-P2a_pri; Mmu-Mir-204-P2_pri; Oan-Mir-204-P2_pri; Ocu-Mir-204-P2_pri; Rno-Mir-204-P2_pri; Sto-Mir-204-P2_pri
Hsa-Mir-205-P1_pri	hsa-mir-205	-7/-/4/0	Mml-Mir-205-P1_pri; Cfa-Mir-205-P1_pri; Sha-Mir-205-P1_pri; Mdo-Mir-205-P1_pri; Oan-Mir-205-P1_pri; Bta-Mir-205-P1_pri; Dno-Mir-205-P1_pri; Ocu-Mir-205-P1_pri	Aca-Mir-205-P1_pri; Ami-Mir-205-P1_pri; Cli-Mir-205-P1_pri; Cpi-Mir-205-P1_pri; Cpo-Mir-205-P1_pri; Dre-Mir-205-P1_pri; Gga-Mir-205-P1_pri; Mmu-Mir-205-P1_pri; Rno-Mir-205-P1_pri; Sto-Mir-205-P1_pri; Tgu-Mir-205-P1a_pri; Tgu-Mir-205-P1b_pri; Xtr-Mir-205-P1_pri
Hsa-Mir-216-P1a_pri	hsa-mir-216a	-7/-5/2/1	Mml-Mir-216-P1a_pri; Cpo-Mir-216-P1a_pri; Cfa-Mir-216-P1a_pri; Sha-Mir-216-P1a_pri; Mdo-Mir-216-P1a_pri; Bta-Mir-216-P1a_pri; Cpi-Mir-216-P1a_pri; Tgu-Mir-216-P1a_pri; Ami-Mir-216-P1a_pri; Xtr-Mir-216-P1a_pri; Aca-Mir-216-P1a_pri; Dno-Mir-216-P1a_pri; Cli-Mir-216-P1a_pri; Rno-Mir-216-P1a_pri; Sto-Mir-216-P1a_pri; Gga-Mir-216-P1a_pri; Mmu-Mir-216-P1a_pri; Ocu-Mir-216-P1a_pri	Asu-Mir-216-P1_pri; Bfl-Mir-216-P1_pri; Bge-Mir-216-P1_pri; Cbr-Mir-216-P1_pri; Cel-Mir-216-P1_pri; Cgi-Mir-216-P1_pri; Dme-Mir-216-P1_pri; Dmo-Mir-216-P1_pri; Dre-Mir-216-P1a_pri; Efe-Mir-216-P1_pri; Ete-Mir-216-P1a_pri; Hme-Mir-216-P1_pri; Isc-Mir-216-P1_pri; Lgi-Mir-216-P1_pri; Oan-Mir-216-P1a_pri; Tca-Mir-216-P1_pri
Hsa-Mir-219-P2-as_pri	hsa-mir-219b	-6/-4/2/2	Mml-Mir-219-P2-as_pri; Cfa-Mir-219-P2-as_pri; Bta-Mir-219-P2-as_pri; Spu-Mir-219_pri; Dno-Mir-219-P2-as_pri; Rno-Mir-219-P2-as_pri; Ocu-Mir-219-P2-as_pri	Aae-Mir-219_pri; Aca-Mir-219-P2_pri; Ami-Mir-219-P2_pri; Bfl-Mir-219_pri; Bge-Mir-219_pri; Bta-Mir-219-P2_pri; Cfa-Mir-219-P2_pri; Cgi-Mir-219_pri; Cin-Mir-219_pri; Cli-Mir-219-P2_pri; Cpi-Mir-219-P2_pri; Cpo-Mir-219-P2_pri; Cpo-Mir-219-P2-as_pri; Cte-Mir-219_pri; Dan-Mir-219_pri; Dme-Mir-219_pri; Dmo-Mir-219_pri; Dno-Mir-219-P2_pri; Dpu-Mir-219_pri; Dre-Mir-219-P2a_pri; Dre-Mir-219-P2b_pri; Ete-…
Hsa-Mir-221-P1_pri	hsa-mir-221	-8/-/4/0	Mml-Mir-221-P1_pri; Cpo-Mir-221-P1_pri; Cfa-Mir-221-P1_pri; Sha-Mir-221-P1_pri; Mdo-Mir-221-P1_pri; Oan-Mir-221-P1_pri; Bta-Mir-221-P1_pri; Cpi-Mir-221-P1_pri; Ete-Mir-221-P1_pri; Ami-Mir-221-P1_pri; Dno-Mir-221-P1_pri; Rno-Mir-221-P1_pri; Mmu-Mir-221-P1_pri; Ocu-Mir-221-P1_pri	Aca-Mir-221-P1_pri; Cli-Mir-221-P1_pri; Dre-Mir-221-P1a_pri; Gga-Mir-221-P1_pri; Sto-Mir-221-P1_pri; Tgu-Mir-221-P1_pri; Xtr-Mir-221-P1_pri
Hsa-Mir-326_pri	hsa-mir-326	-6/-4/3/2	Mml-Mir-326_pri; Mmu-Mir-326_pri; Ocu-Mir-326_pri	Bta-Mir-326_pri; Cfa-Mir-326_pri; Cpo-Mir-326_pri; Dno-Mir-326_pri; Ete-Mir-326_pri; Rno-Mir-326_pri
Hsa-Mir-328_pri	hsa-mir-328	-7/-3/2/3		Bta-Mir-328_pri; Cfa-Mir-328_pri; Cpo-Mir-328_pri; Dno-Mir-328_pri; Ete-Mir-328_pri; Mml-Mir-328_pri; Mmu-Mir-328_pri; Ocu-Mir-328_pri
Hsa-Mir-337-as_pri	None	-9/-6/2/1	Mml-Mir-337-as_pri; Ocu-Mir-337-as_pri	Mmu-Mir-337_pri; Mmu-Mir-337-as_pri; Rno-Mir-337_pri; Rno-Mir-337-as_pri
Hsa-Mir-346_pri	hsa-mir-346	-7/-5/1/2	Mml-Mir-346_pri; Cpo-Mir-346_pri; Bta-Mir-346_pri; Ete-Mir-346_pri; Ocu-Mir-346_pri	Cfa-Mir-346_pri; Mmu-Mir-346_pri; Rno-Mir-346_pri
Hsa-Mir-361-v1_pri	hsa-mir-361	-7/-5/3/3	Mml-Mir-361-v1_pri; Cpo-Mir-361-v1_pri; Cfa-Mir-361-v1_pri; Bta-Mir-361-v1_pri; Ete-Mir-361-v1_pri; Dno-Mir-361-v1_pri; Rno-Mir-361-v1_pri; Mmu-Mir-361-v1_pri; Ocu-Mir-361-v1_pri
Hsa-Mir-362-P1_pri	hsa-mir-362	-8/-7/2/2	Mml-Mir-362-P1_pri; Cpo-Mir-362-P1_pri; Cfa-Mir-362-P1_pri; Bta-Mir-362-P1_pri; Ete-Mir-362-P1_pri; Dno-Mir-362-P1_pri; Mmu-Mir-362-P1_pri; Ocu-Mir-362-P1_pri	Rno-Mir-362-P1_pri
Hsa-Mir-383-v1_pri	hsa-mir-383	-3/-1/1/2	Mml-Mir-383-v1_pri; Cpo-Mir-383-v1_pri; Cfa-Mir-383-v1_pri; Sha-Mir-383-v1_pri; Mdo-Mir-383-v1_pri; Oan-Mir-383-v1_pri; Bta-Mir-383-v1_pri; Cpi-Mir-383-v1_pri; Ete-Mir-383-v1_pri; Tgu-Mir-383-v1_pri; Ami-Mir-383-v1_pri; Xtr-Mir-383-v1_pri; Aca-Mir-383-v1_pri; Dno-Mir-383-v1_pri; Cli-Mir-383-v1_pri; Rno-Mir-383-v1_pri; Gga-Mir-383-v1_pri; Mmu-Mir-383-v1_pri; Ocu-Mir-383-v1_pri
Hsa-Mir-430-P1_pri	hsa-mir-302a	-6/-4/2/2	Cfa-Mir-430-P1_pri; Bta-Mir-430-P1_pri; Tgu-Mir-430-P1_pri; Ami-Mir-430-P1_pri; Cli-Mir-430-P1_pri; Ocu-Mir-430-P1_pri	Aca-Mir-430-P1_pri; Cpi-Mir-430-P1_pri; Cpo-Mir-430-P1_pri; Dno-Mir-430-P1_pri; Dre-Mir-430-o1a_pri; Dre-Mir-430-o1b1_pri; Dre-Mir-430-o1b2_pri; Dre-Mir-430-o1b3_pri; Dre-Mir-430-o1b4_pri; Dre-Mir-430-o1b5_pri; Dre-Mir-430-o1b6_pri; Dre-Mir-430-o1b7_pri; Dre-Mir-430-o1b8_pri; Dre-Mir-430-o1c_pri; Dre-Mir-430-o1d1_pri; Dre-Mir-430-o1d2_pri; Dre-Mir-430-o1d3_pri; Dre-Mir-430-o1d4_pri; Dre-Mir-430-o…
Hsa-Mir-430-P3_pri	hsa-mir-302c	-8/-6/2/1	Mml-Mir-430-P3_pri; Bta-Mir-430-P3_pri	Ami-Mir-430-P3_pri; Cfa-Mir-430-P3_pri; Cli-Mir-430-P3_pri; Cpi-Mir-430-P3_pri; Cpo-Mir-430-P3_pri; Dno-Mir-430-P3_pri; Dre-Mir-430-o3a1_pri; Dre-Mir-430-o3a2_pri; Dre-Mir-430-o3a3_pri; Dre-Mir-430-o3a4_pri; Dre-Mir-430-o3a5_pri; Dre-Mir-430-o3a6_pri; Dre-Mir-430-o3a7_pri; Dre-Mir-430-o3a8_pri; Dre-Mir-430-o3a9_pri; Dre-Mir-430-o3a10_pri; Dre-Mir-430-o3a11_pri; Dre-Mir-430-o3a12_pri; Dre-Mir-430-…
Hsa-Mir-430-P5_pri	hsa-mir-371a	-6/-4/2/1		Bta-Mir-430-P5_pri; Cfa-Mir-430-P5d1_pri; Cfa-Mir-430-P5d2_pri; Cpo-Mir-430-P5_pri; Dno-Mir-430-P5_pri; Ete-Mir-430-P5_pri; Mml-Mir-430-P5_pri; Mmu-Mir-430-P5a_pri; Mmu-Mir-430-P5b_pri; Mmu-Mir-430-P5c_pri; Ocu-Mir-430-P5_pri; Rno-Mir-430-P5a_pri; Rno-Mir-430-P5b_pri; Rno-Mir-430-P5c_pri; Xtr-Mir-430-o5_pri
Hsa-Mir-430-P6_pri	hsa-mir-372	-6/-4/2/1	Mml-Mir-430-P6_pri	Dno-Mir-430-P6_pri; Mmu-Mir-430-P6_pri; Rno-Mir-430-P6a_pri; Rno-Mir-430-P6b_pri; Xtr-Mir-430-o6_pri
Hsa-Mir-430-P8a_pri	hsa-mir-512-1	-5/-3/2/2	Mml-Mir-430-P8_pri	Cpo-Mir-430-o8_pri; Dno-Mir-430-P8_pri; Ete-Mir-430-P8_pri
Hsa-Mir-430-P8b_pri	hsa-mir-512-2	-5/-3/2/2	Mml-Mir-430-P8_pri	Cpo-Mir-430-o8_pri; Dno-Mir-430-P8_pri; Ete-Mir-430-P8_pri
Hsa-Mir-430-P13_pri	hsa-mir-516b-1	-7/-4/2/2	Mml-Mir-430-P13_pri	Sha-Mir-430-o13_pri
Hsa-Mir-430-P14_pri	hsa-mir-516b-2	-10/-6/1/2		Sha-Mir-430-o14_pri
Hsa-Mir-430-P23_pri	hsa-mir-518e	-6/-4/2/2		Mml-Mir-430-P23a_pri; Mml-Mir-430-P23b_pri; Mml-Mir-430-P23c_pri; Sha-Mir-430-o23_pri
Hsa-Mir-430-P24_pri	hsa-mir-518f	-7/-5/4/4		Mml-Mir-430-P24_pri; Sha-Mir-430-o24_pri
Hsa-Mir-430-P35_pri	hsa-mir-520e	-9/-7/2/2
Hsa-Mir-430-P42_pri	hsa-mir-523	-7/-5/4/4		Mml-Mir-430-P42_pri
Hsa-Mir-430-P45_pri	hsa-mir-526a-1	-7/-5/2/2	Mml-Mir-430-P45_pri
Hsa-Mir-430-P46_pri	hsa-mir-526a-2	-7/-5/4/4
Hsa-Mir-433_pri	hsa-mir-433	-8/-6/3/1	Mml-Mir-433_pri; Cpo-Mir-433_pri; Cfa-Mir-433_pri; Rno-Mir-433_pri; Mmu-Mir-433_pri; Ocu-Mir-433_pri	Bta-Mir-433_pri; Dno-Mir-433_pri; Ete-Mir-433_pri
Hsa-Mir-493_pri	hsa-mir-493	-8/-7/3/1	Mml-Mir-493_pri; Cfa-Mir-493_pri; Bta-Mir-493_pri; Dno-Mir-493_pri; Rno-Mir-493_pri; Mmu-Mir-493_pri; Ocu-Mir-493_pri	Cpo-Mir-493_pri; Ete-Mir-493_pri
Hsa-Mir-504-v1_pri	hsa-mir-504	-9/-8/1/2	Mml-Mir-504-v1_pri; Cfa-Mir-504-v1_pri; Bta-Mir-504_pri; Dno-Mir-504-v1_pri; Ocu-Mir-504-v1_pri	Cpo-Mir-504-v1_pri; Ete-Mir-504-v1_pri; Mmu-Mir-504-v1_pri; Rno-Mir-504-v1_pri
Hsa-Mir-505-v1_pri	hsa-mir-505	-8/-6/2/1	Mml-Mir-505-v1_pri; Bta-Mir-505-v1_pri; Ete-Mir-505-v1_pri; Dno-Mir-505-v1_pri; Rno-Mir-505-v1_pri; Mmu-Mir-505-v1_pri; Ocu-Mir-505-v1_pri	Cfa-Mir-505-v1_pri; Cpo-Mir-505-v1_pri
Hsa-Mir-506-P1_pri	hsa-mir-506	-6/-4/1/3		Cfa-Mir-506-P1_pri; Cpo-Mir-506-o1_pri; Cpo-Mir-506-P1_pri; Dno-Mir-506-P1_pri; Mml-Mir-506-P1_pri; Mmu-Mir-506-P1_pri; Ocu-Mir-506-P1_pri; Rno-Mir-506-P1_pri
Hsa-Mir-506-P2_pri	hsa-mir-507	-3/-1/4/4	Mml-Mir-506-P2_pri	Cfa-Mir-506-P2d_pri; Cfa-Mir-506-P2e_pri; Cpo-Mir-506-o2_pri; Cpo-Mir-506-P2a_pri; Cpo-Mir-506-P2b_pri; Cpo-Mir-506-P2c_pri; Dno-Mir-506-P2_pri; Mmu-Mir-506-P2_pri; Ocu-Mir-506-P2_pri; Rno-Mir-506-P2_pri
Hsa-Mir-506-P5_pri	hsa-mir-510	-4/-1/3/4		Cpo-Mir-506-o5_pri; Mml-Mir-506-P5_pri; Ocu-Mir-506-P5_pri
Hsa-Mir-506-P9_pri	hsa-mir-888	-6/-4/2/2
Hsa-Mir-506-P10_pri	hsa-mir-890	-6/-4/2/2	Mml-Mir-506-P10_pri
Hsa-Mir-506-P11_pri	hsa-mir-892a	-6/-4/2/2	Mml-Mir-506-P11_pri
Hsa-Mir-506-P12_pri	hsa-mir-892b	-6/-4/2/2	Mml-Mir-506-P12_pri
Hsa-Mir-506-P13_pri	hsa-mir-892c	-6/-4/2/2	Mml-Mir-506-P13_pri
Hsa-Mir-511_pri	hsa-mir-511	-5/-3/2/2	Cpo-Mir-511_pri; Rno-Mir-511_pri; Mmu-Mir-511_pri	Mml-Mir-511_pri
Hsa-Mir-541_pri	hsa-mir-541	-6/-4/4/4	Mml-Mir-541_pri; Bta-Mir-541_pri; Ocu-Mir-541_pri	Cpo-Mir-541_pri; Dno-Mir-541_pri; Ete-Mir-541_pri; Mmu-Mir-541_pri; Rno-Mir-541_pri
Hsa-Mir-544_pri	hsa-mir-544a	-5/-4/3/2	Mml-Mir-544_pri; Cfa-Mir-544-P1_pri; Bta-Mir-544_pri; Rno-Mir-544_pri; Mmu-Mir-544_pri	Cfa-Mir-544-P2_pri; Ocu-Mir-544_pri
Hsa-Mir-580_pri	hsa-mir-580	-10/-8/2/2
Hsa-Mir-589_pri	hsa-mir-589	-9/-7/5/2	Mml-Mir-589_pri
Hsa-Mir-597_pri	hsa-mir-597	-7/-5/2/2		Mml-Mir-597_pri
Hsa-Mir-598_pri	hsa-mir-598	-/-6/0/8	Mml-Mir-598_pri; Cpo-Mir-598_pri	Ete-Mir-598_pri; Mmu-Mir-598_pri; Rno-Mir-598-P1_pri; Rno-Mir-598-P2_pri
Hsa-Mir-615_pri	hsa-mir-615	-10/-8/2/2	Cfa-Mir-615_pri; Ocu-Mir-615_pri	Bta-Mir-615_pri; Cpo-Mir-615_pri; Mml-Mir-615_pri; Mmu-Mir-615_pri; Rno-Mir-615_pri
Hsa-Mir-652_pri	hsa-mir-652	-9/-8/3/3	Mml-Mir-652_pri; Cpo-Mir-652_pri; Cfa-Mir-652_pri; Bta-Mir-652_pri; Ete-Mir-652_pri; Dno-Mir-652_pri; Rno-Mir-652_pri; Ocu-Mir-652_pri	Mmu-Mir-652_pri
Hsa-Mir-653_pri	hsa-mir-653	-6/-4/3/3	Mml-Mir-653_pri; Cfa-Mir-653_pri	Bta-Mir-653_pri; Cpo-Mir-653_pri; Dno-Mir-653_pri; Mmu-Mir-653_pri; Ocu-Mir-653_pri; Rno-Mir-653_pri
Hsa-Mir-676_pri	hsa-mir-676	-8/-5/1/2		Cfa-Mir-676_pri; Cpo-Mir-676_pri; Dno-Mir-676_pri; Mml-Mir-676_pri; Mmu-Mir-676_pri; Ocu-Mir-676_pri; Rno-Mir-676_pri
Hsa-Mir-770_pri	hsa-mir-770	-6/-4/2/1	Mml-Mir-770_pri	Mmu-Mir-770_pri; Rno-Mir-770_pri
Hsa-Mir-873-v1_pri	hsa-mir-873	-3/-1/2/2	Mml-Mir-873-v1_pri; Cpo-Mir-873-v1_pri; Cfa-Mir-873-v1_pri; Mdo-Mir-873-v1_pri; Oan-Mir-873-v1_pri; Bta-Mir-873-v1_pri; Ete-Mir-873-v1_pri; Dno-Mir-873-v1_pri; Rno-Mir-873-v1_pri; Mmu-Mir-873-v1_pri; Ocu-Mir-873-v1_pri
Hsa-Mir-874_pri	hsa-mir-874	-9/-7/2/1	Mml-Mir-874_pri; Cpo-Mir-874_pri; Cfa-Mir-874_pri; Bta-Mir-874_pri; Ete-Mir-874_pri; Dno-Mir-874_pri; Rno-Mir-874_pri; Mmu-Mir-874_pri; Ocu-Mir-874_pri
Hsa-Mir-885_pri	hsa-mir-885	-6/-4/2/2	Mml-Mir-885_pri; Cpo-Mir-885_pri; Ocu-Mir-885_pri	Bta-Mir-885_pri; Cfa-Mir-885_pri; Dno-Mir-885_pri
Hsa-Mir-887_pri	hsa-mir-887	-8/-6/3/1		Mml-Mir-887_pri
Hsa-Mir-935-v1_pri	hsa-mir-935	-7/-/3/0	Mml-Mir-935-v1_pri; Cfa-Mir-935-v1_pri; Bta-Mir-935-v1_pri; Dno-Mir-935-v1_pri	Mmu-Mir-935-v1_pri; Rno-Mir-935-v1_pri
Hsa-Mir-1247_pri	hsa-mir-1247	-8/-6/1/3	Mml-Mir-1247_pri; Rno-Mir-1247_pri; Mmu-Mir-1247_pri	Bta-Mir-1247_pri; Cpo-Mir-1247_pri; Dno-Mir-1247_pri; Ete-Mir-1247_pri
Hsa-Mir-1249_pri	hsa-mir-1249	-5/-3/2/2	Mml-Mir-1249_pri; Cpo-Mir-1249_pri; Cfa-Mir-1249_pri; Bta-Mir-1249_pri; Dno-Mir-1249_pri; Rno-Mir-1249_pri; Mmu-Mir-1249_pri; Ocu-Mir-1249_pri	Ete-Mir-1249_pri
Hsa-Mir-1266_pri	hsa-mir-1266	-8/-6/2/4
Hsa-Mir-1271_pri	hsa-mir-1271	-6/-4/2/2	Mml-Mir-1271_pri; Cpo-Mir-1271_pri; Cfa-Mir-1271_pri; Bta-Mir-1271_pri; Ete-Mir-1271_pri	Dno-Mir-1271_pri; Mmu-Mir-1271_pri; Rno-Mir-1271_pri
Hsa-Mir-1276_pri	hsa-mir-1276	-4/-2/3/3
Hsa-Mir-1287_pri	hsa-mir-1287	-7/-5/3/2
Hsa-Mir-1296_pri	hsa-mir-1296	-4/-/4/0	Mml-Mir-1296_pri	Bta-Mir-1296_pri; Cfa-Mir-1296_pri; Cpo-Mir-1296_pri; Dno-Mir-1296_pri; Ete-Mir-1296_pri; Ocu-Mir-1296_pri
Hsa-Mir-1323_pri	hsa-mir-1323	-9/-7/1/2	Mml-Mir-1323_pri
Hsa-Mir-1908_pri	hsa-mir-1908	-5/-3/3/1
Hsa-Mir-1911_pri	hsa-mir-1911	-10/-8/2/2	Mml-Mir-1911_pri	Bta-Mir-1911_pri; Cfa-Mir-1911_pri; Mmu-Mir-1911_pri; Ocu-Mir-1911_pri
Hsa-Mir-1912_pri	hsa-mir-1912	-6/-4/2/2	Cpo-Mir-1912_pri; Cfa-Mir-1912_pri; Ete-Mir-1912_pri; Ocu-Mir-1912_pri	Mmu-Mir-1912_pri; Rno-Mir-1912_pri
Hsa-Mir-1913_pri	hsa-mir-1913	-8/-6/1/2
Hsa-Mir-2355_pri	hsa-mir-2355	-6/-4/2/2	Mml-Mir-2355_pri; Cfa-Mir-2355_pri	Bta-Mir-2355_pri; Cpo-Mir-2355_pri; Dno-Mir-2355_pri; Ete-Mir-2355_pri; Ocu-Mir-2355_pri
Hsa-Mir-3085_pri	None	-10/-8/1/2	Mml-Mir-3085_pri; Cfa-Mir-3085_pri; Bta-Mir-3085_pri; Ocu-Mir-3085_pri	Cpo-Mir-3085_pri; Dno-Mir-3085_pri; Ete-Mir-3085_pri; Mmu-Mir-3085_pri; Rno-Mir-3085_pri
Hsa-Mir-3180-P1_pri	hsa-mir-3180-1	-9/-/4/0
Hsa-Mir-3180-P2_pri	hsa-mir-3180-2	-9/-/4/0
Hsa-Mir-3180-P3_pri	hsa-mir-3180-3	-9/-/4/0
Hsa-Mir-3187_pri	hsa-mir-3187	-7/-5/2/2
Hsa-Mir-3200_pri	hsa-mir-3200	-7/-4/2/2	Mml-Mir-3200_pri
Hsa-Mir-3613_pri	hsa-mir-3613	-10/-8/3/3	Mml-Mir-3613_pri; Sha-Mir-3613_pri; Ocu-Mir-3613_pri	Bta-Mir-3613_pri; Cpo-Mir-3613_pri; Dno-Mir-3613_pri
Hsa-Mir-3619_pri	hsa-mir-3619	-10/-8/1/2
Hsa-Mir-3934_pri	hsa-mir-3934	-8/-6/2/1		Mml-Mir-3934_pri
Hsa-Mir-4661_pri	hsa-mir-4661	-10/-8/1/2
Hsa-Mir-5000_pri	hsa-mir-5000	-/-8/0/3
Hsa-Mir-5683_pri	hsa-mir-5683	-6/-4/2/2
Hsa-Mir-5687_pri	hsa-mir-5687	-7/-5/1/2
Hsa-Mir-7151_pri	hsa-mir-7151	-10/-8/3/2
Hsa-Mir-29-P1a_pri	hsa-mir-29a	-7/-5/4/4	Mml-Mir-29-P1a_pri; Cpo-Mir-29-P1a_pri; Cfa-Mir-29-P1a_pri; Sha-Mir-29-P1a_pri; Mdo-Mir-29-P1a_pri; Bta-Mir-29-P1a_pri; Dno-Mir-29-P1a_pri; Rno-Mir-29-P1a_pri; Mmu-Mir-29-P1a_pri; Ocu-Mir-29-P1a_pri	Aca-Mir-29-P1a_pri; Ami-Mir-29-P1a_pri; Asu-Mir-29-P1_pri; Bfl-Mir-29-P1_pri; Cbr-Mir-29-P1_pri; Cel-Mir-29-P1_pri; Cgi-Mir-29-P1_pri; Cin-Mir-29-P1_pri; Cli-Mir-29-P1a_pri; Cpi-Mir-29-P1a_pri; Cte-Mir-29-P1_pri; Dre-Mir-29-P1a_pri; Ete-Mir-29-P1a_pri; Gga-Mir-29-P1a_pri; Isc-Mir-29-P1_pri; Lgi-Mir-29-P1_pri; Oan-Mir-29-P1a_pri; Pfl-Mir-29-P1_pri; Pmi-Mir-29-P1_pri; Sko-Mir-29-P1_pri; Spu-Mir-29-…
Hsa-Mir-29-P1a_pri	hsa-mir-29a	-4/-2/2/2	Mml-Mir-29-P1a_pri; Cpo-Mir-29-P1a_pri; Cfa-Mir-29-P1a_pri; Sha-Mir-29-P1a_pri; Mdo-Mir-29-P1a_pri; Oan-Mir-29-P1a_pri; Bta-Mir-29-P1a_pri; Dno-Mir-29-P1a_pri; Rno-Mir-29-P1a_pri; Lgi-Mir-29-P1_pri; Mmu-Mir-29-P1a_pri; Ocu-Mir-29-P1a_pri	Aca-Mir-29-P1a_pri; Ami-Mir-29-P1a_pri; Asu-Mir-29-P1_pri; Bfl-Mir-29-P1_pri; Cbr-Mir-29-P1_pri; Cel-Mir-29-P1_pri; Cgi-Mir-29-P1_pri; Cin-Mir-29-P1_pri; Cli-Mir-29-P1a_pri; Cpi-Mir-29-P1a_pri; Cte-Mir-29-P1_pri; Dre-Mir-29-P1a_pri; Ete-Mir-29-P1a_pri; Gga-Mir-29-P1a_pri; Isc-Mir-29-P1_pri; Pfl-Mir-29-P1_pri; Pmi-Mir-29-P1_pri; Sko-Mir-29-P1_pri; Spu-Mir-29-P1_pri; Sto-Mir-29-P1a_pri; Tgu-Mir-29-…
Hsa-Mir-92-P1a_pri	hsa-mir-92a-1	-3/-1/2/2	Mml-Mir-92-P1a_pri; Cpo-Mir-92-P1a_pri; Cfa-Mir-92-P1a_pri; Sha-Mir-92-P1a_pri; Mdo-Mir-92-P1a_pri; Oan-Mir-92-P1a1_pri; Oan-Mir-92-P1a2_pri; Oan-Mir-92-P1a3_pri; Oan-Mir-92-P1a4_pri; Bta-Mir-92-P1a_pri; Cpi-Mir-92-P1a_pri; Ete-Mir-92-P1a_pri; Tgu-Mir-92-P1a_pri; Ami-Mir-92-P1a_pri; Aca-Mir-92-P1a_pri; Dno-Mir-92-P1a_pri; Cli-Mir-92-P1a_pri; Rno-Mir-92-P1a_pri; Sto-Mir-92-P1a_pri; Gga-Mir-92-P1a_…	Asu-Mir-92_pri; Bfl-Mir-92-o1_pri; Cel-Mir-92_pri; Dre-Mir-92-P1a1_pri; Dre-Mir-92-P1a2_pri; Isc-Mir-92_pri; Xtr-Mir-92-P1a_pri
Hsa-Mir-92-P1a_pri	hsa-mir-92a-1	-7/-5/3/6	Mml-Mir-92-P1a_pri; Cpo-Mir-92-P1a_pri; Cfa-Mir-92-P1a_pri; Sha-Mir-92-P1a_pri; Mdo-Mir-92-P1a_pri; Bta-Mir-92-P1a_pri; Ete-Mir-92-P1a_pri; Dno-Mir-92-P1a_pri; Rno-Mir-92-P1a_pri; Mmu-Mir-92-P1a_pri; Ocu-Mir-92-P1a_pri	Aca-Mir-92-P1a_pri; Ami-Mir-92-P1a_pri; Asu-Mir-92_pri; Bfl-Mir-92-o1_pri; Cel-Mir-92_pri; Cli-Mir-92-P1a_pri; Cpi-Mir-92-P1a_pri; Dre-Mir-92-P1a1_pri; Dre-Mir-92-P1a2_pri; Gga-Mir-92-P1a_pri; Isc-Mir-92_pri; Oan-Mir-92-P1a1_pri; Oan-Mir-92-P1a2_pri; Oan-Mir-92-P1a3_pri; Oan-Mir-92-P1a4_pri; Sto-Mir-92-P1a_pri; Tgu-Mir-92-P1a_pri; Xtr-Mir-92-P1a_pri
