# Supplementary material for: The conserved single-cleavage mechanism of animal DROSHA enzymes
Source: Commun Biol. 2021 Nov 25;4:1332. doi: 10.1038/s42003-021-02860-1 (PMC8616936; doi:10.1038/s42003-021-02860-1)
Supplement: Supplementary file 5 — Supplementary Data 3 [file 42003_2021_2860_MOESM5_ESM.xlsx]

## Sheet: Source data for Figure 1d
	MiRBase ID	Count similar IL (Group A)	Count non-similar IL (Group B)
Hsa-Mir-430-P14_pri	hsa-mir-516b-2	0	1
Hsa-Mir-430-P42_pri	hsa-mir-523	0	1
Hsa-Mir-597_pri	hsa-mir-597	0	1
Hsa-Mir-887_pri	hsa-mir-887	0	1
Hsa-Mir-3934_pri	hsa-mir-3934	0	1
Hsa-Mir-430-P45_pri	hsa-mir-526a-1	1	0
Hsa-Mir-506-P10_pri	hsa-mir-890	1	0
Hsa-Mir-506-P11_pri	hsa-mir-892a	1	0
Hsa-Mir-506-P12_pri	hsa-mir-892b	1	0
Hsa-Mir-506-P13_pri	hsa-mir-892c	1	0
Hsa-Mir-589_pri	hsa-mir-589	1	0
Hsa-Mir-1323_pri	hsa-mir-1323	1	0
Hsa-Mir-3200_pri	hsa-mir-3200	1	0
Hsa-Mir-430-P24_pri	hsa-mir-518f	0	2
Hsa-Mir-430-P13_pri	hsa-mir-516b-1	1	1
Hsa-Mir-506-P5_pri	hsa-mir-510	0	3
Hsa-Mir-770_pri	hsa-mir-770	1	2
Hsa-Mir-430-P23_pri	hsa-mir-518e	0	4
Hsa-Mir-430-P8a_pri	hsa-mir-512-1	1	3
Hsa-Mir-430-P8b_pri	hsa-mir-512-2	1	3
Hsa-Mir-511_pri	hsa-mir-511	3	1
Hsa-Mir-1911_pri	hsa-mir-1911	1	4
Hsa-Mir-154-P23_pri	hsa-mir-654	1	5
Hsa-Mir-430-P6_pri	hsa-mir-372	1	5
Hsa-Mir-337-as_pri	None	2	4
Hsa-Mir-598_pri	hsa-mir-598	2	4
Hsa-Mir-885_pri	hsa-mir-885	3	3
Hsa-Mir-3613_pri	hsa-mir-3613	3	3
Hsa-Mir-935-v1_pri	hsa-mir-935	4	2
Hsa-Mir-1912_pri	hsa-mir-1912	4	2
Hsa-Mir-197_pri	hsa-mir-197	6	0
Hsa-Mir-676_pri	hsa-mir-676	0	7
Hsa-Mir-1296_pri	hsa-mir-1296	1	6
Hsa-Mir-615_pri	hsa-mir-615	2	5
Hsa-Mir-2355_pri	hsa-mir-2355	2	5
Hsa-Mir-134_pri	hsa-mir-134	3	4
Hsa-Mir-1247_pri	hsa-mir-1247	3	4
Hsa-Mir-544_pri	hsa-mir-544a	5	2
Hsa-Mir-95-P2_pri	hsa-mir-421	7	0
Hsa-Mir-328_pri	hsa-mir-328	0	8
Hsa-Mir-506-P1_pri	hsa-mir-506	0	8
Hsa-Mir-653_pri	hsa-mir-653	2	6
Hsa-Mir-154-P6_pri	hsa-mir-377	3	5
Hsa-Mir-541_pri	hsa-mir-541	3	5
Hsa-Mir-346_pri	hsa-mir-346	5	3
Hsa-Mir-1271_pri	hsa-mir-1271	5	3
Hsa-Mir-28-P3_pri	hsa-mir-708	6	2
Hsa-Mir-154-P8_pri	hsa-mir-380	8	0
Hsa-Mir-188-P1_pri	hsa-mir-188	8	0
Hsa-Mir-326_pri	hsa-mir-326	3	6
Hsa-Mir-127_pri	hsa-mir-127	4	5
Hsa-Mir-154-P4b_pri	hsa-mir-329-2	4	5
Hsa-Mir-3085_pri	None	4	5
Hsa-Mir-154-P4a_pri	hsa-mir-329-1	5	4
Hsa-Mir-504-v1_pri	hsa-mir-504	5	4
Hsa-Mir-433_pri	hsa-mir-433	6	3
Hsa-Mir-154-P30_pri	hsa-mir-1197	7	2
Hsa-Mir-493_pri	hsa-mir-493	7	2
Hsa-Mir-505-v1_pri	hsa-mir-505	7	2
Hsa-Mir-154-P7_pri	hsa-mir-379	8	1
Hsa-Mir-362-P1_pri	hsa-mir-362	8	1
Hsa-Mir-652_pri	hsa-mir-652	8	1
Hsa-Mir-1249_pri	hsa-mir-1249	8	1
Hsa-Mir-361-v1_pri	hsa-mir-361	9	0
Hsa-Mir-874_pri	hsa-mir-874	9	0
Hsa-Mir-506-P2_pri	hsa-mir-507	1	10
Hsa-Mir-873-v1_pri	hsa-mir-873	11	0
Hsa-Mir-430-P5_pri	hsa-mir-371a	0	15
Hsa-Mir-148-P2_pri	hsa-mir-152	1	14
Hsa-Mir-194-P2_pri	hsa-mir-194-1	4	13
Hsa-Mir-24-P1_pri	hsa-mir-24-2	1	17
Hsa-Mir-17-P1b_pri	hsa-mir-106a	9	9
Hsa-Mir-15-P1b_pri	hsa-mir-15b	12	6
Hsa-Mir-26-P2_pri	hsa-mir-26a-2	13	5
Hsa-Mir-146-P2_pri	hsa-mir-146b	1	18
Hsa-Mir-32_pri	hsa-mir-32	12	7
Hsa-Mir-187_pri	hsa-mir-187	13	6
Hsa-Mir-383-v1_pri	hsa-mir-383	19	0
Hsa-Mir-126-v1_pri	hsa-mir-126	1	19
Hsa-Mir-19-P2b_pri	hsa-mir-19b-2	3	17
Hsa-Mir-140-v1_pri	hsa-mir-140	3	17
Hsa-Mir-17-P2b_pri	hsa-mir-18b	13	7
Hsa-Mir-26-P1_pri	hsa-mir-26b	13	7
Hsa-Mir-24-P2_pri	hsa-mir-24-1	15	5
Hsa-Mir-143_pri	hsa-mir-143	18	2
Hsa-Mir-205-P1_pri	hsa-mir-205	8	13
Hsa-Mir-196-P2_pri	hsa-mir-196a-2	10	11
Hsa-Mir-155_pri	hsa-mir-155	11	10
Hsa-Mir-204-P2_pri	hsa-mir-211	14	7
Hsa-Mir-221-P1_pri	hsa-mir-221	14	7
Hsa-Mir-204-P1_pri	hsa-mir-204	18	3
Hsa-Mir-135-P2_pri	hsa-mir-135a-2	19	2
Hsa-Mir-92-P2a_pri	hsa-mir-367	4	18
Hsa-Mir-135-P3_pri	hsa-mir-135b	4	18
Hsa-Mir-17-P1a_pri	hsa-mir-17	10	12
Hsa-Mir-15-P2a_pri	hsa-mir-16-1	14	8
Hsa-Mir-21_pri	hsa-mir-21	16	6
Hsa-Mir-27-P2_pri	hsa-mir-27b	16	6
Hsa-Mir-181-P1a_pri	hsa-mir-181a-1	16	6
Hsa-Mir-130-P2a_pri	hsa-mir-301a	19	3
Hsa-Mir-17-P3a_pri	hsa-mir-20a	18	5
Hsa-Mir-9-P1_pri	hsa-mir-9-1	16	9
Hsa-Mir-22-P1a_pri	hsa-mir-22	12	14
Hsa-Mir-9-P3_pri	hsa-mir-9-3	5	23
Hsa-Let-7-P2b2_pri	hsa-let-7b	5	24
Hsa-Mir-92-P1a_pri (-7/-5/3/6)	hsa-mir-92a-1	11	18
Hsa-Mir-92-P1a_pri (-3/-1/2/2)	hsa-mir-92a-1	22	7
Hsa-Mir-193-P2b_pri	hsa-mir-365a	18	13
Hsa-Mir-34-P3c_pri	hsa-mir-449c	4	29
Hsa-Let-7-P1b_pri	hsa-let-7e	8	25
Hsa-Mir-153-P2_pri	hsa-mir-153-2	11	22
Hsa-Mir-124-P1-v1_pri	hsa-mir-124-1	12	21
Hsa-Mir-430-P3_pri	hsa-mir-302c	2	32
Hsa-Mir-29-P1a_pri (-7/-5/4/4)	hsa-mir-29a	10	24
Hsa-Mir-29-P1a_pri (-4/-2/2/2)	hsa-mir-29a	12	22
Hsa-Mir-96-P1_pri	hsa-mir-96	15	19
Hsa-Mir-216-P1a_pri	hsa-mir-216a	18	16
Hsa-Mir-33-P1_pri	hsa-mir-33a	14	21
Hsa-Mir-29-P1b_pri	hsa-mir-29c	20	15
Hsa-Mir-133-P1-v1_pri	hsa-mir-133a-2	18	18
Hsa-Let-7-P2a1_pri	hsa-let-7a-1	5	32
Hsa-Mir-430-P1_pri	hsa-mir-302a	6	32
Hsa-Let-7-P1a_pri	hsa-let-7a-2	7	32
Hsa-Mir-10-P2a_pri	hsa-mir-100	9	30
Hsa-Mir-133-P2-v1_pri	hsa-mir-133a-1	20	19
Hsa-Mir-34-P2b_pri	hsa-mir-34c	21	19
Hsa-Mir-10-P3a_pri	hsa-mir-125b-1	18	23
Hsa-Mir-10-P1a-v1_pri	hsa-mir-10a	21	21
Hsa-Mir-8-P2a_pri	hsa-mir-200b	9	34
Hsa-Mir-34-P2a_pri	hsa-mir-34b	13	31
Hsa-Mir-219-P2-as_pri	hsa-mir-219b	7	40

## Sheet: Source data for Figure 1e-1 
Group A	Mirbase ID	IL	structure_entropy_IL	structure_entropy_loop	structure_entropy_mature	sequence_entropy_IL	sequence_entropy_loop	sequence_entropy_mature
Hsa-Let-7-P1a_pri	hsa-let-7a-2	-8/-6/4/3	0	0	0	0.136348	0	0.0247075
Hsa-Let-7-P1b_pri	hsa-let-7e	-8/-6/2/2	0	0.191051	0.0343131	0.251629	0	0.0571884
Hsa-Let-7-P2a1_pri	hsa-let-7a-1	-6/-4/2/2	0	0.162506	0	0.325011	0	0.0147732
Hsa-Let-7-P2b2_pri	hsa-let-7b	-6/-4/2/1	0	0	0.0651901	0.850558	0.144386	0.10951
Hsa-Mir-8-P2a_pri	hsa-mir-200b	-8/-6/2/1	0.312664	0.156332	0.0852719	0.987291	0.645613	0.148861
Hsa-Mir-9-P1_pri	hsa-mir-9-1	-4/-3/4/3	0	0	0	0.0461081	0.412428	0
Hsa-Mir-9-P3_pri	hsa-mir-9-3	-9/-8/2/2	0.325011	0.306099	0.0295465	0.800424	0.964443	0
Hsa-Mir-10-P1a-v1_pri	hsa-mir-10a	-8/-6/2/2	0.0928081	0.576626	0.0513054	0.304392	0.827044	0.111285
Hsa-Mir-10-P2a_pri	hsa-mir-100	-5/-3/4/5	0	0.529966	0	0.0521106	0.731547	0.0639539
Hsa-Mir-10-P3a_pri	hsa-mir-125b-1	-8/-6/2/2	0.24273	0.118989	0.102069	0.635599	0.617034	0.00676073
Hsa-Mir-15-P1b_pri	hsa-mir-15b	-4/-2/3/3	0	0.223568	0.0556634	0.130415	0.557639	0.0621007
Hsa-Mir-15-P2a_pri	hsa-mir-16-1	-6/-4/2/2	0	0.458086	0.0610606	0.26502	0.505552	0.0829014
Hsa-Mir-17-P1a_pri	hsa-mir-17	-8/-6/2/2	0	0	0.0199771	0.211338	0.0627853	0
Hsa-Mir-17-P1b_pri	hsa-mir-106a	-5/-3/2/2	0	0.396975	0.168147	0	0.468996	0.0902903
Hsa-Mir-17-P2b_pri	hsa-mir-18b	-8/-6/2/2	0	1.10935	0.138369	0.778737	0.37863	0.0749328
Hsa-Mir-17-P3a_pri	hsa-mir-20a	-8/-6/3/1	0	0.400431	0.0421237	0.627733	0.493444	0.0667637
Hsa-Mir-19-P2b_pri	hsa-mir-19b-2	-9/-/4/0	0	0	0	0.20282	0.479574	0.0368763
Hsa-Mir-21_pri	hsa-mir-21	-8/-6/3/3	0	0	0	0.440087	0.174186	0.0812585
Hsa-Mir-22-P1a_pri	hsa-mir-22	-6/-4/2/1	0.487796	0.311178	0.0281537	0.460836	0.198886	0.0281537
Hsa-Mir-24-P1_pri	hsa-mir-24-2	-8/-5/2/2	0	0	0.0227273	0	0.222222	0.0227273
Hsa-Mir-24-P2_pri	hsa-mir-24-1	-6/-4/2/1	0	0.513926	0.0323732	0.329566	0.238982	0.0200194
Hsa-Mir-26-P1_pri	hsa-mir-26b	-6/-4/2/2	0	0.453426	0.152717	0.428125	1.07615	0.118665
Hsa-Mir-26-P2_pri	hsa-mir-26a-2	-6/-4/2/2	0	0.794908	0	0.187399	0.586497	0.0303213
Hsa-Mir-27-P2_pri	hsa-mir-27b	-7/-5/4/2	0	0.107586	0.0366769	0.653159	0.224098	0.00733539
Hsa-Mir-28-P3_pri	hsa-mir-708	-9/-7/2/2	0	0.422241	0.0672355	0.21578	0.164119	0.0268942
Hsa-Mir-29-P1b_pri	hsa-mir-29c	-3/-/3/0	0	0.103466	0.0251087	0	0.100435	0.0286687
Hsa-Mir-32_pri	hsa-mir-32	-8/-6/2/2	0	0.562348	0.0355676	0.0978109	0.388929	0.0977396
Hsa-Mir-33-P1_pri	hsa-mir-33a	-6/-4/2/2	0	0.549351	0.122318	0.26502	0.596597	0.221809
Hsa-Mir-34-P2a_pri	hsa-mir-34b	-7/-6/2/2	0	0.49705	0.132596	0.185616	1.06772	0.108441
Hsa-Mir-34-P2b_pri	hsa-mir-34c	-6/-4/2/2	0.0666912	0.200074	0.116286	0.624289	1.16788	0.15996
Hsa-Mir-34-P3c_pri	hsa-mir-449c	-6/-4/2/2	0	0.144386	0.197461	0.52322	0.855021	0.343845
Hsa-Mir-92-P2a_pri	hsa-mir-367	-6/-4/2/2	0	0.544588	0.104104	0.42322	0.43802	0.246112
Hsa-Mir-95-P2_pri	hsa-mir-421	-7/-6/2/2	0	0	0.0494149	0.135891	0	0.0123537
Hsa-Mir-96-P1_pri	hsa-mir-96	-6/-4/2/2	0.168645	0.205555	0.156299	0.443048	0.487908	0.139316
Hsa-Mir-124-P1-v1_pri	hsa-mir-124-1	-5/-3/2/2	0	0	0	0.154846	0	0
Hsa-Mir-126-v1_pri	hsa-mir-126	-8/-6/2/2	0	0	0	0.25	0	0
Hsa-Mir-127_pri	hsa-mir-127	-10/-/3/0	0	0	0	0	0	0
Hsa-Mir-130-P2a_pri	hsa-mir-301a	-6/-6/2/2	0	0.348676	0.013018	0.43998	0.36952	0.00650902
Hsa-Mir-133-P1-v1_pri	hsa-mir-133a-2	-6/-4/3/3	0	0.436972	0.00676073	0.149957	0.478295	0.0135215
Hsa-Mir-133-P2-v1_pri	hsa-mir-133a-1	-6/-4/3/3	0	0	0	0	0.225415	0
Hsa-Mir-134_pri	hsa-mir-134	-7/-5/2/2	0	0.567318	0.052529	0	0.324511	0.0368763
Hsa-Mir-135-P2_pri	hsa-mir-135a-2	-7/-5/4/3	0	0	0.010659	0.0818277	0	0
Hsa-Mir-135-P3_pri	hsa-mir-135b	-10/-/6/0	0	0	0.0164075	0.41548	0.564293	0.0164075
Hsa-Mir-140-v1_pri	hsa-mir-140	-10/-8/5/1	0	0	0	0.270426	0	0
Hsa-Mir-143_pri	hsa-mir-143	-6/-4/2/2	0	0.327314	0.0215785	0.0743681	0.244567	0
Hsa-Mir-146-P2_pri	hsa-mir-146b	-9/-7/1/2	0	0.5	0.0227273	0	0	0.0227273
Hsa-Mir-148-P2_pri	hsa-mir-152	-9/-7/2/2	0	0	0	0	0	0
Hsa-Mir-153-P2_pri	hsa-mir-153-2	-6/-6/2/2	0.162506	0.0591167	0.0994176	0.518219	0.353137	0.0906825
Hsa-Mir-154-P4a_pri	hsa-mir-329-1	-5/-3/2/2	0	0	0	0.162506	0.108337	0.0590929
Hsa-Mir-154-P4b_pri	hsa-mir-329-2	-5/-3/2/2	0	0.240643	0.0328149	0.180482	0.560964	0.114852
Hsa-Mir-154-P6_pri	hsa-mir-377	-8/-6/2/2	0	0	0	0.20282	0.090142	0
Hsa-Mir-154-P7_pri	hsa-mir-379	-10/-7/3/3	0	0	0.0228754	0.0838764	0.183659	0
Hsa-Mir-154-P8_pri	hsa-mir-380	-8/-6/2/1	0	0.251629	0	0.408131	0.437658	0.061114
Hsa-Mir-154-P23_pri	hsa-mir-654	-/-3/0/6	0	0	0	0	0	0
Hsa-Mir-154-P30_pri	hsa-mir-1197	-8/-3/1/2	0	0.060396	0.0802068	0	0.150538	0.0123537
Hsa-Mir-155_pri	hsa-mir-155	-9/-7/1/3	0	0	0.0389514	0.526173	0.369414	0.0577613
Hsa-Mir-181-P1a_pri	hsa-mir-181a-1	-5/-3/2/2	0	0	0	0.483542	0.29911	0
Hsa-Mir-187_pri	hsa-mir-187	-7/-4/3/2	0.290959	0.392743	0.209727	0.306392	0.567085	0.132613
Hsa-Mir-188-P1_pri	hsa-mir-188	-6/-4/2/1	0	0.152841	0	0	0.498371	0.0228754
Hsa-Mir-193-P2b_pri	hsa-mir-365a	-5/-3/2/2	0	0.372239	0.0895653	0.195733	0.282851	0.0288271
Hsa-Mir-194-P2_pri	hsa-mir-194-1	-8/-6/1/2	0.6473	0	0.0656298	0.988595	0.485475	0.0164075
Hsa-Mir-196-P2_pri	hsa-mir-196a-2	-8/-6/1/3	0	0	0	0	0.0549371	0
Hsa-Mir-197_pri	hsa-mir-197	-9/-/5/0	0	0	0.0537884	0.236669	0	0.0403413
Hsa-Mir-204-P1_pri	hsa-mir-204	-6/-4/3/3	0	0	0	0.5376	0	0.00676073
Hsa-Mir-204-P2_pri	hsa-mir-211	-6/-4/3/3	0	0	0.0899261	0.624987	1.30648	0.0911228
Hsa-Mir-205-P1_pri	hsa-mir-205	-7/-/4/0	0.125815	0	0.0347366	0.373584	0.309412	0.0556069
Hsa-Mir-216-P1a_pri	hsa-mir-216a	-7/-5/2/1	0	0.207869	0.160431	0.327314	0.662142	0.0698549
Hsa-Mir-219-P2-as_pri	hsa-mir-219b	-6/-4/2/2	0.271782	0.155304	0.0988299	0.537102	0.465912	0.148245
Hsa-Mir-221-P1_pri	hsa-mir-221	-8/-/4/0	0	0.519193	0	0.406254	0.592613	0.0270455
Hsa-Mir-326_pri	hsa-mir-326	-6/-4/3/2	0	0.649022	0.184381	0	0.162256	0.0227273
Hsa-Mir-337-as_pri	None	-9/-6/2/1	0	0.344361	0.0208704	0	0.114787	0
Hsa-Mir-346_pri	hsa-mir-346	-7/-5/1/2	0	0.260009	0.0738662	0	0.130004	0.0607272
Hsa-Mir-361-v1_pri	hsa-mir-361	-7/-5/3/3	0	0.288771	0	0.65504	0.418673	0.0270664
Hsa-Mir-362-P1_pri	hsa-mir-362	-8/-7/2/2	0	0.39643	0.0736216	0.316866	0.537803	0.0228754
Hsa-Mir-383-v1_pri	hsa-mir-383	-3/-1/1/2	0	0.721496	0.021318	0	0.666439	0.0487799
Hsa-Mir-430-P1_pri	hsa-mir-302a	-6/-4/2/2	0.492614	0.197224	0.0268942	0.246307	0.82333	0.111234
Hsa-Mir-430-P3_pri	hsa-mir-302c	-8/-6/2/1	0	0	0	0	0.306099	0
Hsa-Mir-430-P6_pri	hsa-mir-372	-6/-4/2/1	0	0	0.0227273	0	0	0
Hsa-Mir-430-P8a_pri	hsa-mir-512-1	-5/-3/2/2	0	0	0.0454545	0	0.0833333	0.113636
Hsa-Mir-430-P8b_pri	hsa-mir-512-2	-5/-3/2/2	0	0	0.0454545	0	0.0833333	0.113636
Hsa-Mir-430-P13_pri	hsa-mir-516b-1	-7/-4/2/2	0	0	0	0	0	0
Hsa-Mir-430-P45_pri	hsa-mir-526a-1	-7/-5/2/2	0	0	0.0454545	0	0	0.0227273
Hsa-Mir-433_pri	hsa-mir-433	-8/-6/3/1	0	0	0	0.287209	0	0
Hsa-Mir-493_pri	hsa-mir-493	-8/-7/3/1	0	0.832484	0.0494149	0.324699	0.322095	0.123537
Hsa-Mir-504-v1_pri	hsa-mir-504	-9/-8/1/2	0	0	0.0417407	0	0.554585	0.056514
Hsa-Mir-505-v1_pri	hsa-mir-505	-8/-6/2/1	0	0.516268	0.0247075	0.181188	0.172582	0.0494149
Hsa-Mir-506-P2_pri	hsa-mir-507	-3/-1/4/4	0	0	0.181818	0	0	0.0454545
Hsa-Mir-506-P10_pri	hsa-mir-890	-6/-4/2/2	0	0	0.0909091	0.25	0.0909091	0.0681818
Hsa-Mir-506-P11_pri	hsa-mir-892a	-6/-4/2/2	0	0	0.0227273	0	0.0909091	0.0227273
Hsa-Mir-506-P12_pri	hsa-mir-892b	-6/-4/2/2	0	0.4	0.0227273	0	0.2	0
Hsa-Mir-506-P13_pri	hsa-mir-892c	-6/-4/2/2	0	0	0.0227273	0.25	0	0
Hsa-Mir-511_pri	hsa-mir-511	-5/-3/2/2	0.20282	0.333333	0.229836	0.20282	0.55188	0.123496
Hsa-Mir-541_pri	hsa-mir-541	-6/-4/4/4	0	0	0	0	0.5	0.0553144
Hsa-Mir-544_pri	hsa-mir-544a	-5/-4/3/2	0	0	0.0295465	0	0.162244	0.056514
Hsa-Mir-589_pri	hsa-mir-589	-9/-7/5/2	0	0	0.136364	0	0	0.0909091
Hsa-Mir-598_pri	hsa-mir-598	-/-6/0/8	0	0	0.125222	0.114787	0.114787	0.0626111
Hsa-Mir-615_pri	hsa-mir-615	-10/-8/2/2	0	0.393555	0.127079	0	0.26237	0.0834814
Hsa-Mir-652_pri	hsa-mir-652	-9/-8/3/3	0	0	0.0228754	0.0838764	0.100652	0.0507025
Hsa-Mir-653_pri	hsa-mir-653	-6/-4/3/3	0	0.565105	0.0417407	0	0.282553	0.0208704
Hsa-Mir-770_pri	hsa-mir-770	-6/-4/2/1	0	0	0	0	0	0
Hsa-Mir-873-v1_pri	hsa-mir-873	-3/-1/2/2	0	0	0	0	0.211094	0.0537246
Hsa-Mir-874_pri	hsa-mir-874	-9/-7/2/1	0	0.312664	0.0220671	0	0.156332	0
Hsa-Mir-885_pri	hsa-mir-885	-6/-4/2/2	0	0.405639	0.129067	0	0.135213	0.129067
Hsa-Mir-935-v1_pri	hsa-mir-935	-7/-/3/0	0	0	0	0	0	0
Hsa-Mir-1247_pri	hsa-mir-1247	-8/-6/1/3	0	0	0	0	0	0
Hsa-Mir-1249_pri	hsa-mir-1249	-5/-3/2/2	0	0	0.0729752	0.316866	0.316866	0.0461743
Hsa-Mir-1271_pri	hsa-mir-1271	-6/-4/2/2	0	0	0.0886394	0.162506	0.325011	0.124283
Hsa-Mir-1296_pri	hsa-mir-1296	-4/-/4/0	0	0	0	0	0	0
Hsa-Mir-1323_pri	hsa-mir-1323	-9/-7/1/2	0	0	0	0	0.0909091	0
Hsa-Mir-1911_pri	hsa-mir-1911	-10/-8/2/2	0	0	0	0	0	0.0227273
Hsa-Mir-1912_pri	hsa-mir-1912	-6/-4/2/2	0	0	0.0492224	0	0.103133	0.0876969
Hsa-Mir-2355_pri	hsa-mir-2355	-6/-4/2/2	0	0	0	0	0.102033	0.0208704
Hsa-Mir-3085_pri	None	-10/-8/1/2	0	0.288771	0.0512531	0	0.288771	0.0328149
Hsa-Mir-3200_pri	hsa-mir-3200	-7/-4/2/2	0	0	0	0	0	0
Hsa-Mir-3613_pri	hsa-mir-3613	-10/-8/3/3	0	0	0	0.135213	0.180284	0
Hsa-Mir-29-P1a_pri	hsa-mir-29a	-7/-5/4/4	0	0	0	0.0549371	0.139035	0.0155463
Hsa-Mir-29-P1a_pri	hsa-mir-29a	-4/-2/2/2	0.0978109	0	0.0711352	0.0978109	0.251305	0.109157
Hsa-Mir-92-P1a_pri	hsa-mir-92a-1	-3/-1/2/2	0	0.209814	0.0840329	0.298611	1.02561	0.104554
Hsa-Mir-92-P1a_pri	hsa-mir-92a-1	-7/-5/3/6	0	0.209861	0.0295465	0	0.486897	0.0627089

## Sheet: Source data for Figure 1e-2
Group B	Mirbase ID	IL	structure_entropy_IL	structure_entropy_loop	structure_entropy_mature	sequence_entropy_IL	sequence_entropy_loop	sequence_entropy_mature
Hsa-Let-7-P1a_pri	hsa-let-7a-2	-8/-6/4/3	0.671869	0.776294	0.130529	1.53228	1.15782	0.226709
Hsa-Let-7-P1b_pri	hsa-let-7e	-8/-6/2/2	0.664472	1.19111	0.291138	1.66521	0.593214	0.289238
Hsa-Let-7-P2a1_pri	hsa-let-7a-1	-6/-4/2/2	0.77314	0.577747	0.150228	1.33085	0.988989	0.250635
Hsa-Let-7-P2b2_pri	hsa-let-7b	-6/-4/2/1	0.865753	1.0249	0.185572	1.4677	0.69717	0.342106
Hsa-Mir-8-P2a_pri	hsa-mir-200b	-8/-6/2/1	0.71301	0.42409	0.259649	1.80281	1.5611	0.35631
Hsa-Mir-9-P1_pri	hsa-mir-9-1	-4/-3/4/3	0.828049	0.117249	0.341948	1.10308	1.20435	0.300855
Hsa-Mir-9-P3_pri	hsa-mir-9-3	-9/-8/2/2	0.761311	0.303274	0.199475	1.28672	1.30067	0.174662
Hsa-Mir-10-P1a-v1_pri	hsa-mir-10a	-8/-6/2/2	0.927031	1.01111	0.317659	1.51599	1.54731	0.493403
Hsa-Mir-10-P2a_pri	hsa-mir-100	-5/-3/4/5	0.900998	0.844347	0.344927	1.41097	1.5726	0.409861
Hsa-Mir-10-P3a_pri	hsa-mir-125b-1	-8/-6/2/2	0.651818	0	0.427054	1.80521	1.54554	0.527355
Hsa-Mir-15-P1b_pri	hsa-mir-15b	-4/-2/3/3	0.616116	0.376877	0.211973	1.21227	1.17187	0.261241
Hsa-Mir-15-P2a_pri	hsa-mir-16-1	-6/-4/2/2	0.879773	0.344188	0.134714	1.03049	1.04153	0.285846
Hsa-Mir-17-P1a_pri	hsa-mir-17	-8/-6/2/2	0.545305	0.518084	0.116253	1.13555	0.940091	0.0672857
Hsa-Mir-17-P1b_pri	hsa-mir-106a	-5/-3/2/2	0.864271	0.156332	0.252868	0.832333	1.15642	0.246044
Hsa-Mir-17-P2b_pri	hsa-mir-18b	-8/-6/2/2	0.501356	0.990044	0.121557	1.23346	0.383698	0.117268
Hsa-Mir-17-P3a_pri	hsa-mir-20a	-8/-6/3/1	0.959148	0.765989	0.0879173	1.15777	0.538619	0.120702
Hsa-Mir-19-P2b_pri	hsa-mir-19b-2	-9/-/4/0	0.926896	0.338916	0.190393	0.753226	1.45264	0.143627
Hsa-Mir-21_pri	hsa-mir-21	-8/-6/3/3	0.623344	0	0.143416	0.967255	0.599619	0.188621
Hsa-Mir-22-P1a_pri	hsa-mir-22	-6/-4/2/1	0.971696	0.668326	0.206787	1.73456	1.4256	0.506569
Hsa-Mir-24-P1_pri	hsa-mir-24-2	-8/-5/2/2	0.926162	0.675578	0.168654	1.06537	1.30295	0.120532
Hsa-Mir-24-P2_pri	hsa-mir-24-1	-6/-4/2/1	0.612197	0.779293	0.100834	1.00916	0.983718	0.068806
Hsa-Mir-26-P1_pri	hsa-mir-26b	-6/-4/2/2	0.777971	0.233825	0.170394	1.15333	0.804165	0.210045
Hsa-Mir-26-P2_pri	hsa-mir-26a-2	-6/-4/2/2	0.650022	1.06518	0.0738662	1.03416	1.19807	0.140191
Hsa-Mir-27-P2_pri	hsa-mir-27b	-7/-5/4/2	0.858582	0.216674	0	1.17249	0.540324	0.0268942
Hsa-Mir-28-P3_pri	hsa-mir-708	-9/-7/2/2	0.229574	0.488793	0	0.229574	0	0
Hsa-Mir-29-P1b_pri	hsa-mir-29c	-3/-/3/0	0.611419	0.752545	0.318727	1.28331	1.66711	0.595265
Hsa-Mir-32_pri	hsa-mir-32	-8/-6/2/2	0.610493	0.405639	0.0721422	0.401211	0	0.0908181
Hsa-Mir-33-P1_pri	hsa-mir-33a	-6/-4/2/2	0.792083	0.358574	0.312333	1.63747	1.6632	0.408917
Hsa-Mir-34-P2a_pri	hsa-mir-34b	-7/-6/2/2	0.849596	0.302167	0.361824	1.5346	1.76427	0.5288
Hsa-Mir-34-P2b_pri	hsa-mir-34c	-6/-4/2/2	0.887283	0.529767	0.464846	1.64511	1.70327	0.537698
Hsa-Mir-34-P3c_pri	hsa-mir-449c	-6/-4/2/2	0.938734	0.489346	0.411294	1.82926	1.62413	0.626488
Hsa-Mir-92-P2a_pri	hsa-mir-367	-6/-4/2/2	0.746356	0.687134	0.261365	0.922119	1.15273	0.430127
Hsa-Mir-96-P1_pri	hsa-mir-96	-6/-4/2/2	0.864697	0.450958	0.380721	1.34168	1.45104	0.755576
Hsa-Mir-124-P1-v1_pri	hsa-mir-124-1	-5/-3/2/2	0.707968	0.72186	0.300907	1.34398	1.44787	0.371795
Hsa-Mir-126-v1_pri	hsa-mir-126	-8/-6/2/2	0.628674	0	0.0635723	1.1188	0.516704	0.0733902
Hsa-Mir-127_pri	hsa-mir-127	-10/-/3/0	0	0	0.0295465	0	0	0
Hsa-Mir-130-P2a_pri	hsa-mir-301a	-6/-6/2/2	0.655639	0.304229	0.113061	1.03064	0.819549	0.0553144
Hsa-Mir-133-P1-v1_pri	hsa-mir-133a-2	-6/-4/3/3	0.870406	0.451723	0.423334	1.6596	1.66266	0.414747
Hsa-Mir-133-P2-v1_pri	hsa-mir-133a-1	-6/-4/3/3	0.852725	0.626597	0.538087	1.61677	1.56096	0.410037
Hsa-Mir-134_pri	hsa-mir-134	-7/-5/2/2	1.02886	0.532766	0.131831	0.42322	0.144386	0.0328149
Hsa-Mir-135-P2_pri	hsa-mir-135a-2	-7/-5/4/3	0.787111	0.183659	0.146093	0.751164	0.734637	0.166963
Hsa-Mir-135-P3_pri	hsa-mir-135b	-10/-/6/0	0.634517	0.309108	0.0866654	0.780433	0.894998	0.149468
Hsa-Mir-140-v1_pri	hsa-mir-140	-10/-8/5/1	0.751856	0	0.056501	0.386086	0.103181	0
Hsa-Mir-143_pri	hsa-mir-143	-6/-4/2/2	0.229574	0	0.0208704	0.459148	0.306099	0
Hsa-Mir-146-P2_pri	hsa-mir-146b	-9/-7/1/2	0.750391	0.607428	0.228798	1.20095	1.21656	0.289724
Hsa-Mir-148-P2_pri	hsa-mir-152	-9/-7/2/2	0.779777	0.2975	0.138295	1.11082	0.17668	0.112871
Hsa-Mir-153-P2_pri	hsa-mir-153-2	-6/-6/2/2	0.592442	0.296834	0.117943	1.12744	1.08557	0.30064
Hsa-Mir-154-P4a_pri	hsa-mir-329-1	-5/-3/2/2	0.846439	0.32365	0.0656298	0.62322	0.485475	0.14315
Hsa-Mir-154-P4b_pri	hsa-mir-329-2	-5/-3/2/2	0.972312	0.333333	0	0.554585	0.525547	0.126553
Hsa-Mir-154-P6_pri	hsa-mir-377	-8/-6/2/2	0.39208	0	0.0147732	0.554585	0.111111	0.0590929
Hsa-Mir-154-P7_pri	hsa-mir-379	-10/-7/3/3	0.666667	0	0	0.166667	0.1	0
Hsa-Mir-154-P23_pri	hsa-mir-654	-/-3/0/6	0.593812	0.679831	0.153829	0.600015	0.865184	0.167159
Hsa-Mir-154-P30_pri	hsa-mir-1197	-8/-3/1/2	0.612197	0	0.0834814	0	0.306099	0.0208704
Hsa-Mir-155_pri	hsa-mir-155	-9/-7/1/3	0.775279	0.219748	0.15466	1.26125	0.951306	0.156801
Hsa-Mir-181-P1a_pri	hsa-mir-181a-1	-5/-3/2/2	0.476318	0.410725	0.0223915	0.725902	1.14442	0.0868519
Hsa-Mir-187_pri	hsa-mir-187	-7/-4/3/2	0.887542	0.143853	0.225982	1.11067	0.53255	0.132254
Hsa-Mir-193-P2b_pri	hsa-mir-365a	-5/-3/2/2	0.907333	0.37039	0.398422	1.33664	1.21344	0.840075
Hsa-Mir-194-P2_pri	hsa-mir-194-1	-8/-6/1/2	0.922486	0.41002	0.082097	0.613353	1.10417	0.0417586
Hsa-Mir-196-P2_pri	hsa-mir-196a-2	-8/-6/1/3	0.590971	0.525635	0.0944731	0.26596	0.582498	0.206726
Hsa-Mir-204-P1_pri	hsa-mir-204	-6/-4/3/3	0.811278	0	0.0921907	1.05188	0.391178	0.0737526
Hsa-Mir-204-P2_pri	hsa-mir-211	-6/-4/3/3	0.926123	0	0.197528	1.2217	1.04705	0.242982
Hsa-Mir-205-P1_pri	hsa-mir-205	-7/-/4/0	0.335317	0.35217	0.066127	0.503426	0.722848	0.0897108
Hsa-Mir-216-P1a_pri	hsa-mir-216a	-7/-5/2/1	0.586386	0	0.469228	1.46906	1.74246	0.784796
Hsa-Mir-219-P2-as_pri	hsa-mir-219b	-6/-4/2/2	0.566168	0.576159	0.365763	1.29247	1.56695	0.301313
Hsa-Mir-221-P1_pri	hsa-mir-221	-8/-/4/0	0.71321	0.541937	0.0608819	0.866229	1.05274	0.0463992
Hsa-Mir-326_pri	hsa-mir-326	-6/-4/3/2	0.593587	0.197046	0.0403413	0.488004	0.355004	0.0196164
Hsa-Mir-328_pri	hsa-mir-328	-7/-3/2/3	0.493675	1.02846	0.171993	0.152841	0.629841	0.0745567
Hsa-Mir-337-as_pri	None	-9/-6/2/1	0.887943	0.270723	0.215011	0.32365	0.887326	0.299394
Hsa-Mir-346_pri	hsa-mir-346	-7/-5/1/2	0.811278	0.0811278	0.0909091	0	0.0811278	0.0638927
Hsa-Mir-362-P1_pri	hsa-mir-362	-8/-7/2/2	0.5	0	0.0227273	0.25	0.4	0.0227273
Hsa-Mir-430-P1_pri	hsa-mir-302a	-6/-4/2/2	0.385006	0.530644	0.287033	0.465085	0.891088	0.337873
Hsa-Mir-430-P3_pri	hsa-mir-302c	-8/-6/2/1	0.856477	0	0.192694	1.1369	1.15523	0.293497
Hsa-Mir-430-P5_pri	hsa-mir-371a	-6/-4/2/1	0.657929	0.628861	0.415187	0.702723	1.25801	0.52726
Hsa-Mir-430-P6_pri	hsa-mir-372	-6/-4/2/1	0.612197	0	0.245461	0.739447	1.34765	0.392156
Hsa-Mir-430-P8a_pri	hsa-mir-512-1	-5/-3/2/2	0.864787	0.795071	0.149937	0.655639	0.520426	0.498052
Hsa-Mir-430-P8b_pri	hsa-mir-512-2	-5/-3/2/2	0.864787	0.795071	0.149937	0.655639	0.520426	0.498052
Hsa-Mir-430-P13_pri	hsa-mir-516b-1	-7/-4/2/2	0.25	0	0.0909091	0.75	0.4	0.477273
Hsa-Mir-430-P14_pri	hsa-mir-516b-2	-10/-6/1/2	0.333333	0.5	0.136364	0.666667	0.5	0.318182
Hsa-Mir-430-P23_pri	hsa-mir-518e	-6/-4/2/2	0.603702	0.476425	0.305568	0.180482	0.441388	0.421879
Hsa-Mir-430-P24_pri	hsa-mir-518f	-7/-5/4/4	0.698935	0	0.146093	0.573935	0.68137	0.411688
Hsa-Mir-430-P42_pri	hsa-mir-523	-7/-5/4/4	0.5	0	0.0909091	0.375	0.333333	0.0681818
Hsa-Mir-433_pri	hsa-mir-433	-8/-6/3/1	0.20282	0.811278	0.0921907	0	0.270426	0.0184381
Hsa-Mir-493_pri	hsa-mir-493	-8/-7/3/1	0	0.967124	0.104352	0	0.486157	0.119503
Hsa-Mir-504-v1_pri	hsa-mir-504	-9/-8/1/2	0.804936	0	0.0328149	0.240643	0.62322	0.0639729
Hsa-Mir-505-v1_pri	hsa-mir-505	-8/-6/2/1	0.306099	0	0	0.306099	0	0
Hsa-Mir-506-P1_pri	hsa-mir-506	-6/-4/1/3	0.755686	0.229574	0.436664	0.251629	0.782279	0.667039
Hsa-Mir-506-P2_pri	hsa-mir-507	-3/-1/4/4	0.404943	0	0.309016	0.472058	1.13256	0.635518
Hsa-Mir-506-P5_pri	hsa-mir-510	-4/-1/3/4	0.687325	0.405639	0.178811	0.142857	0.70282	0.286654
Hsa-Mir-511_pri	hsa-mir-511	-5/-3/2/2	0.5	0	0.0681818	0.25	0	0.0227273
Hsa-Mir-541_pri	hsa-mir-541	-6/-4/4/4	0.750625	0.650022	0.0417407	0.502208	0.819716	0.23401
Hsa-Mir-544_pri	hsa-mir-544a	-5/-4/3/2	0.734637	0.211914	0.125222	0.734637	0.353191	0.146093
Hsa-Mir-597_pri	hsa-mir-597	-7/-5/2/2	0.5	0	0.113636	0.25	0	0.0681818
Hsa-Mir-598_pri	hsa-mir-598	-/-6/0/8	0.857608	0.242738	0.142579	0.121369	0.121369	0.115424
Hsa-Mir-615_pri	hsa-mir-615	-10/-8/2/2	0.737517	0.278581	0.0295465	0.396241	0	0
Hsa-Mir-652_pri	hsa-mir-652	-9/-8/3/3	0.666667	0	0	0.166667	0.2	0.0227273
Hsa-Mir-653_pri	hsa-mir-653	-6/-4/3/3	0.667528	0.833655	0.134194	0.684087	0.839785	0.206646
Hsa-Mir-676_pri	hsa-mir-676	-8/-5/1/2	0.632802	0	0.15462	0.588571	0.423158	0.206509
Hsa-Mir-770_pri	hsa-mir-770	-6/-4/2/1	0.612197	0.459148	0.146093	0.306099	0.459148	0.104352
Hsa-Mir-885_pri	hsa-mir-885	-6/-4/2/2	0.5	0	0.110629	0.25	0.166667	0.0368763
Hsa-Mir-887_pri	hsa-mir-887	-8/-6/3/1	0.25	0	0	0	0	0
Hsa-Mir-935-v1_pri	hsa-mir-935	-7/-/3/0	0.918296	0	0	0	0	0
Hsa-Mir-1247_pri	hsa-mir-1247	-8/-6/1/3	0.784184	0.625716	0.109764	0.42322	0.610964	0.0712894
Hsa-Mir-1249_pri	hsa-mir-1249	-5/-3/2/2	0.75	0	0.0227273	0.25	0.25	0
Hsa-Mir-1271_pri	hsa-mir-1271	-6/-4/2/2	0.608459	0	0.078617	0.405639	1.03064	0.133356
Hsa-Mir-1296_pri	hsa-mir-1296	-4/-/4/0	0.640532	0	0.0134471	0	0.287209	0.0358387
Hsa-Mir-1911_pri	hsa-mir-1911	-10/-8/2/2	0.360964	0	0.0328149	0.360964	0.360964	0.0492224
Hsa-Mir-1912_pri	hsa-mir-1912	-6/-4/2/2	0.688722	0	0.166963	0.229574	0.26237	0.104352
Hsa-Mir-2355_pri	hsa-mir-2355	-6/-4/2/2	0.972312	0.429818	0.328719	0.527293	0.288899	0.1747
Hsa-Mir-3085_pri	None	-10/-8/1/2	0.972765	0.330004	0.225117	0.723308	0.2	0.219776
Hsa-Mir-3613_pri	hsa-mir-3613	-10/-8/3/3	0.909858	0.360568	0.0184381	0.405639	0.270426	0.0184381
Hsa-Mir-3934_pri	hsa-mir-3934	-8/-6/2/1	0.333333	0	0.113636	0.333333	0.166667	0.0227273
Hsa-Mir-29-P1a_pri	hsa-mir-29a	-7/-5/4/4	0.85967	0.646367	0.258544	1.36964	1.52194	0.51567
Hsa-Mir-29-P1a_pri	hsa-mir-29a	-4/-2/2/2	0.789594	0.631278	0.25588	1.36761	1.55166	0.507538
Hsa-Mir-92-P1a_pri	hsa-mir-92a-1	-3/-1/2/2	0.848614	0.560012	0.310543	1.74173	1.55876	0.419468
Hsa-Mir-92-P1a_pri	hsa-mir-92a-1	-7/-5/3/6	0.562178	0.345946	0.237155	1.00731	1.43271	0.323901

## Sheet: Source data for Figure 3c
	Dme-pri-mir-92a	IL0/0	IL2/2 (WT)	IL7/7	IL7/9	IL2/2_v1	IL2/2_v2
Ratio of sc/dc	Repeat 1	0.71	1.31	2.19	2.45	1.17	1.45
	Repeat 2	0.6	1.34	2.01	2.05	1.22	1.23
	Repeat 3	0.74	1.29	1.51	1.7	1.26	1.3

## Sheet: Source data for Figure 3f
	Cel-pri-mir-35	IL0/0	IL3/3	IL3/6	IL3/3_v1	IL3/6_v1
Ratio of sc/dc	Repeat 1	0.13	0.36	0.79	0.44	0.8
	Repeat 2	0.13	0.2	1.01	0.26	1.05
	Repeat 3	0.07	0.19	1.12	0.28	0.63

## Sheet: Source data for Figure 4d
	Hsa-pri-mir-92a-1	IL1/1		IL3/6 (WT)		IL3/9
	hMP	WT	D4	WT	D4	WT	D4
Ratio of sc/dc	Repeat 1	0.57	1.53	1.17	1.37	1.5	1.6
	Repeat 2	0.473283	1.6927	1.45066	1.97165	2.07568	2.49571
	Repeat 3	0.548866	1.36504	1.17149	1.47398	1.63476	1.74973

## Sheet: Source data for Figure 4f
	Dme-pri-mir-92a	IL 0/0		IL2/2 (WT)
	dMP	WT	M3	WT	M3
Ratio of sc/dc	Repeat 1	0.67	0.91	1.06	1.41
	Repeat 2	0.74	0.97	1.07	1.28
	Repeat 3	0.85	1.04	1.26	1.41

## Sheet: Source data for Figure 4h
	Cel-pri-mir-51	IL0/0		IL10/0
	cMP	WT	D4	WT	D4
Ratio of sc/dc	Repeat 1	0.43	0.63	0.72	0.62
	Repeat 2	0.49	0.79	0.68	0.87
	Repeat 3	0.49	0.63	0.68	0.56

## Sheet: Source data for Figure 5c
		Hsa-pri-mir-92a-1
		5p-cleavage		3p-cleavage
		WT	M3	WT	M3
Relative cleavage efficiency (folds)	Repeat 1	1	0.966558	0.801986	0.133396
	Repeat 2	1	0.799572	0.754443	0.29384
	Repeat 3	1	0.701553	0.43198	0.188257

## Sheet: Source data for Figure 5d
		Hsa-pri-mir-92a-1
		5p-cleavage		3p-cleavage
		IL1/1	IL3/6	IL1/1	IL3/6
Relative cleavage efficiency (folds)	Repeat 1	1	1.02395	0.754443	0.418482
	Repeat 2	1	1.19436	0.43198	0.241522
	Repeat 3	1	1.22502	0.801986	0.361508

[truncated: 11 more sheets: Supplementary Figure 1e, Supplementary Figure 3c, Supplementary Figure 3f, Supplementary Figure 5e, Supplementary Figure 5f, Supplementary Figure 6c, Supplementary Figure 6g, Supplementary Figure 7a, Supplementary Figure 7b, Supplementary Figure 7e, Supplementary Figure 7h]
